# Supplementary material for: CRISPR Screens Identify Toxoplasma Genes That Determine Parasite Fitness in Interferon Gamma-Stimulated Human Cells
Source: mBio. 2023 Mar 14;14(2):e00060-23. doi: 10.1128/mbio.00060-23 (PMC10128063; doi:10.1128/mbio.00060-23)
Supplement: TABLE S3 [file mbio.00060-23-s0002.xlsx]

## Sheet: TableS3_Phenotype_Scores
GT1-ID	ME49-ID	IFNγ screen hit	Description	GRA-NAME	LOPIT	Phenotype_ToxoDB (HFFs P3)	P-value (IFNγ vs. Naïve HFFs) Combined screens	Mean IFNγ - Naïve HFFs phenotype	Mean IFNγ HFFs phenotype	Mean Naive HFF phenotype	|Cohen's D|	Pooled Good sgRNA	P-value IFNγ vs. Naïve HFFs Screen 1	P-value IFNγ vs. Naïve HFFs Screen 2	P-value IFNγ vs. Naïve HFFs Screen 3	IFNγ - Naïve HFF phenotype Screen 1	IFNγ - Naïve HFF phenotype Screen 2	IFNγ - Naïve HFF phenotype Screen 3	Naïve HFF phenotype 4th Lysis Screen 1	Naïve HFF phenotype 8th Lysis Screen 1	IFN HFF phenotype 8th Lysis Screen 1	Naïve HFF phenotype 4th lysis Screen 2	Naive HFF phenotype 8th lysis Screen 2	IFN HFF phenotype 8th lysis Screen 2	Naïve HFF phenotype 5th lysis Screen 3	Naïve HFF phenotype 9th lysis Screen 3	IFN HFF phenotype 9th lysis Screen 3	SD IFNγ phenotype HFFs	SD Naive phenotype HFFs	Mean IFNγ - Naïve BMDM phenotype (Wang et al)	p-Value (IFNγ vs. Naïve BMDM) Combined Screens Wang et al.	IFNγ BMDM Phenotype Sreen 1	IFNγ BMDM Phenotype Screen 2	IFNy HFF-IFNy BMDM Phenotype Screen 1	IFNy HFF-IFNy BMDM Phenotype Screen 2	Mean IFNy HFF-IFNy BMDM Phenotype	p-Value IFNy HFF-IFNy BMDM Screen 1	p-Value IFNy HFF-IFNy BMDM Screen 2	p-Value IFNγ HFFs vs IFNγ BMDM Combined screens
TGGT1_249990	TGME49_249990	YES-Top Hit	hypothetical protein-GRA70	GRA70	dense granules	1.91	7.7255e-07	-5.37179	-5.23671	0.135079	9.77667	8	0.00044235	6.268e-07	0.0007339	-4.60042	-6.74932	-4.76563	1.35655	-0.11457	-4.71499	1.49488	1.23791	-5.51141	0.286024	-0.718105	-5.48374	0.452037	1.00162	-0.885241	0.162138	-2.08481	0.323082	-2.63018	-5.83449	-4.23234	0.0041932	0.00044624	0.0042688
TGGT1_217680	TGME49_217680	YES-Top Hit	hypothetical protein -GRA57	GRA57	dense granules	0.99	7.7255e-07	-4.5325	-5.60801	-1.07551	9.08357	6	9.0531e-05	3.6981e-05	6.5429e-05	-3.48824	-5.75488	-4.35439	-0.691029	-1.49719	-4.98543	1.07252	-0.110399	-5.86528	-0.991065	-1.61895	-5.97333	0.541875	0.838026	-1.26079	0.366533	-6.14039	-0.512472	1.15496	-5.35281	-2.09893	0.04702	0.00017105	0.00061608
TGGT1_320490	TGME49_320490	YES-Top Hit	N-acyl-phosphatidylethanolamine-hydrolyzing phospholipase D family protein -GRA66	GRA66	dense granules	0.13	5.4078e-06	-2.98035	-4.41928	-1.43892	6.90582	3	0.00071615	0.00020496	0.020214	-3.11277	-3.42993	-2.39836	0.647341	-2.00195	-5.11471	-0.250901	-0.975449	-4.40537	-0.989792	-1.33937	-3.73774	0.688592	0.520439	-1.33412	0.275251	-4.30675	-2.73048	-0.807961	-1.67489	-1.24143	0.025507	0.0051656	0.027057
TGGT1_272460	TGME49_272460	YES-Top Hit	hypothetical protein-GRA66	GRA72	dense granules	1.14	0.002133	-2.7109	-4.20808	-1.49718	4.85198	5	0.011854	0.042922	0.013574	-2.2384	-3.88998	-2.00432	0.733934	-1.04204	-3.28044	0.274858	-1.21173	-5.10171	-0.323713	-2.23777	-4.24209	0.911111	0.646958	-0.850615	0.570777	-5.64677	-3.65642	2.36633	-1.44529	0.460519	0.50133	0.055695	0.055771
TGGT1_309920	TGME49_309920	YES-Top Hit	hypothetical protein		mitochondrion - membranes	1.21	0.032343	-2.51687	-4.07565	-1.55878	2.50591	5	0.040357	0.0098126	0.022092	-1.65016	-3.33027	-2.57019	1.05237	-0.514956	-2.16512	-0.847293	-2.34238	-5.67264	-1.00323	-1.81901	-4.3892	1.77466	0.941092	0.549332	0.979061	0.663774	-2.56725	-2.82889	-3.1054	-2.96714	0.002511	0.032641	0.027212
TGGT1_309600	TGME49_309600	YES-Top Hit	hypothetical protein-GRA71	GRA71	dense granules	1.5	0.0010391	-2.49297	-5.32884	-2.83587	4.76999	3	0.0048673	0.003527	0.0067234	-1.50446	-3.73373	-2.24073	-1.10268	-3.56451	-5.06898	-0.585766	-1.67102	-5.40475	-2.65527	-3.27207	-5.5128	0.231443	1.01933	-0.210731	0.730176	-3.92909	-2.02125	-1.13989	-3.3835	-2.26169	0.0067296	0.00074881	0.0046756
TGGT1_259200B	TGME49_259200	YES-Top Hit	Na+/H+ exchanger NHE1			-1.46	0.0034664	-1.9202	-4.29607	-2.37588	2.50118	3	0.00076178	0.0018422	0.022866	-1.18485	-3.63737	-0.938365	-1.92683	-3.64548	-4.83033	0.658895	-0.956805	-4.59417	-0.0620771	-2.52535	-3.46371	0.730454	1.35055	-0.791084	0.436719	-6.41515	-2.35045	1.58482	-2.24373	-0.329454	0.12092	0.083945	0.25149
TGGT1_200370	TGME49_200370	YES-Top Hit	prenyltransferase and squalene oxidase repeat-containing protein (Beta subunit of farnesyltransferase)			-0.53	0.0015242	-1.88094	-1.32218	0.55876	3.91197	7	0.025327	0.0014059	0.0063497	-1.64626	-2.43819	-1.55837	1.08085	-0.291005	-1.93727	1.68118	1.16711	-1.27108	1.20688	0.800169	-0.758205	0.59119	0.758444	-2.7773	0.00921873	-5.73398	-0.0119449	3.79671	-1.25913	1.26879	0.60959	0.13305	0.20144
TGGT1_233460	TGME49_233460	YES-Top Hit	SAG-related sequence SRS29B -SAG1		PM - peripheral 1	-0.07	0.00042413	-2.45359	-4.26098	-1.8074	2.96901	5	0.0020881	0.003166	0.10032	-1.04006	-4.42075	-1.89995	0.876623	-1.68062	-2.72068	0.791857	-1.51074	-5.93149	0.434343	-2.23083	-4.13078	1.60936	0.376412	-2.08008	0.00707607	-3.91484	-4.66676	1.19416	-1.26474	-0.0352877	0.15433	0.10158	0.22865
TGGT1_297510	TGME49_297510	YES-Top Hit	hypothetical protein (Alpha subunit of farnesyl transferase)			-0.13	0.018701	-1.79825	-3.13744	-1.33918	4.82126	4	0.026437	0.036719	0.27321	-1.34451	-2.63839	-1.41186	-0.19045	-2.00481	-3.34932	-0.0299076	-0.664647	-3.30304	0.31258	-1.3481	-2.75996	0.327724	0.670124	-1.97182	0.0387691	-7.14739	-2.79552	3.79807	-0.507516	1.64528	0.97763	0.12492	0.37727
TGGT1_266740	TGME49_266740	YES-Top Hit	RNA recognition motif-containing protein			0.43	0.0046515	-2.27272	-3.02246	-0.749746	3.36716	6	0.095173	0.0055566	0.046401	-0.510882	-3.30441	-3.00286	-1.66142	-2.09996	-2.61085	0.334181	-0.397097	-3.70151	0.67062	0.247823	-2.75504	0.592472	1.21297	-0.989857	0.244799	-3.9744	0.332463	1.36356	-4.03397	-1.33521	0.11425	0.00030484	0.010864
TGGT1_227560	TGME49_227560	YES	putative IWS1 transcription factor		nucleus - non-chromatin	-0.72	0.00039786	-2.23018	-1.41616	0.814025	2.08783	5	0.1014	6.268e-07	0.028561	-1.1796	-4.55038	-0.960565	1.68378	0.391544	-0.788059	2.15654	0.799451	-3.75093	2.29123	1.25108	0.290514	2.09265	0.429952	-2.63698	0.0198668	-3.98165	0.816836	3.19359	-4.56776	-0.687088	0.78125	8.4383e-05	0.21084
TGGT1_278530	TGME49_278530	YES	putative multiprotein bridging factor type 1 family transcriptional co-activator		nucleus - chromatin	1.07	0.005937	-1.85675	-2.17529	-0.318541	1.87437	4	0.057082	0.00014479	0.02895	0.168077	-4.18238	-1.55595	0.855523	-0.7519	-0.583823	1.24227	-0.160253	-4.34264	1.08022	-0.0434697	-1.59942	1.94445	0.379815	0.490357	0.668216	-0.254673	-2.08433	-0.32915	-2.25831	-1.29373	0.040855	0.011664	0.044688
TGGT1_297880	TGME49_297880	YES	dense granule protein DG32 -GRA23	GRA23	dense granules	1.88	0.00027271	-2.12448	-1.57773	0.546745	1.72662	5	0.066839	6.268e-07	0.011893	0.508665	-5.53307	-1.34902	1.78746	-0.556115	-0.0474507	1.52706	1.36992	-4.16315	1.31205	0.826427	-0.522595	2.25161	0.993012	0.325995	0.860759	0.290444	0.000582215	-0.337894	-4.16373	-2.25081	0.12315	0.0012916	0.024991
TGGT1_211850	TGME49_211850	YES	hypothetical protein		apical 2	0.8	7.7255e-07	-2.10432	-5.2239	-3.11958	1.25985	6	0.20393	4.9517e-05	0.00083796	1.66193	-4.8083	-3.16659	-0.198155	-6.91552	-5.25358	0.520045	-0.89784	-5.70614	0.0108665	-1.54538	-4.71196	0.497754	3.30329	-3.12149	0.00495959	-7.394	-3.69546	2.14041	-2.01068	0.0648651	0.47952	0.028478	0.10149
TGGT1_215890	TGME49_215890	YES	hypothetical protein		cytosol	-0.17	0.029239	-1.99229	-4.6466	-2.65431	2.16812	4	0.022597	0.15793	0.2651	-2.89105	-2.20379	-0.882036	0.072418	-0.83078	-3.72183	-1.09632	-3.3447	-5.54849	-1.79562	-3.78745	-4.66948	0.913548	1.59466	-1.79115	0.0142893	-4.87465	-3.7859	1.15283	-1.76259	-0.304883	0.53322	0.16218	0.18384
TGGT1_204100	TGME49_204100	YES	eIF2 kinase IF2K-C			-1.02	0.037619	-1.91197	-2.10596	-0.193994	1.24626	4	0.95253	0.00011345	0.00065034	1.74294	-6.10524	-1.37361	0.572742	-1.98449	-0.241556	1.04432	0.988418	-5.11682	0.672393	0.414094	-0.959515	2.63207	1.57698	-0.079217	0.725657	-0.604095	-0.297519	0.362539	-4.8193	-2.22838	0.33029	6.8419e-06	0.017888
TGGT1_281910	TGME49_281910	YES	hypothetical protein		Golgi	0.4	0.00069607	-1.90391	-2.00364	-0.0997284	1.29669	5	0.32898	6.268e-07	0.010364	0.55013	-4.7265	-1.53537	0.492088	-2.99273	-2.4426	2.07399	1.46303	-3.26347	1.61117	1.23051	-0.304859	1.52737	2.50811	-1.55659	0.0510107	-5.16707	0.927872	2.72447	-4.19134	-0.733436	0.2891	0.00044472	0.076832
TGGT1_215220	TGME49_215220	YES	hypothetical protein - GRA22	GRA22	dense granules	1.04	0.019233	-1.85337	-2.31078	-0.457403	1.4785	5	0.041392	0.0013332	0.32505	-1.75282	-4.73598	0.928678	1.15232	0.400212	-1.35261	0.965588	-0.189189	-4.92517	0.776154	-1.58323	-0.654553	2.29087	1.01856	-2.90633	0.0192204	-5.19374	-0.827378	3.84113	-4.09779	-0.128333	0.51948	0.0036574	0.056993
TGGT1_233530	TGME49_233530	YES	hypothetical protein			0.09	0.0067498	-1.80336	-1.3783	0.425052	1.14507	6	0.61738	0.040259	0.034329	0.226144	-3.05339	-2.58282	2.18386	1.76496	1.9911	0.321313	-0.25418	-3.30757	0.421732	-0.23562	-2.81844	2.92822	1.16043	-0.755222	0.102118	2.24686	-1.40463	-0.255764	-1.90294	-1.07935	0.50752	0.24599	0.023257
TGGT1_243730	TGME49_243730	YES	rhoptry protein ROP9		rhoptries 1	0.85	0.0017282	-1.5954	-5.63726	-4.04186	1.37223	3	0.076396	0.011326	0.010561	1.41896	-3.14822	-3.05693	-0.741079	-6.69988	-5.28092	-0.375257	-2.61318	-5.7614	-0.856181	-2.81253	-5.86945	0.313292	2.30407	-2.5741	0.00893536	-7.42133	-3.17853	2.14041	-2.58287	-0.221228	#N/A	0.063361	0.10309
TGGT1_201730	TGME49_201730	YES	hypothetical protein			-0.62	0.027649	-1.45648	-1.93789	-0.481409	1.20363	4	0.14705	0.0029692	0.11673	-0.898555	-2.683	-0.787885	1.44151	1.10226	0.203703	-0.859994	-0.59049	-3.27349	-0.986863	-1.95599	-2.74388	1.87348	1.53204	0.350111	0.894071	0.35821	-2.34552	-0.154507	-0.927966	-0.541236	0.066351	0.35652	0.19377
TGGT1_229480	TGME49_229480	YES	putative calcium binding protein precursor -TgERC		ER 2	0.11	0.00064199	-1.43543	-4.91371	-3.47828	1.50843	3	0.15774	0.0022521	0.00096093	1.05952	-2.64568	-2.72013	-1.70718	-5.65122	-4.5917	-0.474601	-2.37502	-5.02069	-0.345229	-2.40861	-5.12874	0.284053	1.8819	-1.03037	0.118786	-7.16985	-3.4376	2.57815	-1.58309	0.49753	#N/A	0.01184	0.025105
TGGT1_309080	TGME49_309080	YES	hypothetical protein			-0.85	0.046533	-1.37987	-4.09661	-2.71674	5.93496	3	0.0062952	0.41904	0.15046	-1.49116	-1.25423	-1.39423	-1.58938	-2.30058	-3.79173	-4.35357	-2.87564	-4.12987	-3.32125	-2.97399	-4.36822	0.289679	0.363743	-0.586833	0.194957	-3.94929	-3.49805	0.157553	-0.631823	-0.237135	0.056634	0.53375	0.21791
TGGT1_258580	TGME49_258580	YES	rhoptry protein ROP17		rhoptries 1	1.29	0.017433	-1.28529	-2.20296	-0.917671	0.992028	4	0.33282	0.016289	0.017154	0.432777	-3.55811	-0.730543	1.25046	-0.0250777	0.407699	-0.844312	-0.711543	-4.26966	-1.18317	-2.01639	-2.74694	2.38565	1.01153	-0.78873	0.309856	-0.437365	-1.11296	0.845065	-3.15669	-1.15581	0.54696	0.040567	0.17082
TGGT1_202480	TGME49_202480	YES	hypothetical protein		nucleus - chromatin	-2.37	0.034517	-1.27692	-3.38949	-2.11257	0.911097	4	0.026922	0.029711	0.18163	-1.05973	-2.40968	-0.361344	-1.98567	-4.15659	-5.21633	-0.344851	-1.49935	-3.90903	0.436982	-0.681766	-1.04311	2.13457	1.81677	-0.839502	0.500815	-5.67961	-0.548606	0.463288	-3.36043	-1.44857	0.032434	0.075329	0.14607
TGGT1_218820	TGME49_218820	YES	alba 2		nucleus - non-chromatin	0.68	0.002014	-1.24875	-3.23323	-1.98448	1.05582	4	0.14705	0.023652	0.041418	1.84191	-3.22465	-2.36351	0.646343	-4.29053	-2.44862	1.18189	0.10929	-3.11536	0.106572	-1.77219	-4.1357	0.849692	2.20758	-0.506145	0.279586	-1.13341	0.453708	-1.31521	-3.56907	-2.44214	0.019389	0.0019986	0.0054383
TGGT1_244390	TGME49_244390	YES	coatomer epsilon subunit protein		cytosol	-0.92	0.0085714	-1.15249	-4.64287	-3.49038	0.826728	4	0.38484	0.0084261	0.015913	2.04481	-3.33329	-2.16899	-3.12688	-6.45171	-4.40689	-0.807128	-2.42045	-5.75373	-0.397507	-1.59899	-3.76798	1.01369	2.59726	-0.92436	0.277757	-7.26473	-2.69721	2.85784	-3.05653	-0.0993436	0.86313	0.2102	0.31607
TGGT1_235130	TGME49_235130	YES	transmembrane protein -TgRASP1		rhoptries 2	0.91	0.0012817	-1.09586	-2.3424	-1.24654	1.07781	7	0.27351	0.048198	0.033916	0.505921	-2.11032	-1.68317	1.0189	-0.731654	-0.225734	0.151609	-1.92315	-4.03347	-0.468353	-1.08482	-2.76799	1.93922	0.611991	-1.56487	0.0197035	-3.15147	-1.99661	2.92574	-2.03686	0.444441	0.97842	0.13644	0.45156
TGGT1_231930	TGME49_231930	YES	hypothetical protein		mitochondrion - membranes	-1.24	0.045539	-0.98041	-2.07059	-1.09018	1.10645	4	0.84203	0.036719	0.048978	0.448727	-1.30569	-2.08427	1.17603	-0.691656	-0.242929	-0.683438	-1.95337	-3.25906	-0.69817	-0.625497	-2.70976	1.60645	0.748283	-0.605141	0.712345	-3.09567	-0.229656	2.85274	-3.02941	-0.0883325	0.83283	0.0019712	0.40307
TGGT1_307020	TGME49_307020	YES	hypothetical protein			0.64	0.048719	-2.07648	-1.34202	0.734456	1.60409	6	0.18243	0.014532	0.31079	-0.210799	-4.96681	-1.05183	1.4418	0.837055	0.626257	1.20353	0.694063	-4.27275	1.15417	0.672249	-0.37958	2.58743	0.0895208	-0.924719	0.760728	-3.87682	0.865032	4.50308	-5.13778	-0.31735	0.56918	0.013773	0.33488
TGGT1_224160	TGME49_224160	YES	hypothetical protein			-2.04	0.00026498	-1.89506	-3.27861	-1.38355	0.783037	5	0.77311	0.00012599	0.12586	2.33917	-6.32	-1.70436	-3.31211	-6.32804	-3.98886	1.54922	1.22992	-5.09008	1.21622	0.947463	-0.756896	2.25221	4.28438	-0.443708	0.553879	-7.03451	1.36008	3.04564	-6.45016	-1.70226	0.62589	5.0934e-05	0.052231
TGGT1_251900	TGME49_251900	YES	hypothetical protein			0.37	0.02695	-1.51037	-2.50163	-0.991263	1.26664	5	0.34001	0.020947	0.5283	0.160005	-3.83899	-0.852115	0.145532	-0.376383	-0.216378	-0.0751602	-0.983209	-4.8222	-0.231769	-1.6142	-2.46631	2.30311	0.618947	-0.683861	0.527949	-2.76143	-1.2489	2.54506	-3.5733	-0.51412	0.5668	0.020034	0.065406
TGGT1_255310	TGME49_255310	YES	zinc finger (CCCH type) motif-containing protein		nucleus - non-chromatin	0.7	0.0058443	-1.45598	-2.04113	-0.585149	1.85901	5	0.098116	0.0028012	0.077184	-0.580126	-3.16998	-0.617841	0.866892	-1.39515	-1.97528	1.14937	-0.298461	-3.46844	0.838977	-0.0618373	-0.679678	1.39555	0.711388	0.620372	0.957304	0.105429	-0.230495	-2.0807	-3.23794	-2.65932	0.019206	0.016465	0.0093068
TGGT1_263710	TGME49_263710	YES	acyl-CoA:cholesterol acyltransferase alpha ACAT1-alpha		ER	-1.02	0.0060452	-1.41231	-1.57286	-0.160548	0.761676	5	0.78711	3.134e-06	0.040823	1.89178	-5.60058	-0.528141	-0.71057	-3.27129	-1.37952	0.804486	1.38804	-4.21254	1.49933	1.40161	0.873471	2.54851	2.69399	0.420787	0.855407	-1.31493	2.69305	-0.0645895	-6.90559	-3.48509	0.025497	7.6021e-07	0.0069766
TGGT1_287490	TGME49_287490	YES	hypothetical protein			1.15	0.034257	-1.1584	-3.4158	-2.2574	3.65422	5	0.057075	0.63942	0.25081	-1.77584	-1.16414	-0.535206	-0.624027	-1.62418	-3.40002	-1.86036	-2.57741	-3.74154	-1.75747	-2.57062	-3.10582	0.318154	0.548398	-0.799762	0.604945	-5.37484	-2.59906	1.97482	-1.14249	0.416166	0.42203	0.36536	0.3013
TGGT1_280780	TGME49_280780	YES	dihydrouridine synthase (dus) protein		nucleolus	-0.43	0.0074404	-1.08958	-4.57277	-3.48319	1.20214	3	0.28295	0.0091131	0.14231	1.48205	-3.21218	-1.5386	-2.69795	-4.68932	-3.20727	-1.73425	-1.98931	-5.20149	-2.69871	-3.77095	-5.30955	1.18379	1.37281	0.662767	0.799745	-6.01772	-3.25966	2.81045	-1.94183	0.434309	0.85903	0.17331	0.25149
TGGT1_270655	TGME49_270655	YES	hypothetical protein			-0.26	0.020229	-1.05028	-2.44788	-1.3976	2.11455	3	0.074082	0.032557	0.074581	0.357706	-1.3566	-2.15196	-1.8568	-2.05891	-1.70121	-0.519075	-1.55004	-2.90663	0.655218	-0.583855	-2.73581	0.652258	0.74925	-0.404681	0.320742	-4.45485	-1.67812	2.75365	-1.22852	0.762564	0.4325	0.08464	0.33595
TGGT1_246090	TGME49_246090	YES	hypothetical protein		nucleus - chromatin	-0.05	0.020629	-1.04886	-3.1532	-2.10433	0.795928	5	0.038144	0.33529	0.062273	-0.407366	-0.932352	-1.80686	1.30657	-0.314981	-0.722346	-0.858166	-3.12408	-4.05643	-1.68061	-2.87394	-4.68081	2.1282	1.55466	-0.920451	0.123029	-1.7986	-2.51885	1.07625	-1.53758	-0.230662	0.14502	0.10753	0.047445
TGGT1_244726	TGME49_244726	YES	hypothetical protein			-3.24	0.011767	-1.04841	-4.77836	-3.72995	1.03443	2	0.38535	0.045337	0.14941	0.489554	-2.63837	-0.996417	-1.17041	-3.22004	-2.73049	-2.80093	-3.1099	-5.74827	-3.26263	-4.85991	-5.85632	1.77433	0.980119	-1.62065	0.0633936	-5.93422	-5.98534	3.20373	0.23707	1.7204	0.83763	#N/A	0.24795
TGGT1_265130	TGME49_265130	YES	hypothetical protein			0	0.026913	-1.03372	-1.69487	-0.661156	1.57235	2	0.52839	0.0027109	0.43991	0.436563	-1.95568	-1.58203	0.563255	-0.654103	-0.21754	-0.132354	-0.378269	-2.33395	-0.0063289	-0.951096	-2.53312	1.28328	0.286479	-1.54621	0.0632245	-3.00592	-0.185439	2.78838	-2.14851	0.319935	0.78963	0.035516	0.080811
TGGT1_269035	TGME49_269035	YES	nucleoside diphosphate kinase			-0.88	0.034528	-0.97053	-3.45329	-2.48275	1.12447	2	0.8777	0.0091131	0.10699	1.749	-2.8962	-1.76439	-1.2563	-3.92572	-2.17672	-1.23906	-1.61209	-4.50829	-1.59287	-1.91046	-3.67485	1.18147	1.25852	-0.666393	0.481811	-4.69028	-1.94123	2.51357	-2.56706	-0.0267478	0.36731	0.10889	0.44372
TGGT1_243580	TGME49_243580	YES	putative Hit family protein involved in cell-cycle regulation		cytosol	1.19	0.011394	-2.37942	-1.75111	0.628304	1.23309	5	0.28277	6.268e-07	0.25361	-0.117069	-7.13197	0.110789	1.1628	0.97211	0.855042	1.00276	1.0113	-6.12067	0.680401	-0.0984963	0.0122923	3.80754	0.629733	-1.12335	0.217659	-3.25794	0.833035	4.11298	-6.95371	-1.42036	0.4234	2.2806e-06	0.14988
TGGT1_318550	TGME49_318550	YES	hypothetical protein		ER	1.09	0.00065126	-1.59977	-1.26122	0.338545	1.06375	5	0.35282	0.00018115	0.93935	-0.343857	-4.60857	0.153128	-1.50442	-1.7832	-2.12706	1.53236	1.52354	-3.08503	1.27552	1.27529	1.42842	2.37804	1.84167	-0.953665	0.66326	-6.44563	1.56021	4.31857	-4.64524	-0.163336	0.94641	3.2689e-05	0.11005
TGGT1_257380	TGME49_257380	YES	hypothetical protein		outlier	0.56	0.031819	-1.34044	-1.65862	-0.318176	1.31559	4	0.16942	0.010691	0.70281	-0.3108	-3.54504	-0.165482	0.833825	-0.871363	-1.18216	1.14111	-0.274901	-3.81994	1.15526	0.191737	0.0262555	1.96687	0.53287	-0.860352	0.0604844	-1.39669	-0.0114956	0.214529	-3.80845	-1.79696	0.061327	0.027029	0.0066004
TGGT1_213620	TGME49_213620	YES	ABC1 family protein			0.09	0.010613	-1.15907	-3.2282	-2.06913	0.89629	4	0.59933	0.097311	0.22534	1.70723	-3.61723	-1.56722	-2.53869	-4.6202	-2.91296	-0.646651	-1.05845	-4.67568	-0.429833	-0.528744	-2.09596	1.31843	2.22511	-0.182511	0.520902	-3.60674	-1.19562	0.693777	-3.48006	-1.39314	0.10959	0.01184	0.021344
TGGT1_224460	TGME49_224460	YES	putative aminopeptidase n -TgAPN3		PM - peripheral 2	0.3	0.012768	-1.13238	-2.4212	-1.28882	0.757342	3	0.44184	0.00031654	0.14945	1.08652	-4.66911	0.185454	0.416939	-1.15102	-0.0644936	-0.374346	-1.09719	-5.7663	-0.303634	-1.61825	-1.43279	2.97663	0.286559	-0.372633	0.451778	0.63256	-0.350544	-0.697054	-5.41576	-3.0564	0.22556	0.00070624	0.025759
TGGT1_230410	TGME49_230410	YES	peroxiredoxin PRX3		mitochondrion - soluble	0.4	0.016374	-1.13136	-1.3417	-0.210339	0.856479	2	0.31932	0.02069	0.073429	-0.235385	-2.80338	-0.355311	1.4872	1.30341	1.06803	-1.58705	-0.635145	-3.43852	-0.80979	-1.29928	-1.65459	2.26951	1.35235	-1.1824	0.317338	-2.24273	-1.67798	3.31076	-1.76054	0.775108	0.34965	0.031738	0.63931
TGGT1_283580	TGME49_283580	YES	DnaJ domain-containing protein			-0.04	0.013408	-1.12694	-2.49146	-1.36452	0.99688	3	0.2672	0.74795	0.023185	-0.522737	-0.459006	-2.39908	1.3558	0.0549728	-0.467765	-1.65789	-2.73044	-3.18945	-1.12665	-1.4181	-3.81718	1.78046	1.39348	-2.17953	0.172712	-5.52424	-3.11986	5.05647	-0.0695869	2.49344	0.90241	0.5829	0.30972
TGGT1_283460	TGME49_283460	YES	SAG-related sequence SRS21			-0.47	0.031447	-1.12391	-3.22649	-2.10258	1.02518	4	0.1137	0.068814	0.13841	-0.0427875	-2.6714	-0.657547	0.18549	-1.06754	-1.11032	-0.378226	-2.37977	-5.05117	-1.7715	-2.86042	-3.51797	1.98652	0.928028	0.120349	0.838363	-2.45124	-1.9353	1.34091	-3.11587	-0.887477	0.6312	0.15758	0.093822
TGGT1_311110	TGME49_311110	YES	putative Ubiquitin-fold modifier 1 precursor family protein		cytosol	0.7	0.021567	-1.09375	-4.37186	-3.27811	1.72676	3	0.2379	0.091318	0.23364	-0.654149	-2.76729	0.140196	-0.679974	-4.04493	-4.69907	-0.25312	-2.05197	-4.81926	-0.263537	-3.73744	-3.59724	0.673524	1.07294	-0.670773	0.301265	-2.38526	-1.62582	-2.31381	-3.19344	-2.75363	0.00072364	0.2942	0.095878
TGGT1_224840	TGME49_224840	YES	3'5'-cyclic nucleotide phosphodiesterase domain-containing protein -TgPDE11			0.4	0.0076073	-1.04973	-2.4539	-1.40418	1.16503	5	0.24937	0.038842	0.32047	-0.106397	-2.68815	-0.354637	-2.66981	-2.82932	-2.93572	-0.586457	-0.767531	-3.45568	-0.750733	-0.615675	-0.970311	1.31087	1.23655	0.343682	0.839693	-6.78545	-0.76308	3.84973	-2.6926	0.578563	0.92034	0.013364	0.15136
TGGT1_278790	TGME49_278790	YES	Tctex2-related light chain			-0.54	0.037111	-1.02395	-1.20812	-0.184168	1.30361	4	0.37886	0.11104	0.4056	-0.395164	-1.66427	-1.01242	-0.329993	-1.7251	-2.12027	0.782144	0.679	-0.985265	0.696904	0.493596	-0.518823	0.823652	1.3377	-0.433616	0.783741	-4.17854	1.40179	2.05828	-2.38706	-0.16439	0.66065	0.012701	0.13846
TGGT1_225450	TGME49_225450	YES	hypothetical protein		nucleolus	-0.4	0.02147	-1.00188	-1.64822	-0.646337	2.06943	2	0.28762	0.19075	0.41782	-0.607742	-1.86074	-0.537166	-0.300978	-1.43776	-2.0455	1.38858	-0.175116	-2.03586	1.36603	-0.326139	-0.863305	0.679774	0.689536	-0.332483	0.684358	-5.85522	1.42196	3.80973	-3.45782	0.175955	0.22227	0.0087766	0.14848
TGGT1_237230	TGME49_237230	Probably	hypothetical protein	MYR3	dense granules	2.83	0.2349	-1.39112	0.875017	2.26613	1.79025	5	7.3602e-07	0.0051179	0.0014938	-1.29297	-1.7765	-1.10389	2.76813	3.46104	2.16808	1.96625	1.70677	-0.0697259	1.98657	1.63059	0.526699	1.15885	1.03552	-0.216073	0.542016	2.50544	2.17547	-0.337367	-2.24519	-1.29128	0.31183	0.0023346	0.069491
TGGT1_226710	TGME49_226710	Probably	hypothetical protein		ER	0.4	0.00017537	-1.31873	-5.39702	-4.07829	0.720892	4	0.65726	0.00412	0.030016	2.94773	-4.41036	-2.49355	-2.83584	-8.20626	-5.25853	0.680439	-1.27858	-5.68894	-0.200282	-2.75002	-5.24357	0.252928	3.64985	-1.29002	0.0831885	-7.39894	-3.40061	2.14041	-2.28833	-0.0739595	#N/A	0.066022	0.1776
TGGT1_225880	TGME49_225880	Probably	UDP-glucose 4-epimerase		cytosol	1.73	0.04464	-1.31817	-0.304364	1.0138	3.52882	5	0.042154	0.13725	0.0097898	-1.36454	-1.09455	-1.49541	1.73456	0.524009	-0.840532	2.13529	1.42543	0.330883	1.49887	1.09196	-0.403444	0.591959	0.455766	0.0126987	0.760728	0.731668	2.23105	-1.5722	-1.90017	-1.73619	0.06697	0.0062421	0.0054572
TGGT1_305610	TGME49_305610	Probably	hypothetical protein			-0.34	0.12042	-1.2074	-2.34784	-1.14044	0.852234	3	0.026964	0.37648	0.028039	-1.39278	-0.606513	-1.62289	0.919296	1.22504	-0.167747	-1.25239	-2.31431	-2.92082	-1.12038	-2.33205	-3.95494	1.95753	2.04858	-0.846975	0.383309	-2.74946	-2.6521	2.58171	-0.268723	1.15649	0.64518	0.53352	0.40759
TGGT1_309070	TGME49_309070	Probably	hypothetical protein		nucleolus	-1.91	0.45818	-1.03106	-5.09007	-4.05902	3.27274	1	0.0037574	0.056942	0.016927	-1.45438	-1.22316	-0.41564	-3.1305	-4.1089	-5.56328	-1.58441	-3.56229	-4.78545	-1.96801	-4.50585	-4.92149	0.415417	0.473752	-1.26144	0.0252468	-6.59494	-3.14823	1.03166	-1.63722	-0.30278	0.053508	0.16545	0.38074
TGGT1_271050	TGME49_271050	Probably	SAG-related sequence SRS34A (SAG2A)		PM - peripheral 1	1.72	0.02255	-1.48311	-0.150267	1.33284	1.54858	6	0.040329	6.268e-07	0.82725	-0.665933	-3.99598	0.21259	0.93835	0.747184	0.0812514	2.38007	1.91707	-2.07892	2.30342	1.33427	1.54686	1.82394	0.584943	-0.778394	0.251912	-2.1377	1.34519	2.21896	-3.42411	-0.602577	0.30751	0.00056788	0.47393
TGGT1_234507	TGME49_234507	Probably	hypothetical protein			0.4	0.052156	-1.28376	-1.63726	-0.353503	2.62655	4	0.068844	0.14825	0.052276	-0.972868	-1.43976	-1.43865	-0.181094	-0.511176	-1.48404	-0.583051	-0.952364	-2.39213	-0.169144	0.403032	-1.03562	0.69111	0.691318	-0.164139	0.62833	-1.82113	-0.176649	0.337088	-2.21548	-0.939194	0.20711	0.072257	0.08519
TGGT1_285825	TGME49_285825	Probably	hypothetical protein			0.74	0.058787	-1.21193	-1.13919	0.0727414	1.55494	3	0.19634	0.0030519	0.045181	0.749956	-2.90089	-1.48487	0.203222	-0.931677	-0.181721	0.621586	0.322705	-2.57819	1.00478	0.827196	-0.657673	1.26872	0.905688	-0.0667673	0.674859	0.122333	0.690674	-0.304054	-3.26886	-1.78646	0.066265	0.031794	0.11725
TGGT1_239890	TGME49_239890	Probably	SCP family extracellular subfamily protein		PM - peripheral 1	1.8	0.1181	-1.04319	0.738667	1.78186	1.33511	4	0.019084	0.03005	0.011828	-0.0433049	-2.12327	-0.963004	2.3224	2.37455	2.33124	1.69306	1.54312	-0.58015	1.33959	1.42792	0.464912	1.47487	0.516503	-0.660683	0.38565	0.272436	0.956045	2.0588	-1.53619	0.261305	0.99145	0.36006	0.17189
TGGT1_410850	TGME49_220170	Probably	hypothetical protein			-0.09	0.027425	-0.884527	-4.11706	-3.23253	0.772093	3	0.036584	0.03123	0.067827	0.943095	-2.251	-1.34568	-2.91551	-5.75771	-4.81462	-0.322888	-1.74142	-3.99241	-1.27735	-2.19846	-3.54414	0.644345	2.19878	-1.15218	0.106178	-5.80229	-0.571727	0.987673	-3.42069	-1.21651	0.069324	0.0031191	0.095494
TGGT1_230570	TGME49_230570	Probably	transporter, major facilitator family protein		Golgi	-0.05	0.046246	-0.769612	-2.37716	-1.60755	0.86203	5	0.85307	0.037578	0.0080304	1.71751	-2.28848	-1.73787	-1.71094	-3.58886	-1.87135	-0.567833	-0.563849	-2.85233	-0.5653	-0.669936	-2.4078	0.491211	1.71669	-0.895117	0.123168	-4.40269	-1.15958	2.53135	-1.69275	0.419299	0.64619	0.22827	0.64027
TGGT1_218370	TGME49_218370	Maybe	hypothetical protein			0.01	0.09254	-1.81819	-4.61218	-2.794	2.52818	2	0.069433	0.22088	0.0096259	-2.02425	-1.51865	-1.91166	0.362726	-1.54353	-3.56779	-1.86556	-3.34618	-4.86483	-1.21836	-3.49228	-5.40394	0.943787	1.0854	-0.060306	0.708386	-4.34134	-3.8367	0.773558	-1.02813	-0.127287	0.16204	0.28281	0.12062
TGGT1_200460	TGME49_200460	Maybe	hypothetical protein		Golgi	0.45	0.13879	-1.69919	-2.32731	-0.628117	5.58892	3	0.25625	0.01236	0.071211	-1.38028	-2.66092	-1.05637	0.917505	-0.744084	-2.12437	0.767463	-0.227881	-2.8888	0.69836	-0.912387	-1.96876	0.492454	0.356684	-1.52645	0.3154	-5.81169	-0.432758	3.68733	-2.45605	0.615641	0.36778	0.088859	0.59218
TGGT1_210460	TGME49_210460	Maybe	hypothetical protein			0.29	0.26038	-1.60057	-2.66343	-1.06286	6.87541	3	0.013574	0.22152	0.29816	-0.974822	-2.28229	-1.5446	-0.281214	-1.34101	-2.31583	-0.274894	-0.732002	-3.01429	-0.734152	-1.11558	-2.66018	0.349243	0.307906	-0.246733	0.451778	-3.23473	-1.14092	0.918899	-1.87338	-0.477238	0.66527	0.15631	0.58921
TGGT1_233153	TGME49_233153	Maybe	hypothetical protein			0.43	0.12391	-1.52975	-2.17074	-0.640991	1.3438	4	0.043067	0.092014	0.088627	-1.23768	-2.39407	-0.957515	0.797709	0.983497	-0.254178	-1.40847	-1.40357	-3.79763	-1.83457	-1.5029	-2.46042	1.7894	1.40772	-0.668585	0.631158	-2.54945	-1.18484	2.29527	-2.6128	-0.158765	0.70206	0.041396	0.65108
TGGT1_220120	TGME49_220120	Maybe	hypothetical protein			-0.3	0.00014447	-1.25974	-2.63358	-1.37385	0.669826	5	0.76703	1.9431e-05	0.089876	2.66988	-5.32981	-1.11927	-3.00359	-4.84177	-2.17189	0.539063	0.239672	-5.09014	0.327125	0.480547	-0.638727	2.26134	3.00572	-0.818614	0.229042	-5.57599	0.798292	3.4041	-5.88843	-1.24216	0.94548	5.3215e-06	0.023358
TGGT1_220320	TGME49_220320	Maybe	BSD domain-containing protein		ER 2	-0.08	0.13104	-1.12736	-2.8186	-1.69125	0.671907	1	0.46205	0.020859	0.038217	-0.362486	-1.52319	-1.49639	1.543	0.622057	0.259571	-2.24882	-3.10643	-4.62962	-3.14489	-2.58937	-4.08576	2.67961	2.01999	-0.190552	0.517375	1.11204	-3.43051	-0.852469	-1.19911	-1.02579	0.11126	0.010639	0.0075366
TGGT1_359700	#N/A	Maybe	hypothetical protein			0.17	0.2854	-1.08646	-1.77585	-0.689397	2.60626	3	0.031457	0.5233	0.31925	-1.56176	-0.888551	-0.809054	0.394067	0.155571	-1.40619	0.0970307	-1.25986	-2.14841	-0.272388	-0.963901	-1.77295	0.371117	0.746575	-1.18196	0.276844	-6.30384	-2.44928	4.89765	0.300867	2.59926	0.79828	0.69289	0.42349
TGGT1_309190	TGME49_309190	Maybe	hypothetical protein		outlier	-0.38	0.22842	-1.08153	-3.0247	-1.94317	1.06431	2	0.24687	0.051531	0.055856	0.360434	-2.27949	-1.32554	-1.78931	-4.13293	-3.7725	0.388606	-0.632724	-2.91222	0.542027	-1.06384	-2.38938	0.698386	1.90861	-0.998474	0.0980538	-4.93221	-0.56936	1.15971	-2.34286	-0.591575	0.22812	0.043692	0.30357
TGGT1_262000	TGME49_262000	Maybe	AP2 domain transcription factor AP2VIIb-2		mitochondrion - soluble	0.61	0.029239	-1.05946	-1.87439	-0.814932	0.65802	4	0.01783	0.16257	0.4296	-1.31925	-1.87732	0.0181884	0.458205	1.88334	0.564099	-1.03611	-1.69165	-3.56897	-1.63207	-2.63649	-2.6183	2.16463	2.38405	-0.643741	0.224531	-0.281684	-2.59141	0.845783	-0.977564	-0.0658907	0.81341	0.16035	0.051667
TGGT1_206380	TGME49_206380	Maybe	hypothetical protein		nucleolus	-1.33	0.21491	-1.0068	-1.73232	-0.725519	1.27501	3	0.43994	0.042365	0.04254	0.876674	-2.63345	-1.26364	0.902993	-1.36891	-0.492234	-0.130198	-0.69215	-3.3256	-0.179183	-0.115497	-1.37913	1.44932	0.627371	-1.08991	0.0550559	-1.75592	-1.65395	1.26369	-1.67164	-0.203978	0.62284	0.041038	0.23143
TGGT1_258930	TGME49_258930	Maybe	peptidylprolyl isomerase		cytosol	1.5	0.070905	-1.86056	-3.37143	-1.51087	1.62606	3	0.72949	0.0043268	0.11779	0.311302	-4.04867	-1.84432	0.823091	-1.22647	-0.915168	-0.32463	-0.953724	-5.00239	-0.434096	-2.3524	-4.19672	2.16499	0.741441	0.0240408	0.707684	-0.865338	-1.80979	-0.0498302	-3.1926	-1.62122	0.18106	0.044006	0.015049
TGGT1_410350	TGME49_298590	Maybe	hypothetical protein			-0.47	0.14482	-1.65993	-2.19782	-0.537898	1.62755	3	0.069539	0.72876	0.054792	-2.95601	-0.357836	-1.66593	-0.837452	-1.17628	-4.13229	0.694612	0.100244	-0.257592	0.504824	-0.537659	-2.20359	1.93736	0.638262	-0.703598	0.175511	-2.3961	0.102107	-1.73619	-0.359699	-1.04794	0.029208	0.70632	0.43917
TGGT1_245500	TGME49_245500	Maybe	dipeptidyl peptidase iv (dpp iv) n-terminal region domain-containing protein		19S proteasome	0.53	0.054499	-1.61877	-3.21561	-1.59685	1.63048	2	0.1564	0.020483	0.41885	-0.962015	-3.66702	-0.227259	0.390664	-0.761731	-1.72375	-0.442908	-1.52285	-5.18987	-0.63576	-2.50596	-2.73322	1.78271	0.874465	-1.57721	0.0392288	-4.4072	-1.65054	2.68345	-3.53933	-0.427939	0.40221	0.011922	0.26257
TGGT1_261980	TGME49_261980	Maybe	gorasp2-prov protein		nucleolus	-0.31	0.1191	-1.52224	-2.60054	-1.0783	1.97821	4	0.05885	0.088073	0.52536	-1.46597	-3.20309	0.102328	0.42426	-0.406834	-1.87281	0.919328	-0.953387	-4.15648	0.118611	-1.87468	-1.77235	1.34841	0.741853	-0.662432	0.208557	-2.45905	-2.05991	0.58624	-2.09657	-0.755164	0.084436	0.233	0.052333
TGGT1_409340	TGME49_204560	Maybe	putative type I fatty acid synthase			-0.45	0.093121	-1.47935	-0.958246	0.521106	1.35231	4	0.080772	0.095347	0.10286	-0.623713	-2.70706	-1.10728	1.93444	1.76478	1.14107	0.593683	0.271371	-2.43569	0.307133	-0.472839	-1.58012	1.86771	1.13952	-1.50136	0.0412924	-0.990802	-1.16162	2.13187	-1.27407	0.428901	0.81116	0.30035	0.1549
TGGT1_262010	TGME49_262010	Maybe	calmodulin CAM2		apical 2	-0.81	0.14202	-1.34635	-3.69436	-2.34801	1.90163	3	0.49853	0.24879	0.061634	-0.659378	-1.82493	-1.55476	0.562564	-1.67612	-2.3355	-1.16859	-2.98552	-4.81045	-1.51467	-2.38238	-3.93714	1.25521	0.655377	-1.55205	0.158984	-5.02245	-2.51457	2.68695	-2.29588	0.195535	0.5232	0.239	0.3045
TGGT1_314500	TGME49_314500	Maybe	subtilisin SUB2		PM - peripheral 2	0.3	1.3133e-05	-1.34559	-1.14037	0.205212	0.49594	6	0.37046	6.268e-07	0.032679	1.96095	-5.54339	-0.454314	0.0549758	-5.0003	-3.03935	2.06856	2.81908	-2.72431	1.71537	2.79685	2.34254	3.0204	4.50812	-2.7883	0.00991672	-7.81908	1.0068	4.77972	-3.73112	0.524304	0.9893	0.00117	0.19636
TGGT1_245590B	TGME49_245590	Maybe	rhomboid protease ROM6			-0.47	0.081967	-1.30837	-1.06977	0.238604	1.43865	4	0.29084	0.04005	0.06396	0.510245	-2.94282	-1.49254	0.57818	-1.6985	-1.18825	0.995794	1.23758	-1.70524	1.06215	1.17673	-0.315815	0.702249	1.67785	0.283771	0.855716	-1.07873	1.05566	-0.109521	-2.7609	-1.43521	0.12102	0.074319	0.22476
TGGT1_247340	TGME49_247340	Maybe	hypothetical protein			0.6	0.33814	-1.24947	-0.263464	0.98601	6.86947	2	0.051268	0.72267	0.1301	-1.7751	-0.837639	-1.13568	0.0341346	1.25309	-0.522017	0.878578	0.684167	-0.153472	1.20688	1.02078	-0.114903	0.224743	0.286048	-0.937062	0.10506	-1.52519	-0.0631223	1.00317	-0.0903497	0.456412	0.731	0.53908	0.74591
TGGT1_269740	TGME49_269740	Maybe	R3H domain-containing protein		nucleolus	-0.97	2.3176e-06	-1.24271	-2.73088	-1.48817	0.67613	3	0.70857	6.8948e-06	0.22604	1.94028	-5.53732	-0.131099	-2.46304	-4.55655	-2.61627	-0.276271	0.216865	-5.32046	-0.135754	-0.124813	-0.255911	2.53422	2.66278	-0.761076	0.539855	-6.77149	-0.334606	4.15523	-4.98585	-0.415312	0.99116	0.00093278	0.025156
TGGT1_270190	TGME49_270190	Maybe	protein phosphatase 2C domain-containing protein			-0.11	0.61732	-1.18497	-2.4089	-1.22393	0.882026	2	0.077108	0.26544	0.47489	-0.746195	-2.17565	-0.633062	1.26974	0.667507	-0.0786885	-0.953342	-2.0726	-4.24825	-1.4349	-2.26669	-2.89975	2.12768	1.6409	-0.489319	0.325631	-0.942387	-2.29714	0.863699	-1.95111	-0.543707	0.29354	0.1287	0.25457
TGGT1_220470	TGME49_220470	Maybe	hypothetical protein			-0.83	0.15249	-1.16116	-2.76673	-1.60557	1.65632	3	0.58376	0.053721	0.1761	0.898942	-2.41017	-1.97225	0.961685	-2.19716	-1.29822	0.210378	-1.3764	-3.78657	-0.25012	-1.24315	-3.2154	1.30344	0.516645	0.130437	0.812827	-2.26211	-0.344033	0.963895	-3.44253	-1.23932	0.60432	0.0025414	0.064707
TGGT1_216720	TGME49_216720	Maybe	hypothetical protein			0.89	0.080113	-1.15404	1.50926	2.6633	1.92291	5	0.17157	9.4021e-06	0.00024516	-0.227309	-2.36648	-0.868334	3.13439	2.7719	2.54459	2.75933	2.56676	0.200286	2.70177	2.65125	1.78292	1.19587	0.103097	-0.210851	0.520359	2.70431	2.34389	-0.159725	-2.1436	-1.15166	0.47163	0.010621	0.23721
TGGT1_294270	TGME49_294270	Maybe	histone arginine methyltransferase PRMT4/CARM1		cytosol	0.52	0.091926	-1.13734	-1.74695	-0.609614	1.0111	4	0.046133	0.65277	0.3693	-1.51175	-0.596457	-1.30382	1.40149	1.39017	-0.121579	-0.345342	-1.69158	-2.28804	-0.553594	-1.52743	-2.83125	1.43358	1.7338	-0.512247	0.5493	-2.01138	-1.12747	1.8898	-1.16057	0.364619	0.75763	0.4218	0.26218
TGGT1_321530	TGME49_321530	Maybe	cathepsin CPL		endomembrane vesicles	0.68	0.025504	-1.09825	-0.74689	0.35136	0.965864	5	0.31911	0.0042579	0.15832	-0.285131	-2.25936	-0.750259	1.39023	-1.53129	-1.81642	2.2196	0.842079	-1.41728	2.11939	1.74329	0.993035	1.51998	1.69155	-3.2724	0.00322843	-4.91695	-0.442399	3.10053	-0.974883	1.06282	0.95288	0.48566	0.96495
TGGT1_201630A	TGME49_201630	Maybe	protein phosphatase 2C domain-containing protein			-0.06	0.011858	-1.08593	-2.01754	-0.931608	0.515981	3	0.042165	0.10713	0.13031	-0.295178	-1.69322	-1.2694	1.67478	2.08472	1.78954	-2.14084	-2.35407	-4.04729	-2.25628	-2.52548	-3.79488	3.29944	2.61362	0.122329	0.839527	1.44683	-3.61706	0.342717	-0.430234	-0.0437585	0.74417	0.26684	0.0048827
TGGT1_285930	TGME49_285930	Maybe	hypothetical protein			1.11	0.17686	-1.07957	-2.05549	-0.975915	2.31595	3	0.29907	0.16766	0.27361	-0.761467	-1.12467	-1.35258	0.115867	-0.667081	-1.42855	-0.318729	-1.68548	-2.81016	-0.456159	-0.57518	-1.92776	0.699605	0.61622	-0.903844	0.0967647	-3.75675	-1.70858	2.32821	-1.10157	0.613316	0.67474	0.065532	0.29095
TGGT1_258225	TGME49_258225	Maybe	hypothetical protein			1.68	0.014803	-1.03469	0.414772	1.44946	5.76081	6	0.2024	0.13329	0.081659	-0.885564	-1.14601	-1.07249	1.23392	1.6128	0.727234	1.7717	1.5187	0.372689	1.57229	1.21688	0.144394	0.29369	0.206839	-0.293759	0.595215	-0.636158	1.48655	1.36339	-1.11386	0.124765	0.70179	0.19816	0.2332
TGGT1_306035	TGME49_306035	Maybe	hypothetical protein			1.74	0.27746	-1.02867	-1.71009	-0.681423	0.772937	1	0.73562	0.16787	0.005727	0.941477	-2.54536	-1.48212	1.49788	0.197928	1.13941	-0.255455	-1.22525	-3.77062	-0.990983	-1.01694	-2.49907	2.54832	0.76863	-0.238922	0.767645	-1.59244	-1.17297	2.73185	-2.59765	0.0671004	0.66128	0.17402	0.29448
TGGT1_266435	TGME49_266435	Maybe	hypothetical protein		rhoptries 1	-1.39	0.159	-1.02447	-3.57383	-2.54936	1.29729	3	0.14517	0.61955	0.024775	0.172789	-0.775402	-2.4708	-1.63258	-4.10873	-3.93594	-1.27314	-1.86707	-2.64247	-1.137	-1.67229	-4.14309	0.813204	1.35396	-0.873718	0.224327	-5.31685	-2.00711	1.38092	-0.635363	0.372777	0.3314	0.67293	0.21561
TGGT1_237200	TGME49_237200	Maybe	sphingolipid delta 4 desaturase/c-4 hydroxylase protein des2 family protein		ER	1.43	0.19049	-0.983369	-4.08481	-3.10144	1.57893	2	0.026823	0.37168	0.95874	-2.33639	-1.55842	0.944707	-0.352791	-2.20056	-4.53695	-1.42116	-2.8698	-4.42823	-1.25876	-4.23397	-3.28926	0.69111	1.0363	-0.591796	0.341474	-3.84047	-2.11943	-0.696486	-2.30879	-1.50264	0.015661	0.11619	0.17497
TGGT1_317830	TGME49_317830	Maybe	hypothetical protein			0.56	0.20127	-0.964782	-2.54479	-1.58001	0.76372	2	0.038764	0.69293	0.082843	-1.51216	-0.0202087	-1.36197	-0.761568	0.700426	-0.811737	-0.431762	-3.00368	-3.02389	-0.47886	-2.43678	-3.79876	1.55007	1.99516	-1.0392	0.0740091	-3.66826	-3.35994	2.85652	0.336048	1.59629	0.88568	0.77758	0.48083
TGGT1_261260A	TGME49_261260	Maybe	histone lysine demethylase JMJD6a			1.05	0.12211	-0.958894	-3.4884	-2.52951	0.856971	4	0.028189	0.45482	0.93191	-2.26502	-1.8989	1.28724	0.456845	-0.439326	-2.70435	-1.26136	-2.75149	-4.65039	-2.34576	-4.39772	-3.11048	1.02659	1.98851	-0.42212	0.564889	-2.96763	-3.21586	0.263285	-1.43453	-0.585623	0.15857	0.33099	0.58199
TGGT1_250040	TGME49_250040	Maybe	hypothetical protein		ER	-0.36	0.33207	-0.957512	-2.45111	-1.4936	1.14022	3	0.037263	0.62087	0.20029	-1.51861	-1.21286	-0.141063	-1.91139	-2.51809	-4.0367	-1.2706	-0.760636	-1.9735	-0.0640794	-1.20207	-1.34313	1.40887	0.914276	0.154011	0.834159	-4.33273	-1.11508	0.296032	-0.858422	-0.281195	0.02249	0.40248	0.58259
TGGT1_305770	TGME49_305770	Maybe	ABC transporter, ATP-binding domain-containing protein		cytosol	0.68	0.0058598	-0.886254	-2.17126	-1.28501	0.367167	4	0.44562	8.1484e-06	0.023949	2.38032	-4.09008	-0.949006	-3.79864	-6.29723	-3.91691	1.50002	1.31921	-2.77087	1.33804	1.123	0.17399	2.11033	4.34182	0.439576	0.931726	-5.58021	0.521041	1.6633	-3.29191	-0.814303	0.27484	0.00098143	0.24539
TGGT1_306300	TGME49_306300	Maybe	hypothetical protein			-1.48	0.0084942	-0.839349	-1.85826	-1.01891	0.640866	4	0.94666	5.6412e-06	0.029207	2.17918	-3.74834	-0.948891	-1.6751	-3.64292	-1.46374	-0.117046	0.444796	-3.30354	-0.0862204	0.141388	-0.807503	1.29394	2.27752	-0.25732	0.456364	-3.34994	-0.438429	1.8862	-2.86511	-0.489458	0.82012	0.0041774	0.40379
TGGT1_259200A	TGME49_259200	Maybe	Na+/H+ exchanger NHE1			-1.54	0.09068	-0.677229	-3.84528	-3.16805	0.981472	2	0.30218	0.0036185	0.044227	1.35783	-2.18368	-1.20584	-1.91637	-4.52718	-3.16935	-1.84973	-2.41266	-4.59634	-2.33393	-2.56433	-3.77016	0.716457	1.17948	0.240266	0.571312	-5.65301	-3.39149	2.48367	-1.20485	0.639409	0.41623	0.032732	0.33646
TGGT1_237020	TGME49_237020	Maybe	exonuclease		nucleolus	-3.94	0.00054001	-0.583052	-5.30679	-4.72374	0.38935	1	#N/A	0.039256	0.0012889	2.94773	-3.20076	-1.49612	-5.02177	-8.10064	-5.15291	-3.40094	-2.74415	-5.94491	-3.9599	-3.32644	-4.82256	0.57678	2.93894	-0.123559	0.608872	-7.70855	-3.97885	2.55563	-1.96606	0.294787	#N/A	0.018843	0.14544
TGGT1_300180	TGME49_300180	Maybe	hypothetical protein			-1.58	0.00049829	-0.336451	-3.02775	-2.6913	0.605778	3	0.02137	0.091456	0.019992	1.34693	-1.65645	-0.699838	-1.33075	-3.36319	-2.01626	-1.42057	-2.19863	-3.85507	-1.20405	-2.51207	-3.21191	0.93314	0.602613	-0.481427	0.322938	-5.14973	-3.36882	3.13347	-0.486249	1.32361	0.1288	0.32675	0.03425
TGGT1_310802	TGME49_310802	Maybe	CRAL/TRIO domain-containing protein		nucleolus	-1.26	0.019645	-0.306007	-3.72078	-3.41477	0.227495	3	0.96327	0.039256	0.025573	3.46662	-2.67136	-1.71328	-2.14021	-6.34909	-2.88247	-1.66089	-1.97067	-4.64202	-1.83692	-1.92457	-3.63785	0.882703	2.5413	-0.457493	0.378381	-4.76593	-2.69096	1.88346	-1.95106	-0.0338012	0.56928	0.022498	0.20008
TGGT1_207120	TGME49_207120	Maybe	Sad1/UNC family protein		ER	-3.86	0.027014	-0.235196	-4.54871	-4.31351	0.190132	2	#N/A	0.02801	0.013698	2.94773	-2.13419	-1.51913	-3.38782	-7.1275	-4.17977	-1.25187	-2.88033	-5.01452	-2.60569	-2.93272	-4.45184	0.42572	2.43712	-0.163989	0.534988	-6.82064	-3.86361	2.64087	-1.15091	0.74498	#N/A	0.10126	0.16621
TGGT1_222160	TGME49_222160	Maybe	aldehyde dehydrogenase		cytosol	-0.64	0.037814	-0.225485	-3.99704	-3.77156	0.182735	3	0.27232	0.034574	0.02527	2.24179	-1.34125	-1.57699	-3.76381	-6.4726	-4.23081	-1.51686	-3.01421	-4.35546	-2.18953	-1.82787	-3.40486	0.516621	2.4132	-0.321163	0.410599	-6.56562	-3.62168	2.33481	-0.733781	0.800515	0.75083	0.42709	0.32093
TGGT1_242300	TGME49_242300	Maybe	dihydrodipicolinate synthase			-1.48	0.013432	-0.170195	-2.45259	-2.2824	0.245282	2	0.26479	0.029156	0.048377	1.95381	-1.58937	-0.875019	-1.52305	-3.54297	-1.58916	-0.682556	-1.70926	-3.29863	-1.83761	-1.59496	-2.46998	0.85487	1.09318	-0.240055	0.505974	-3.21351	-2.28808	1.62435	-1.01056	0.306898	0.23094	0.23106	0.16447
TGGT1_234440	TGME49_234440	Maybe	putative aminotransferase			0.63	0.0077402	0.326285	-3.15904	-3.48532	0.224788	2	0.78674	0.032468	0.036857	3.68676	-1.99038	-0.717523	-3.04521	-6.75683	-3.07006	-0.594834	-1.84132	-3.8317	-1.16599	-1.85783	-2.57535	0.632882	2.83322	0.367506	0.913103	-4.13327	-1.41818	1.06321	-2.41352	-0.675155	0.34784	0.15812	0.1038
TGGT1_256975	TGME49_256975		hypothetical protein			0.9	0.21019	-0.937523	-1.15371	-0.216191	1.34715	3	0.1508	0.55182	0.13568	-0.72289	-0.822099	-1.26758	1.63537	0.786369	0.0634792	0.448289	-0.674814	-1.49691	0.074729	-0.760127	-2.02771	1.08702	0.869289	0.180549	0.805792	-0.629555	-0.706538	0.693034	-0.790375	-0.0486708	0.6098	0.15169	0.22953
TGGT1_226480	TGME49_226480		DNA topoisomerase family protein			-0.14	0.189	-0.934453	-1.79152	-0.857064	2.1976	4	0.31856	0.23591	0.50779	-0.761239	-1.36779	-0.674326	0.754096	-0.524727	-1.28597	-0.48745	-1.29066	-2.65845	-0.628578	-0.755807	-1.43013	0.75424	0.392877	-1.00242	0.0873285	-1.81712	-1.74911	0.531156	-0.909337	-0.18909	0.10442	0.21623	0.38027
TGGT1_201190	TGME49_201190		hypothetical protein			0.69	0.24756	-0.860215	-0.847024	0.0131912	5.67467	4	0.34429	0.38769	0.10298	-0.688823	-0.774466	-1.11736	1.40119	0.105654	-0.583169	0.600956	-0.0223432	-0.796809	0.289415	-0.0437367	-1.16109	0.292216	0.080786	0.193176	0.836354	1.00463	-0.512378	-1.5878	-0.284432	-0.936117	0.050856	0.66154	0.43879
TGGT1_255910	TGME49_255910		putative PfMNL-2 CISD1 family iron-sulfur protein		mitochondrion - membranes	1.64	0.19997	-0.79709	0.121313	0.918403	2.58499	5	0.001645	0.1585	0.5452	-1.02005	-0.675915	-0.695306	0.969703	0.563776	-0.456272	1.31807	0.95716	0.281245	1.50367	1.23427	0.538966	0.516535	0.336924	-0.217758	0.507332	-0.164246	0.629949	-0.292026	-0.348704	-0.320365	0.25426	0.21825	0.28887
TGGT1_271260	TGME49_271260		hypothetical protein			-0.88	0.15779	-1.4555	-2.62209	-1.16658	2.46144	3	0.58257	0.30566	0.077746	-0.0834559	-2.72816	-1.5549	0.517843	-1.50962	-1.59308	-0.421701	-1.11659	-3.84475	-0.605678	-0.873544	-2.42844	1.13826	0.320973	-0.729728	0.260458	-2.72253	-1.13561	1.12945	-2.70914	-0.789846	0.41961	0.14806	0.071187
TGGT1_278670	TGME49_278670		ubiquitin-conjugating enzyme subfamily protein		ER	0.19	0.10634	-1.27482	-3.01984	-1.74503	2.29143	4	0.076028	0.42509	0.16796	0.198851	-2.12956	-1.89374	1.07612	-2.95802	-2.75917	0.699734	-1.27531	-3.40487	0.0520572	-1.00175	-2.89549	0.340339	1.05935	-0.794487	0.333516	-4.17536	-0.30587	1.41618	-3.099	-0.84141	0.37182	0.012626	0.26252
TGGT1_306400	TGME49_306400		hypothetical protein		nucleus - chromatin	0.51	0.093121	-1.14264	-2.64868	-1.50604	3.5583	4	0.36697	0.18626	0.46417	-0.962195	-1.99063	-0.475097	0.826121	-1.53523	-2.49743	-0.53146	-1.34448	-3.33511	-0.82758	-1.63841	-2.11351	0.624685	0.149127	-0.546433	0.306503	-2.47886	-2.75486	-0.0185671	-0.580245	-0.299406	0.27799	0.60976	0.24342
TGGT1_280460	TGME49_280460		AP2 domain transcription factor AP2VIIa-2			1.16	0.3192	-1.12687	0.966115	2.09299	1.19231	4	0.60159	0.0017983	0.21036	0.169546	-2.80903	-0.741136	2.88783	2.6425	2.81205	1.76735	1.97714	-0.831882	1.4306	1.65932	0.91818	1.82244	0.501725	0.131783	0.846559	0.711594	0.861353	2.10045	-1.69324	0.203609	0.58022	0.0067165	0.27863
TGGT1_268680	TGME49_268680		hypothetical protein			1.57	0.75147	-1.08617	0.0247777	1.11094	0.485739	2	0.051876	0.076359	0.084719	-0.252293	-2.27359	-0.732615	3.5611	4.25378	4.00148	-0.216135	-0.541741	-2.81533	-0.0344263	-0.379203	-1.11182	3.54769	2.72298	-0.153816	0.715355	1.82885	-0.0603416	2.17263	-2.75499	-0.291179	0.98414	0.089742	0.22037
TGGT1_226680	TGME49_226680		hypothetical protein		nucleus - chromatin	-0.24	0.051909	-1.08567	-2.57485	-1.48918	0.576436	2	0.14016	0.14552	0.01772	-0.269704	-1.6274	-1.3599	1.62868	1.14725	0.877542	-1.24975	-2.62272	-4.25012	-3.19354	-2.99207	-4.35197	2.99029	2.29067	0.0831906	0.820238	1.75373	-3.44295	-0.876185	-0.807178	-0.841681	0.092735	0.42978	0.0033006
TGGT1_230340	TGME49_230340		hypothetical protein		apical 1	-1.14	0.14554	-1.07054	-4.39646	-3.32591	2.17546	3	0.10703	0.37879	0.070053	-0.127055	-1.45035	-1.63423	-0.455796	-3.28289	-3.40994	-1.01663	-3.05198	-4.50233	-1.40201	-3.64287	-5.2771	0.938068	0.297784	-0.32729	0.476116	-3.92072	-4.84127	0.510776	0.338944	0.42486	0.22194	0.88911	0.39282
TGGT1_249780	TGME49_249780		hypothetical protein		cytosol	1.62	0.54575	-1.02893	0.0416187	1.07055	2.80402	3	0.091045	0.19812	0.062483	-0.346514	-1.69303	-1.04726	0.432588	0.373182	0.0266675	1.40763	1.33414	-0.358891	1.50153	1.50434	0.45708	0.408191	0.609907	-0.582274	0.429757	-1.96688	1.30629	1.99355	-1.66518	0.164184	0.92226	0.24609	0.8255
TGGT1_211910	TGME49_211910		putative kinesin-related protein 3A			1.4	0.093121	-0.998915	-0.492043	0.506872	1.23858	4	0.27077	0.95249	0.15178	-1.55362	-0.26573	-1.17739	1.96858	1.93179	0.378165	0.561039	0.0176836	-0.248046	0.291008	-0.428855	-1.60625	1.01446	1.25405	-0.850385	0.363718	-0.691512	-0.2408	1.06968	-0.00724629	0.531216	0.6133	0.598	0.10924
TGGT1_314250	TGME49_314250		bradyzoite rhoptry protein BRP1			1.11	0.056358	-0.995711	-1.09704	-0.101326	1.54742	2	0.61966	0.13065	0.50547	0.476416	-2.74976	-0.713789	-0.289369	-0.721099	-0.244683	1.58878	1.10812	-1.64164	1.22211	-0.690998	-1.40479	0.7476	1.04752	-2.59399	0.016982	-5.19298	0.261187	4.9483	-1.90283	1.52274	0.71566	0.017977	0.58231
TGGT1_205140	TGME49_205140		hypothetical protein			0.14	0.58122	-0.982624	-0.560317	0.422307	3.0344	2	0.25273	0.092285	0.30028	-1.08366	-1.73915	-0.125059	-0.317331	0.269067	-0.814594	0.636707	0.784781	-0.95437	0.390625	0.213072	0.0880133	0.565803	0.315158	-1.06021	0.255181	-3.70662	0.198245	2.89202	-1.15261	0.869704	0.55071	0.092164	0.73233
TGGT1_318575	TGME49_318575		hypothetical protein			1.39	0.078323	-0.973568	0.865204	1.83877	0.68933	3	0.0010341	0.07129	0.188	-1.66318	-1.0462	-0.211321	-0.1272	-0.0840463	-1.74723	2.6834	3.01794	1.97174	2.31154	2.58242	2.3711	2.27123	1.67939	-1.22495	0.199874	-3.06213	2.74226	1.3149	-0.770523	0.272188	0.35478	0.23861	0.41847
TGGT1_311830	TGME49_311830		hypothetical protein			1.55	0.12857	-0.964626	-1.78786	-0.823236	0.970947	5	0.58157	0.19977	0.15138	0.0353938	-1.69259	-1.23668	-0.644185	-2.85841	-2.82302	0.556777	0.385768	-1.30682	0.118992	0.00293376	-1.23375	0.897214	1.77288	-0.943756	0.483981	-4.45733	-0.758748	1.63431	-0.548075	0.543117	0.6845	0.3804	0.63864
TGGT1_276850	TGME49_276850		hypothetical protein			0.26	0.34316	-0.959551	-0.0263298	0.933221	1.88641	3	0.2894	0.1287	0.34962	-0.461816	-1.43474	-0.982099	1.76608	1.447	0.985183	0.691142	0.641161	-0.793577	0.790438	0.711503	-0.270596	0.914191	0.446333	-0.0584877	0.577715	2.47544	0.0458677	-1.49026	-0.839444	-1.16485	0.010542	0.32543	0.0038474
TGGT1_225955	TGME49_225955		hypothetical protein			0.97	0.28949	-0.954063	0.711817	1.66588	1.57874	3	0.16555	0.34395	0.43625	-0.358646	-1.5773	-0.926242	2.28186	2.22728	1.86863	1.08737	1.25831	-0.318988	1.35245	1.51205	0.585808	1.09924	0.502466	0.0810978	0.775673	1.60241	0.631152	0.266226	-0.95014	-0.341957	0.62123	0.12858	0.28828
TGGT1_300150	TGME49_300150		hypothetical protein		nucleus - chromatin	-1.1	0.47625	-0.952889	-1.06687	-0.113983	0.705218	2	0.5699	0.19432	0.27354	-0.295422	-1.74331	-0.819936	1.8251	1.65237	1.35695	-0.775627	-1.24075	-2.98406	-0.803693	-0.753575	-1.57351	2.21441	1.54898	-1.15955	0.0545274	-1.00981	-2.63515	2.36676	-0.348909	1.00893	0.70148	0.39434	0.36251
TGGT1_289240	TGME49_289240		DnaJ domain-containing protein			1.33	0.37415	-0.941905	0.343797	1.2857	1.35528	4	0.53133	0.48693	0.33785	1.04985	-1.89329	-1.98227	1.36657	0.824228	1.87408	1.71251	1.58088	-0.312413	1.7489	1.452	-0.530273	1.32973	0.40481	-0.42655	0.297954	0.0303649	-0.303686	1.84371	-0.00872724	0.917492	0.95921	0.28434	0.51589
TGGT1_320720	TGME49_320720		hypothetical protein			-0.59	0.40408	-0.939477	-0.82613	0.113346	1.2806	3	0.86226	0.025157	0.071827	0.490049	-2.50089	-0.807591	0.736442	0.10121	0.591259	0.0782743	0.163565	-2.33732	0.281784	0.0752634	-0.732328	1.46654	0.0453845	-0.676708	0.338232	-1.92144	-0.80315	2.5127	-1.53417	0.489264	0.38742	0.46449	0.35657
TGGT1_210783	TGME49_210783		hypothetical protein			0.47	0.19247	-0.939414	-2.89155	-1.95213	1.11785	1	0.095765	0.14686	0.47394	-1.39919	-1.20767	-0.211377	-0.385362	-0.400884	-1.80008	-1.57073	-2.44252	-3.65019	-2.35938	-3.013	-3.22437	0.968921	1.37337	-0.083847	0.725203	-2.41871	-2.43133	0.618638	-1.21886	-0.300111	0.3724	0.27858	0.085205
TGGT1_291005	TGME49_291005		hypothetical protein			0.42	0.15577	-0.935089	-1.65522	-0.720126	1.70684	5	0.12612	0.048198	0.40118	-0.980778	-1.36833	-0.456162	-1.04142	-1.50843	-2.48921	0.214182	-0.331181	-1.69951	-0.283188	-0.320764	-0.776926	0.857001	0.682714	-0.9474	0.321961	-4.19932	-0.554658	1.71011	-1.14485	0.282629	0.13029	0.27998	0.43409
TGGT1_247520	TGME49_247520		hypothetical protein		rhoptries 1	0.68	0.1579	-0.920702	0.0188063	0.939509	1.19198	2	0.11274	0.070404	0.68882	-0.884104	-2.075	0.197002	0.229149	-0.0270397	-0.911143	1.33445	1.54807	-0.526936	1.47794	1.2975	1.4945	1.29234	0.846379	-0.212448	0.598641	0.292321	-0.461928	-1.20346	-0.0650079	-0.634236	0.0033669	0.20516	0.24109
TGGT1_207160	TGME49_207160		SAG-related sequence SRS49D		PM - peripheral 1	0.21	0.5189	-0.916047	0.214047	1.13009	2.92392	3	0.13846	0.83795	0.037924	-1.27631	-0.347797	-1.12403	1.62238	0.990813	-0.2855	1.64474	0.765275	0.417478	0.925372	1.63419	0.510163	0.435096	0.450892	-0.998763	0.419622	-5.88188	0.688127	5.59638	-0.270648	2.66286	0.9389	0.79152	0.59269
TGGT1_228280	TGME49_228280		hypothetical protein			-0.09	0.43332	-0.912001	-3.27438	-2.36238	2.54845	2	0.52838	0.19679	0.28607	-0.181453	-1.93469	-0.619861	0.0574196	-2.47804	-2.65949	-1.06358	-2.01171	-3.9464	-1.84946	-2.59738	-3.21724	0.645354	0.309492	-1.41399	0.0625515	-4.72953	-2.53925	2.07004	-1.40715	0.331445	0.25563	0.16297	0.28611
TGGT1_320280	TGME49_320280		hypothetical protein			0.56	0.10008	-0.910515	-0.815966	0.0945492	1.39918	2	0.0027446	0.1594	0.31886	-1.88276	-1.11507	0.26628	-0.313692	-0.265022	-2.14778	0.704834	0.738221	-0.376844	0.478079	-0.189551	0.0767289	1.17547	0.558712	-0.68478	0.283492	-2.38706	-0.425286	0.239281	0.048442	0.143862	0.14172	0.83575	0.59901
TGGT1_221480	TGME49_221480		hypothetical protein		micronemes	1.76	0.39198	-0.909425	1.27667	2.18609	1.02368	3	0.058964	0.011323	0.15138	-0.097437	-1.92469	-0.706149	2.20824	3.12579	3.02835	1.88545	1.95851	0.0338261	1.70683	1.47398	0.767827	1.56076	0.849096	-1.02759	0.192713	0.128473	1.56683	2.89988	-1.533	0.683436	0.76905	0.053247	0.071374
TGGT1_316250	TGME49_316250		hypothetical protein-GRA45	GRA45	dense granules	1.15	0.54769	-0.909158	0.417273	1.32643	2.03836	3	0.12261	0.0070271	0.036155	-0.0190111	-2.01774	-0.690726	2.5522	1.23788	1.21887	1.77518	1.4929	-0.524837	1.8041	1.24851	0.557785	0.880306	0.144263	-3.33575	0.00207909	-1.74343	-1.18992	2.9623	0.66508	1.81369	0.22452	0.94989	0.9578
TGGT1_281380	TGME49_281380		hypothetical protein			-0.1	0.16861	-0.904235	-2.20638	-1.30215	1.10805	4	0.35221	0.097545	0.039094	0.701854	-1.88243	-1.53213	-0.70972	-3.14366	-2.4418	0.938992	-0.115564	-1.998	0.322817	-0.647218	-2.17934	0.223133	1.6168	0.319628	0.942398	-1.41797	0.255723	-1.02383	-2.25372	-1.63878	0.0038252	0.010247	0.042286
TGGT1_217490	TGME49_217490		hypothetical protein			-0.07	0.012734	-0.899988	-3.01206	-2.11208	0.421497	1	0.068912	0.13556	0.029399	0.253327	-1.52503	-1.42826	1.50582	0.748746	1.00207	-3.40397	-3.44007	-4.96511	-4.03874	-3.6449	-5.07316	3.47676	2.47966	0.0594986	0.653264	-0.422043	-4.70109	1.42412	-0.264013	0.580052	0.30624	0.054499	0.00040756
TGGT1_249000	TGME49_249000		regulator of chromosome condensation (RCC1) repeat-containing protein		mitochondrion - soluble	0.44	0.11958	-0.899459	-0.0877191	0.81174	2.10058	4	0.29433	0.53547	0.068018	-0.172053	-1.28777	-1.23855	0.904853	1.03623	0.864181	1.12053	0.800458	-0.487316	0.462617	0.598527	-0.640022	0.827898	0.219072	-1.14395	0.105432	-1.69112	0.312773	2.5553	-0.800088	0.877607	0.85026	0.54908	0.33813
TGGT1_272710	TGME49_272710		AP2 domain transcription factor AP2VIII-4		PM - peripheral 2	-0.21	0.11433	-0.897437	-3.09443	-2.19699	0.793974	3	0.02402	0.053654	0.78717	-0.689489	-1.74111	-0.26171	-2.53619	-3.99831	-4.6878	0.09761	-1.42605	-3.16716	-0.334658	-1.16661	-1.42832	1.63095	1.56537	-0.643692	0.319281	-6.08869	-1.71945	1.40089	-1.44771	-0.0234098	0.093626	0.26484	0.29432
TGGT1_253910	TGME49_253910		hypothetical protein		nucleus - chromatin	-1.07	0.11392	-0.897361	-2.8587	-1.96134	1.50044	3	0.61183	0.26288	0.10639	0.996364	-1.955	-1.73345	-0.577244	-3.09938	-2.10301	-0.102607	-1.22526	-3.18026	-0.646655	-1.55939	-3.29284	0.656865	0.999625	-0.896581	0.0688132	-4.70285	-1.31777	2.59984	-1.86249	0.368677	0.53213	0.35239	0.33374
TGGT1_285790	TGME49_285790		hypothetical protein			0	0.063849	-0.895924	-0.939018	-0.0430939	1.03186	3	0.69216	0.092014	0.023856	0.434923	-1.4597	-1.663	2.09435	0.504983	0.939906	0.459415	-0.629966	-2.08966	0.505897	-0.00429832	-1.6673	1.64084	0.568468	-0.165444	0.550378	0.909275	-0.542854	0.0306308	-1.54681	-0.758089	0.35925	0.019582	0.13546
TGGT1_245600	TGME49_245600		hypothetical protein			1.56	0.029446	-0.893184	-0.183668	0.709516	2.13067	2	0.18667	0.1182	0.50357	-1.14048	-1.23467	-0.3044	0.04317	0.342424	-0.79806	0.700338	0.801151	-0.433516	0.885194	0.984974	0.680574	0.77033	0.330931	-0.0824966	0.656525	-1.19821	0.0528153	0.400151	-0.486331	-0.0430903	0.21495	0.29839	0.40529
TGGT1_234930	TGME49_234930		SAG-related sequence SRS43		PM - peripheral 1	1.75	0.011336	-0.88702	0.410959	1.29798	1.46599	3	0.37968	0.25972	0.052	-0.384454	-1.20325	-1.07335	1.8954	1.83124	1.44678	0.946561	0.592478	-0.610775	0.980078	1.47023	0.396872	1.02885	0.637089	0.218356	0.835512	1.19787	0.762286	0.248909	-1.37306	-0.562076	0.56776	0.1619	0.30822
TGGT1_202020	TGME49_202020		DnAK-TPR			-0.12	0.039404	-0.884466	-0.409426	0.47504	0.754806	1	0.81986	0.17448	0.15834	0.334693	-1.30645	-1.68164	2.23422	1.66132	1.99602	0.335598	-0.0123843	-1.31883	0.282666	-0.223819	-1.90546	2.10372	1.03278	-0.567029	0.53147	-0.205485	-1.08579	2.2015	-0.233048	0.984226	0.96152	0.18545	0.13016
TGGT1_218450	TGME49_218450		hypothetical protein			0.04	0.50568	-0.884438	-0.973315	-0.0888769	1.18396	2	0.067426	0.12069	0.40887	-0.76854	-1.58039	-0.304387	1.39722	0.939999	0.171459	-0.0852993	-0.639141	-2.21953	-0.0464987	-0.567489	-0.871876	1.19872	0.891753	0.30439	0.798981	0.117072	-1.02568	0.0543865	-1.19385	-0.569731	0.30508	0.1899	0.30731
TGGT1_260640	TGME49_260640		autophagy protein apg9 protein		Golgi	-0.62	0.10605	-0.88383	-0.454897	0.428932	2.65877	2	0.15557	0.33905	0.10725	-0.70256	-1.3555	-0.593425	0.923392	0.82186	0.119301	0.518565	0.366656	-0.988848	0.800342	0.0982809	-0.495144	0.55517	0.365787	-0.360676	0.380972	-0.30784	-1.93714	0.42714	0.948296	0.687718	0.2883	0.53926	0.31161
TGGT1_237015	TGME49_237015		hypothetical protein	GRA43	dense granules	2.4	0.099592	-0.877109	2.54767	3.42478	0.924215	6	0.42595	1.0656e-05	0.0022411	-0.147066	-1.86825	-0.616012	4.11896	4.40828	4.26122	2.61416	2.75671	0.888459	2.92336	3.10934	2.49333	1.68704	0.869798	-0.3108	0.423884	2.52547	2.51659	1.73575	-1.62813	0.0538094	0.47859	0.0012536	0.063562
TGGT1_285820	TGME49_285820		hypothetical protein			1.45	0.077835	-0.87037	0.52449	1.39486	0.86264	5	0.30107	0.45482	0.0052461	-0.118133	-0.996674	-1.4963	2.32979	2.61533	2.49719	1.16313	0.609813	-0.386861	1.04264	0.959441	-0.536863	1.71006	1.07131	-1.95137	0.011658	-1.15401	0.125271	3.65121	-0.512131	1.56954	0.94082	0.49891	0.23385
TGGT1_209470	TGME49_209470		hypothetical protein			0.86	0.11337	-0.869367	0.540115	1.40948	3.4151	4	0.054534	0.24625	0.041891	-0.496594	-1.27446	-0.837047	1.2988	1.44337	0.946775	1.32707	1.26694	-0.00752398	1.25868	1.51814	0.681095	0.492522	0.128985	0.0940159	0.712112	-0.903471	0.94544	1.85025	-0.952964	0.448641	0.6337	0.36912	0.84012
TGGT1_244130	TGME49_244130		hypothetical protein			-0.27	0.25004	-0.866606	-3.53576	-2.66915	0.781041	2	0.69296	0.073997	0.039926	1.3256	-1.63602	-2.28939	-0.490254	-2.56515	-1.23956	-1.91569	-2.21049	-3.84651	-1.96099	-3.23181	-5.5212	2.15767	0.51854	-0.000921911	0.672651	-2.77531	-3.01339	1.53575	-0.833122	0.351313	0.47118	0.38697	0.35712
TGGT1_288265	TGME49_288265		hypothetical protein			0.89	0.080463	-0.866315	-2.65355	-1.78724	1.47096	3	0.26199	0.17485	0.011841	-0.267673	-1.51364	-0.817632	-2.03216	-2.96511	-3.23279	-0.432465	-0.892588	-2.40623	-0.252742	-1.50402	-2.32165	0.503409	1.0649	0.183809	0.855716	-3.63222	-1.5043	0.399436	-0.901931	-0.251248	0.03869	0.062662	0.30554
TGGT1_243180	TGME49_243180		Toxoplasma gondii family A protein			0.78	0.059068	-0.865455	-0.727511	0.137944	0.959224	1	0.37436	0.46165	0.11851	0.876147	-1.78804	-1.68447	0.871972	0.338453	1.2146	0.893628	0.508468	-1.27957	0.708264	-0.433089	-2.11756	1.73332	0.501782	0.430454	0.869038	0.397212	0.00887013	0.817387	-1.28844	-0.235528	0.65399	0.28423	0.30286
TGGT1_216250	TGME49_216250		RecF/RecN/SMC N terminal domain-containing protein			-0.51	0.0077077	-0.860427	-4.35263	-3.4922	1.61165	2	0.2117	0.29506	0.025669	0.391962	-1.48869	-1.48456	0.00238197	-3.95609	-3.56413	-1.1796	-2.75306	-4.24175	-2.39356	-3.76746	-5.25202	0.84939	0.647028	-1.42757	0.0876533	-5.94217	-3.4059	2.37804	-0.835844	0.771099	0.29882	0.10541	0.063112
TGGT1_240525	TGME49_240525		hypothetical protein			0.89	0.17686	-0.855632	0.426121	1.28175	2.50451	3	0.59166	0.83336	0.081657	-0.683602	-0.2425	-1.6408	1.47515	1.5431	0.859503	0.744743	0.924723	0.682223	0.906657	1.37743	-0.263362	0.603654	0.320101	-1.5442	0.141824	-2.52455	-0.367759	3.38405	1.04998	2.21702	0.93011	0.96821	0.56831
TGGT1_226350	TGME49_226350		hypothetical protein		nucleus - chromatin	-0.76	0.065916	-0.854434	-3.90981	-3.05537	0.670338	3	0.44714	0.34205	0.04526	1.06576	-1.8057	-1.82336	1.59653	-2.16955	-1.1038	-2.96429	-3.45309	-5.25879	-2.25383	-3.54348	-5.36684	2.43068	0.768473	-1.81121	0.145524	-5.98707	-5.02198	4.88327	-0.236807	2.32323	0.87903	0.26118	0.40805
TGGT1_244060	TGME49_244060		ankyrin repeat-containing protein			0.42	0.21056	-0.852491	-0.701608	0.150883	1.07297	4	0.58684	0.17063	0.33452	0.738024	-2.33754	-0.957953	1.63409	0.19738	0.935404	0.551409	0.101286	-2.23626	0.447766	0.153984	-0.803969	1.58831	0.0481222	-0.30662	0.432433	0.499833	0.589079	0.435571	-2.82534	-1.19488	0.41768	0.12192	0.18231
TGGT1_218810	TGME49_218810		histidyl-tRNA synthetase		cytosol	0.4	0.39666	-0.84848	-0.936237	-0.0877574	1.04609	3	0.075097	0.45744	0.08093	-1.02644	-0.982061	-0.536939	-1.45401	-1.30912	-2.33556	0.91838	0.732664	-0.249397	0.989092	0.313181	-0.223758	1.21191	1.07832	-0.00801281	0.765143	-2.6418	1.24419	0.306246	-1.49359	-0.59367	0.17371	0.27492	0.31666
TGGT1_217030	TGME49_217030		hypothetical protein			0.51	0.10086	-0.837598	-1.20819	-0.370593	0.985921	2	0.63811	0.44487	0.037286	-0.0840923	-0.732788	-1.69591	1.75287	0.53205	0.447957	-0.21841	-0.835916	-1.5687	-1.50679	-0.807913	-2.50383	1.50855	0.781837	-0.685133	0.27457	-0.620198	-1.182	1.06815	-0.386706	0.340724	0.42786	0.62557	0.081281
TGGT1_224870	TGME49_224870		hypothetical protein		nucleus - chromatin	-0.48	0.017292	-0.833308	-5.50043	-4.66712	1.77371	2	0.035816	0.063634	0.19415	0.424614	-1.9443	-0.980233	-1.27428	-5.53521	-5.11059	-2.37693	-4.2013	-6.1456	-2.73913	-4.26487	-5.2451	0.562767	0.752453	-1.10249	0.239694	-7.40851	-4.28021	2.29792	-1.8654	0.21626	0.60799	0.045338	0.10982
TGGT1_312875	TGME49_312875		hypothetical protein			0.09	0.50771	-0.830502	-1.24289	-0.412393	0.668747	2	0.34778	0.045214	0.063545	-0.319295	-0.895985	-1.27623	1.54758	1.2983	0.979006	-1.07834	-1.7188	-2.61479	-1.49854	-0.816675	-2.0929	1.94184	1.54865	-1.80164	0.130095	-5.46525	-4.21339	6.44426	1.5986	4.02143	0.85923	0.075053	0.21568
TGGT1_204468	TGME49_204468		hypothetical protein			1.46	0.16542	-0.828213	-0.377987	0.450226	1.00018	3	0.15141	0.075467	0.24466	-1.02784	-1.18267	-0.274132	0.605511	1.75092	0.723082	0.108935	-0.453332	-1.636	0.0681338	0.0530883	-0.221044	1.18735	1.15454	-0.638332	0.522258	-0.808645	-0.528325	1.53173	-1.10767	0.212027	0.4399	0.065911	0.29281
TGGT1_235640	TGME49_235640		formyl transferase domain-containing protein			-1.73	0.040373	-0.828147	-1.75112	-0.922972	0.538557	3	0.67447	0.17255	0.16191	0.981761	-2.29905	-1.16716	1.40517	0.483459	1.46522	-1.42189	-1.51049	-3.80954	-1.3512	-1.74188	-2.90904	2.82159	1.22349	-0.0892201	0.707918	-0.276184	-2.06603	1.7414	-1.74351	-0.0010507	0.94257	0.15567	0.031703
TGGT1_227275	TGME49_227275		hypothetical protein			-1.02	0.01312	-0.820229	-3.39789	-2.57766	2.27407	4	0.050106	0.15725	0.11525	0.33035	-1.38614	-1.4049	-1.66766	-3.10386	-2.77351	-0.279214	-2.41997	-3.8061	-1.1905	-2.20917	-3.61407	0.549191	0.467729	-1.14753	0.131687	-4.47438	-1.14162	1.70087	-2.66448	-0.481807	0.32681	0.016116	0.014728
TGGT1_264620	TGME49_264620		hypothetical protein			1.46	0.031816	-0.81433	-0.391791	0.422539	2.91034	6	0.093317	0.26198	0.15799	-0.876046	-0.264377	-1.30257	0.459807	0.229374	-0.646672	0.465833	0.485104	0.220727	0.684179	0.553139	-0.749429	0.532939	0.170709	-0.487049	0.390606	-0.697194	0.141769	0.0505221	0.0789586	0.0647404	0.32238	0.63688	0.27404
TGGT1_273510	TGME49_273510		hypothetical protein			0.34	0.084202	-0.809367	-2.89915	-2.08978	1.65689	4	0.57142	0.47179	0.047918	0.305737	-1.86433	-0.869508	-1.32716	-2.77186	-2.46613	0.519152	-1.087	-2.95133	-0.353678	-2.41049	-3.27999	0.409435	0.887035	-0.463817	0.656525	-4.23891	-0.686249	1.77278	-2.26508	-0.246148	0.74248	0.29591	0.096291
TGGT1_265360	TGME49_265360		hypothetical protein		mitochondrion - soluble	1.25	0.14202	-0.80706	-2.80491	-1.99785	1.49304	3	0.51811	0.030841	0.19388	0.884318	-1.99208	-1.31342	-1.15633	-2.68877	-1.80445	-1.79303	-1.51794	-3.51001	-1.82488	-1.78683	-3.10025	0.89031	0.613279	-0.0670883	0.672651	-2.53536	-1.90387	0.730901	-1.60614	-0.437618	0.20639	0.18723	0.28237
TGGT1_216020	TGME49_216020		peptidase family c78 protein		ER	-0.45	0.23387	-0.806487	-3.10081	-2.29432	1.6778	3	0.12416	0.22953	0.77723	-1.0949	-1.98205	0.657488	1.01753	-2.02966	-3.12456	-0.121543	-1.75322	-3.73527	-0.303186	-3.10009	-2.4426	0.646661	0.711371	-1.0442	0.293018	-3.07786	-0.992331	-0.0467058	-2.74294	-1.39482	0.12163	0.10194	0.0059195
TGGT1_313900	TGME49_313900		non-specific serine/threonine protein kinase			0.01	0.73252	-0.803753	-2.59259	-1.78884	0.596042	1	0.44304	0.048637	0.3693	-0.414668	-1.21258	-0.784016	0.295297	0.0868722	-0.327796	-1.23893	-3.23802	-4.45059	-2.00231	-2.21538	-2.99939	2.09129	1.70299	-0.614476	0.462848	-3.20739	-2.6512	2.87959	-1.7994	0.540099	0.87144	0.09697	0.47327
TGGT1_305490	TGME49_305490		programmed cell death protein 2, c-terminal domain-containing protein			-0.17	0.12998	-0.801642	-0.83124	-0.029598	1.79722	4	0.58079	0.33653	0.50993	0.0857776	-1.62729	-0.863416	0.774112	0.0605837	0.146361	0.788847	0.11416	-1.51313	0.50939	-0.263538	-1.12695	0.868366	0.204361	-0.330885	0.429757	0.119233	1.70983	0.0271278	-3.22296	-1.59792	0.61722	0.011979	0.021984
TGGT1_222400	TGME49_222400		hypothetical protein		IMC	-0.13	0.0008583	-0.800921	-3.35426	-2.55334	0.299068	5	0.53785	0.036719	0.078919	0.740155	-2.11095	-1.03197	2.25816	0.961725	1.70188	-5.04354	-4.26735	-6.3783	-5.27664	-4.35438	-5.38635	4.40674	3.04444	-1.80658	0.021215	-1.74931	-5.76523	3.45119	-0.613069	1.41906	0.63984	0.099689	0.011687
TGGT1_252070	TGME49_252070		KRUF family protein			0.75	0.37387	-0.79966	0.120179	0.919839	0.568241	4	0.49131	0.17382	0.10364	-0.608568	-0.589308	-1.2011	-0.765197	-1.46225	-2.07081	1.90881	2.05438	1.46508	1.82564	2.16738	0.966275	1.91378	2.06372	-0.638196	0.186807	-4.17627	1.94674	2.10545	-0.481667	0.811892	0.61986	0.16167	0.58704
TGGT1_306895	TGME49_306895		hypothetical protein		rhoptries 2	1.36	0.10735	-0.796024	-0.354954	0.441071	0.482945	3	0.30335	0.16829	0.059913	0.597499	-2.1255	-0.860072	2.10831	2.30493	2.90243	0.12029	-0.402148	-2.52765	0.26063	-0.579572	-1.43964	2.87295	1.61659	-0.182996	0.637048	2.28462	-0.92184	0.617809	-1.60581	-0.493999	0.096913	0.17272	0.0071224
TGGT1_253925	TGME49_253925		zonadhesin family protein			0.61	0.48841	-0.795711	-0.114711	0.681	2.2001	3	0.0066794	0.41346	0.011671	-0.113693	-1.23602	-1.03742	0.521947	-0.0944933	-0.208187	0.901242	0.944191	-0.291829	1.06979	1.1933	0.155883	0.238044	0.683049	-0.291658	0.766812	-2.63225	1.54111	2.42407	-1.83294	0.295564	0.82128	0.1133	0.76786
TGGT1_222800	TGME49_222800		putative glycogen synthase		nucleolus	-0.7	0.2838	-0.795181	-1.15143	-0.356247	1.12753	2	0.26316	0.44006	0.14008	0.197011	-1.58479	-0.997762	1.07725	-0.204979	-0.0079683	0.341642	-0.973814	-2.5586	0.0301398	0.110052	-0.887711	1.29561	0.557542	-0.734926	0.420953	-1.86298	-0.398802	1.85501	-2.1598	-0.152394	0.44323	0.12752	0.29417
TGGT1_245435	TGME49_245435		hypothetical protein			0.92	0.079034	-0.791939	-0.527072	0.264867	0.76122	4	0.088462	0.0084261	0.21415	-0.0265426	-1.60846	-0.740816	1.90404	1.49617	1.46962	-0.560031	-0.366342	-1.9748	-0.85558	-0.335224	-1.07604	1.78663	1.06645	0.131452	0.615391	0.751315	-0.926974	0.718309	-1.04783	-0.164759	0.56511	0.053266	0.39058
TGGT1_310520	TGME49_310520		3'5'-cyclic nucleotide phosphodiesterase domain-containing protein			-0.06	0.066054	-0.788549	-0.485161	0.303388	0.950643	7	0.41484	0.1036	0.43239	-0.226769	-1.32105	-0.817828	-0.150416	-1.29461	-1.52138	1.00213	1.2229	-0.0981491	1.15947	0.981872	0.164044	0.906915	1.38914	-1.08239	0.357094	-3.50957	0.73851	1.98819	-0.836659	0.575765	0.2419	0.7471	0.91149
TGGT1_231055	TGME49_231055		hypothetical protein			0.08	0.042557	-0.78817	0.00885281	0.797023	0.780833	5	0.31311	0.18262	0.13916	0.295215	-1.30235	-1.35737	1.64579	1.7983	2.09351	0.749621	0.461363	-0.840988	0.0913841	0.131411	-1.22596	1.8156	0.882682	-0.955218	0.231525	-0.135933	0.355652	2.22944	-1.19664	0.516401	0.58444	0.23755	0.10888
TGGT1_254635	TGME49_254635		hypothetical protein			0.66	0.0040737	-0.787631	-1.58377	-0.796143	0.600084	2	0.49819	0.061405	0.0099144	1.87498	-2.27184	-1.96603	-0.915522	-3.7756	-1.90062	0.706472	0.499752	-1.77209	0.583183	0.887421	-1.07861	0.442182	2.58756	-0.71472	0.208557	-3.91297	0.0231912	2.01235	-1.79528	0.108534	0.47501	0.068897	0.10813
TGGT1_246995	TGME49_246995		hypothetical protein			1.5	0.17681	-0.786143	-1.91486	-1.12871	4.02411	4	0.14716	0.50817	0.4469	-0.837884	-1.18597	-0.334569	-0.18404	-1.01812	-1.85601	-0.310956	-1.12971	-2.31568	-0.7622	-1.23831	-1.57288	0.374884	0.110096	-1.56467	0.0821511	-3.30405	-1.22007	1.44804	-1.09561	0.176216	0.56654	0.46333	0.37994
TGGT1_293550	TGME49_293550		hypothetical protein			0.1	0.0022458	-0.785086	-4.17277	-3.38768	0.609342	4	0.95866	0.072774	0.30298	2.63301	-2.96193	-2.02634	-1.50333	-6.25918	-3.62616	-0.489589	-1.96547	-4.9274	-0.557738	-1.93839	-3.96473	0.675101	2.48682	-1.02112	0.679745	-7.77809	-1.8628	4.15193	-3.0646	0.543661	0.99385	0.00070015	0.071332
TGGT1_233920	TGME49_233920		zinc finger, C3HC4 type (RING finger) domain-containing protein			0.09	0.35778	-0.783545	-0.824056	-0.0405115	0.982541	2	0.333	0.40728	0.14342	0.0205009	-1.09423	-1.2769	1.32976	0.773431	0.793932	0.229712	-0.692342	-1.78657	0.0445573	-0.202623	-1.47953	1.4096	0.746213	-0.595965	0.180656	0.548923	-0.359251	0.245009	-1.42732	-0.591157	0.70711	0.41966	0.20843
TGGT1_231992	TGME49_231992		hypothetical protein			0.77	0.1915	-0.779057	-1.63825	-0.859191	0.491083	4	0.52383	0.077082	0.1103	0.762837	-2.24159	-0.85842	-1.16148	-3.89945	-3.13661	0.726736	0.228464	-2.01312	0.859341	1.09341	0.234993	1.71678	2.66822	0.238601	0.831946	-4.15665	0.79832	1.02004	-2.81144	-0.895703	0.19836	0.081231	0.64766
TGGT1_205080	TGME49_205080		hypothetical protein			0.83	0.33893	-0.777619	1.35382	2.13143	1.57597	4	0.0050175	0.1867	0.35144	-1.16669	-0.711974	-0.454198	1.58062	1.55087	0.384186	2.39155	2.54795	1.83597	2.35072	2.29548	1.84129	0.839728	0.518386	-0.116468	0.658526	0.503064	2.2715	-0.118878	-0.435529	-0.277204	0.4305	0.14025	0.3249
TGGT1_310173	TGME49_310173		hypothetical protein			0.81	0.036813	-0.774432	-1.6489	-0.874464	0.886547	5	0.32323	0.26288	0.2047	-0.786558	-1.19114	-0.345599	0.951689	0.391848	-0.39471	-0.383138	-1.83499	-3.02613	-0.397012	-1.18025	-1.52585	1.32002	1.14448	0.118196	0.83314	-1.6742	-1.41936	1.27949	-1.60677	-0.163639	0.74351	0.030212	0.45359
TGGT1_278830	TGME49_278830		glucose-6-phosphate 1-dehydrogenase		nucleus - chromatin	0.69	0.20838	-0.770242	-0.272674	0.497568	1.12119	3	0.16095	0.44359	0.073308	-0.587744	-0.606092	-1.11689	1.21258	1.43068	0.842934	0.481366	0.269869	-0.336223	0.324136	-0.207843	-1.32473	1.08523	0.842658	-1.36539	0.0939953	-2.16784	-0.394114	3.01077	0.057891	1.53433	0.42623	0.52642	0.13751
TGGT1_320760	TGME49_320760		hypothetical protein		Golgi	0.56	0.040547	-0.766328	-0.190155	0.576173	0.956637	4	0.44563	0.022789	0.06834	0.351022	-1.70273	-0.947273	1.18653	1.03547	1.3865	0.360562	0.0491328	-1.6536	0.0996361	0.643911	-0.303361	1.52321	0.496648	-0.102154	0.765978	-3.58902	-0.908325	4.97551	-0.745277	2.11512	0.68776	0.016345	0.1062
TGGT1_234165	TGME49_234165		hypothetical protein				0.39157	-0.76433	1.89311	2.65744	1.7015	1	0.1797	0.10267	0.26425	-0.612523	-1.22846	-0.452004	2.76612	3.26815	2.65563	2.12926	2.45678	1.22832	1.79256	2.24737	1.79537	0.718656	0.53916	0.0241776	0.774653	2.88753	2.16184	-0.231906	-0.933515	-0.58271	0.27338	0.29747	0.48844
TGGT1_224675	TGME49_224675		hypothetical protein			0.71	0.29413	-0.763803	-1.44132	-0.677512	1.06524	4	0.94223	0.16954	0.29007	1.22714	-2.69503	-0.823516	0.304632	-1.41612	-0.188985	0.486177	0.0307019	-2.66433	0.076832	-0.647115	-1.47063	1.23793	0.723892	-0.174305	0.544986	-0.636006	-0.794621	0.447021	-1.86971	-0.711344	0.25042	0.22827	0.12459
TGGT1_301280	TGME49_301280		hypothetical protein			0.06	0.047148	-0.763473	-0.314045	0.449429	1.70723	6	0.085958	0.41536	0.1133	-0.151185	-1.34787	-0.791363	0.602706	0.0150605	-0.136125	0.706662	0.259849	-1.08802	0.735259	1.07338	0.282013	0.702133	0.554042	0.00322218	0.754559	-0.863511	0.502607	0.727386	-1.59063	-0.431622	0.17489	0.13305	0.33988
TGGT1_233695	TGME49_233695		hypothetical protein		PM - integral	0.7	0.0075331	-0.760053	-4.73628	-3.97622	0.738229	3	0.42786	0.0016892	0.22398	1.68571	-3.23384	-0.732032	-0.0446916	-5.63961	-3.9539	0.0344173	-1.83959	-5.07344	-2.15576	-4.44946	-5.18149	0.679709	1.94371	-0.764385	0.787316	-6.39648	-2.41956	2.44258	-2.65387	-0.105644	0.3671	0.057269	0.092516
TGGT1_279320	TGME49_279320		hypothetical protein		nucleus - chromatin	-2.18	0.0013991	-0.748953	-3.83952	-3.09057	0.495662	3	0.4239	0.026316	0.29766	2.37653	-3.76612	-0.857266	-1.82543	-6.28616	-3.90963	-0.266973	-1.2197	-4.98582	-0.657702	-1.76586	-2.62312	1.18291	2.7809	-1.0563	0.108062	-5.14792	-1.50661	1.23829	-3.47921	-1.12046	0.19075	0.0025688	0.056012
TGGT1_237190	TGME49_237190		hypothetical protein			-0.58	0.69984	-0.748137	0.255768	1.00391	2.93783	2	0.12895	0.67393	0.024066	-1.265	-0.193146	-0.786262	0.966865	1.30378	0.0387784	1.08135	0.46834	0.275194	0.606006	1.23959	0.453332	0.207959	0.464922	-1.05528	0.153602	-0.392469	1.02576	0.431247	-0.750567	-0.15966	0.45004	0.40952	0.53897
TGGT1_294260	TGME49_294260		NEK kinase			0.49	0.36471	-0.747936	-2.3788	-1.63086	3.20178	4	0.19115	0.65665	0.2237	-0.561591	-0.66832	-1.0139	-1.32969	-1.82795	-2.38955	-0.593958	-1.91378	-2.5821	-0.600939	-1.15086	-2.16475	0.20888	0.417906	-0.915607	0.141366	-3.80447	-2.56292	1.41492	-0.0191721	0.697876	0.46735	0.93799	0.74978
TGGT1_227010	TGME49_227010		rhoptry kinase family protein ROP30			0.98	0.39468	-0.745219	0.168817	0.914036	1.45925	4	0.19627	0.62306	0.19312	-0.5478	-0.790871	-0.896987	1.4182	1.62373	1.07593	1.0995	0.685809	-0.105062	0.940689	0.43257	-0.464417	0.805868	0.627519	-0.0886286	0.659025	0.917771	1.02684	0.158158	-1.13191	-0.486873	0.70899	0.27962	0.4139
TGGT1_312150	TGME49_312150		hypothetical protein		rhoptries 2	-0.23	0.26563	-0.73785	-3.39729	-2.65944	1.49194	2	0.12569	0.080926	0.36369	0.34651	-1.87801	-0.68205	0.116128	-2.83178	-2.48527	-1.89158	-2.55127	-4.42928	-2.00784	-2.59526	-3.27731	0.977544	0.150865	-1.72545	0.0686329	-5.5213	-2.56931	3.03603	-1.85997	0.588031	0.83102	0.1033	0.45014
TGGT1_234200	TGME49_234200		hypothetical protein			-1.58	0.13419	-0.736604	-3.13167	-2.39506	0.797802	2	0.15088	0.49658	0.095124	0.663864	-1.62666	-1.24701	-0.0981169	-1.77024	-1.10638	-2.69564	-2.506	-4.13267	-3.15857	-2.90894	-4.15596	1.75399	0.5774	-0.690376	0.464741	-6.04158	-3.70979	4.9352	-0.422875	2.25616	0.94999	0.1934	0.58198
TGGT1_252380	TGME49_252380		hypothetical protein		ER	-1.01	0.6581	-0.727299	-2.22086	-1.49356	0.367839	2	0.0031259	0.16743	0.14993	-0.457145	-0.904473	-0.82028	-2.30311	-4.85451	-5.31165	0.609594	0.201824	-0.702648	-0.0387245	0.171995	-0.648285	2.67684	2.9107	0.261175	0.904858	-4.36606	-0.0771103	-0.945594	-0.625538	-0.785566	0.0067296	0.69778	0.65963
TGGT1_356060	#N/A		hypothetical protein			-0.49	0.0013064	-0.719708	-4.3355	-3.61579	0.88587	3	0.29021	0.1141	0.034167	1.66933	-1.95907	-1.86939	-2.41503	-4.46284	-2.79351	-1.21624	-2.77126	-4.73033	-1.59159	-3.61328	-5.48267	1.38737	0.845794	0.266612	0.785334	-4.29589	-2.79168	1.50238	-1.93864	-0.218131	0.037785	0.095295	0.034866
TGGT1_305840	TGME49_305840		Nicotinate-nucleotide adenylyltransferase			0.53	0.0016849	-0.719569	-3.66176	-2.94219	0.299335	5	0.65726	0.0015363	0.11466	2.94773	-3.99815	-1.10828	-3.26132	-8.0181	-5.07037	0.40501	-0.475208	-4.47336	1.08113	-0.333259	-1.44154	1.9458	4.39644	-0.208378	0.75413	-7.21078	0.992094	2.14041	-5.46545	-1.66252	#N/A	0.00014368	0.0080761
TGGT1_214940	TGME49_214940		MIC2-associated protein M2AP		micronemes	1.59	0.06733	-0.716709	-2.27641	-1.5597	0.725051	3	0.66895	0.19725	0.026067	1.99375	-1.9978	-2.14608	0.515035	-3.57339	-1.57964	1.01857	-1.09013	-3.08793	0.921076	-0.0155768	-2.16165	0.760664	1.82479	-2.16722	0.0102271	-6.12749	-3.16148	4.54786	0.0735571	2.31071	0.75879	0.67896	0.60847
TGGT1_230190	TGME49_230190		hypothetical protein		dense granules	1.36	0.51057	-0.715641	-2.03211	-1.31647	1.16131	2	0.17614	0.40144	0.56088	-1.32284	-1.21754	0.393454	0.577264	-0.181615	-1.50446	-0.839882	-1.3815	-2.59903	-0.740551	-2.38629	-1.99283	0.548345	1.10377	-0.71466	0.361421	-2.20405	-1.96566	0.699593	-0.633376	0.0331081	0.11373	0.50532	0.20702
TGGT1_293460	TGME49_293460		ATP-dependent DNA ligase domain-containing protein			-0.11	0.12546	-0.709937	-3.11353	-2.4036	0.441524	3	0.30268	0.15255	0.12671	-0.322198	-1.11078	-0.696834	0.519939	0.0171781	-0.30502	-4.09508	-3.57877	-4.68955	-4.43561	-3.6492	-4.34604	2.4383	2.09675	-0.573574	0.494026	-3.35349	-4.89406	3.04847	0.204514	1.62649	0.73201	0.23506	0.069348
TGGT1_225340	TGME49_225340		hypothetical protein			0.73	0.017156	-0.707822	-1.96069	-1.25287	0.405435	4	0.088378	0.18876	0.19025	2.12576	-3.14203	-1.10719	-1.41801	-5.04431	-2.91855	1.91539	0.831565	-2.31047	1.51192	0.454135	-0.653051	1.17255	3.2889	-1.14146	0.030087	-4.63469	0.599576	1.71614	-2.91005	-0.596953	0.32056	0.1748	0.11381
TGGT1_208330	TGME49_208330		hypothetical protein			1.54	0.59773	-0.702651	0.55034	1.25299	0.444587	2	0.037304	0.42975	0.34048	-0.284856	-1.01754	-0.805563	2.77654	3.58486	3.30001	-0.192251	-0.204222	-1.22176	0.204171	0.378335	-0.427228	2.41419	2.04036	0.28629	0.931097	3.17196	-0.413308	0.128045	-0.80845	-0.340202	0.081985	0.45395	0.11683
TGGT1_251410	TGME49_251410		tetratricopeptide repeat-containing protein			0.25	0.26521	-0.701048	-1.42111	-0.720058	1.36905	3	0.39795	0.022588	0.13953	0.760778	-1.74251	-1.12141	0.626452	-1.76362	-1.00284	0.813762	-0.205275	-1.94779	0.590567	-0.191277	-1.31269	0.481711	0.90378	0.587921	0.974145	-0.574322	0.0219813	-0.428522	-1.96977	-1.19915	0.047738	0.062955	0.24332
TGGT1_262920	TGME49_262920		trypsin domain-containing protein		rhoptries 1	0.56	0.46846	-0.700657	-0.947602	-0.246945	0.522278	3	0.0071696	0.25692	0.047035	-0.350548	-1.13056	-0.620866	-1.69235	-2.58235	-2.9329	1.28836	0.803474	-0.327082	1.2077	1.03805	0.41718	1.75913	2.02592	-0.283373	0.402939	-4.02465	0.404037	1.09175	-0.731119	0.180315	0.085524	0.066198	0.62861
TGGT1_249170	TGME49_249170		Ras family protein		Golgi	-0.79	0.81886	-0.697813	-2.86586	-2.16805	1.20162	0	0.022741	0.66463	0.27321	-0.998136	-0.403308	-0.691995	-0.225605	-1.32522	-2.32336	-0.150474	-2.12078	-2.52409	-1.08265	-3.05815	-3.75015	0.772361	0.867433	-0.38543	0.335498	-1.89155	-2.20157	-0.431811	-0.322516	-0.377164	0.099298	0.72191	0.28321
TGGT1_294560	TGME49_294560		rhoptry kinase family protein ROP37 (incomplete catalytic triad)		rhoptries 1	-1.55	0.051147	-0.697553	-3.1958	-2.49824	0.860044	4	0.58376	0.048857	0.070979	0.909811	-1.49471	-1.50776	-0.870841	-2.25059	-1.34078	-1.35353	-2.67262	-4.16734	-0.162705	-2.57152	-4.07928	1.6071	0.220353	-0.368414	0.35684	-1.48039	-3.48425	0.139616	-0.683091	-0.271738	0.36825	0.12142	0.16842
TGGT1_244620	TGME49_244620		NEK kinase			1.03	0.44274	-0.690594	-2.26756	-1.57696	0.672875	2	0.18675	0.26546	0.26373	0.62327	-0.871408	-1.82364	-0.493161	-2.75624	-2.13297	0.0478644	0.00820494	-0.863203	-0.403147	-1.98286	-3.8065	1.47626	1.42622	0.964649	0.994667	-1.40501	-0.368265	-0.727964	-0.494939	-0.611451	0.028437	0.29423	0.061046
TGGT1_286570	TGME49_286570		hypothetical protein			1.01	0.60777	-0.690572	0.776746	1.46732	2.0778	3	0.32057	0.10189	0.50644	-0.945293	-0.979173	-0.147249	0.93591	1.12527	0.179977	1.80923	1.83076	0.851589	1.68941	1.44592	1.29867	0.56309	0.353232	-0.62832	0.329564	-0.876667	1.83783	1.05664	-0.98624	0.0352023	0.35574	0.48176	0.45983
TGGT1_305930	TGME49_305930		hypothetical protein		IMC	1.53	0.04437	-0.689878	-0.665311	0.0245663	1.21183	4	0.10049	0.072661	0.35915	-1.05609	-1.09615	0.0826084	0.860225	-0.447084	-1.50317	1.26415	0.0917675	-1.00438	1.0101	0.429015	0.511624	1.04932	0.441899	-1.18678	0.204284	-2.73569	0.229146	1.23251	-1.23353	-0.000507744	0.21798	0.25983	0.51213
TGGT1_293450	TGME49_293450		protein phosphatase 2c containing protein			1.75	0.2909	-0.688523	-1.15612	-0.467597	0.707936	4	0.59008	0.14973	0.30149	1.32985	-2.13166	-1.26376	1.25195	-0.476041	0.853812	-0.340536	-0.82066	-2.95232	-0.752455	-0.106092	-1.36985	1.91205	0.357359	-0.108626	0.652761	0.982178	-2.03802	-0.128366	-0.914301	-0.521333	0.23488	0.17301	0.2414
TGGT1_241890	TGME49_241890		hypothetical protein		ER	0.6	0.045539	-0.687943	-2.66241	-1.97446	0.519824	5	0.21541	0.13595	0.011236	1.72534	-1.9288	-1.86037	-2.04428	-4.88707	-3.16173	1.01825	-0.0237175	-1.95252	0.421003	-1.01261	-2.87297	0.631507	2.57039	0.449812	0.826765	-4.5247	0.268045	1.36297	-2.22056	-0.428796	0.34601	0.054839	0.12203
TGGT1_234430	TGME49_234430		hypothetical protein			-0.08	0.7896	-0.687273	-2.52281	-1.83554	0.779344	1	0.3706	0.39351	0.77638	-0.943347	-1.43211	0.313638	0.84316	-0.364755	-1.3081	-0.827048	-2.1535	-3.58561	-1.41204	-2.98836	-2.67472	1.14633	1.34039	-0.944064	0.425217	-4.04114	-2.81171	2.73304	-0.773898	0.979571	0.48265	0.39987	0.5043
TGGT1_267300	TGME49_267300		hypothetical protein		PM - integral	-0.27	0.067437	-0.686574	-3.47092	-2.78434	0.506001	2	0.12048	0.15793	0.11813	0.708867	-1.77815	-0.990434	0.018178	-1.4273	-0.718432	-2.30443	-2.93169	-4.70984	-2.91739	-3.99404	-4.98447	2.38767	1.2897	-0.914816	0.140453	-2.92132	-4.2907	2.20289	-0.419142	0.891874	0.57093	0.37506	0.043782
TGGT1_311890	TGME49_311890		hypothetical protein		cytosol	0.62	0.17641	-0.684115	-0.565745	0.11837	2.41122	4	0.16472	0.38662	0.73941	-0.764155	-0.898525	-0.389664	-0.466439	-0.27738	-1.04154	0.910432	0.477941	-0.420584	0.722731	0.15455	-0.235115	0.422353	0.378958	-0.058329	0.591518	-2.61255	1.20107	1.57102	-1.62166	-0.0253197	0.33155	0.04691	0.13103
TGGT1_269060	TGME49_269060		hypothetical protein			-0.16	0.23514	-0.681838	-1.12098	-0.439143	0.824858	2	0.21887	0.48604	0.25456	0.122272	-1.07116	-1.09663	0.668126	0.329984	0.452256	-0.5895	-1.29542	-2.36658	-0.644024	-0.351993	-1.44862	1.4377	0.8162	-1.86271	0.148657	-3.40189	-2.62704	3.85415	0.26046	2.05731	0.86116	0.88066	0.54159
TGGT1_293800	TGME49_293800		putative transmembrane protein 65			1.37	0.64586	-0.679298	-1.29897	-0.619674	0.52041	2	0.55782	0.42008	0.12245	0.130033	-0.740974	-1.42695	0.756065	1.05713	1.18717	-0.530344	-1.70736	-2.44834	-0.904496	-1.20879	-2.63575	2.1551	1.4734	-0.98685	0.0829802	-1.17101	-2.39051	2.35817	-0.0578296	1.15017	0.51052	0.66022	0.061703
TGGT1_263720	TGME49_263720		HMG (high mobility group) box domain-containing protein		nucleus - chromatin	-0.67	0.33672	-0.67796	-0.930534	-0.252574	0.26624	2	0.25686	0.54257	0.10293	-0.147826	-0.713394	-1.17266	2.90965	3.60592	3.4581	-0.792918	-1.90959	-2.62298	-1.60412	-2.45405	-3.62671	3.83366	3.35263	0.114445	0.762205	2.89571	-1.67356	0.562391	-0.949421	-0.193515	0.22135	0.31121	0.0080848
TGGT1_234940	TGME49_234940		hypothetical protein			0.41	0.11437	-0.677591	-0.234153	0.443438	0.858161	5	0.80808	0.17882	0.53181	0.66544	-2.05157	-0.646641	1.47872	0.624025	1.28946	1.0271	0.213697	-1.83788	0.719199	0.492593	-0.154048	1.56521	0.209534	-0.432485	0.256495	0.560987	-1.17541	0.728477	-0.66247	0.0330038	0.73946	0.30667	0.10423
TGGT1_292320	TGME49_292320		hypothetical protein			-1.16	0.39814	-0.675856	-1.89714	-1.22128	1.17817	2	0.022158	0.62545	0.0092333	-1.16393	0.260737	-1.12438	0.18367	-0.406544	-1.57047	-1.01257	-1.47562	-1.21489	-1.16547	-1.78167	-2.90605	0.891648	0.721985	-1.03836	0.212684	-3.51139	-2.21856	1.94092	1.00367	1.47229	0.14371	0.41907	0.11245
TGGT1_249460	TGME49_249460		WD domain, G-beta repeat-containing protein			-0.91	0.061795	-0.673966	-3.52029	-2.84632	0.649205	2	0.0035425	0.28098	0.28001	-0.228828	-1.01279	-0.780283	-3.81681	-4.63011	-4.85894	-0.301844	-1.36068	-2.37347	-0.520487	-2.54817	-3.32845	1.25379	1.65498	-0.456399	0.321717	-6.99935	-2.15566	2.14041	-0.217816	0.961299	#N/A	0.31847	0.1776
TGGT1_366510	#N/A		hypothetical protein			0.78	0.8963	-0.672518	-0.954204	-0.281687	0.431128	1	0.008599	0.51609	0.69791	-1.16745	-0.639127	-0.210976	-0.636193	-2.55107	-3.71852	0.944848	1.20148	0.562358	0.761245	0.504528	0.293552	2.39774	1.996	-1.20984	0.22392	-5.35566	-0.397994	1.63714	0.960352	1.29875	0.072145	0.5016	0.21303
TGGT1_310005	TGME49_310005		hypothetical protein			2.05	0.56668	-0.671126	-0.326164	0.344962	0.552404	2	0.38121	0.39457	0.18241	-0.582146	-0.679224	-0.752008	-0.904279	-1.68286	-2.26501	1.25842	1.34623	0.66701	1.27769	1.37151	0.619504	1.67925	1.75619	-0.191041	0.653766	-3.82471	1.23225	1.55971	-0.565237	0.497235	0.24864	0.2189	0.8587
TGGT1_260340	TGME49_260340		DNL zinc finger protein			-0.36	0.2054	-0.669492	-2.28928	-1.61979	0.723458	2	0.48143	0.29615	0.16829	1.56384	-1.5996	-1.97272	-0.632123	-3.72216	-2.15832	-0.279672	-0.862211	-2.46181	-0.0342239	-0.27499	-2.24771	0.155958	1.84423	-0.161408	0.53147	-2.52463	-1.14536	0.366318	-1.31645	-0.475064	0.089913	0.39434	0.34432
TGGT1_206340	TGME49_206340		hypothetical protein		endomembrane vesicles	1.95	0.16093	-0.6661	1.75257	2.41867	1.42783	4	0.32696	0.0061358	0.083663	-0.0492431	-1.25983	-0.68923	2.75338	2.78138	2.73213	2.21951	2.45586	1.19603	2.3412	2.01879	1.32956	0.850946	0.382652	-0.629362	0.252564	1.09073	2.01181	1.64141	-0.815775	0.412815	0.37805	0.050914	0.68662
TGGT1_224180	TGME49_224180		hypothetical protein			-0.06	0.61297	-0.661971	-2.684	-2.02203	0.895861	1	0.074093	0.53463	0.5916	-0.0462068	-1.30691	-0.632798	-1.67434	-3.41889	-3.4651	-1.4068	-0.833971	-2.14088	-2.1503	-1.81321	-2.44601	0.693446	1.30505	-0.130115	0.631415	-3.48056	-3.00262	0.0154629	0.861739	0.438601	0.074783	0.63971	0.70972
TGGT1_237140	TGME49_237140		putative ethylene inducible protein		cytosol	0.59	0.35195	-0.66089	-1.81438	-1.15349	0.346703	2	0.62817	0.61458	0.25014	0.333531	-1.05557	-1.26063	1.59288	1.41965	1.75318	-1.3176	-2.58592	-3.64149	-2.74872	-2.2942	-3.55483	3.0899	2.23317	-0.442098	0.370126	1.64375	-2.88293	0.109438	-0.75856	-0.324561	0.76765	0.39074	0.061607
TGGT1_201750	TGME49_201750		Tctex-1 family protein			1.45	0.77711	-0.660113	0.90567	1.56578	1.13579	4	0.030877	0.42197	0.63453	-0.859422	-0.945867	-0.175051	1.91425	2.55635	1.69693	1.32267	1.07429	0.128419	0.797407	1.06671	0.891661	0.78435	0.857866	-0.47581	0.453396	0.467042	0.824142	1.22989	-0.695724	0.267082	0.7441	0.49211	0.50216
TGGT1_289180	TGME49_289180		putative thioredoxin family redox-active protein		mitochondrion - soluble	1.28	0.90516	-0.659655	-0.556805	0.10285	0.428375	0	0.24843	0.18714	0.55349	0.0885197	-1.29014	-0.777347	2.0621	2.19222	2.28074	-0.388983	-0.549568	-1.8397	-0.0247904	-1.3341	-2.11145	2.46114	1.85148	0.136102	0.831089	0.974071	-0.0702497	1.30666	-1.76945	-0.231395	0.84295	0.65817	0.10467
TGGT1_201840	TGME49_201840		aspartyl protease ASP1		endomembrane vesicles	-0.36	0.036507	-0.657482	-0.841604	-0.184122	0.723762	3	0.59424	0.16923	0.19025	0.661029	-1.51337	-1.12011	1.90371	0.153729	0.814758	-0.215862	-1.00917	-2.52253	0.639801	0.30307	-0.817036	1.66878	0.718399	-0.387242	0.551186	-1.79042	0.421515	2.60518	-2.94405	-0.169434	0.70053	0.033667	0.15116
TGGT1_222260	TGME49_222260		hypothetical protein			0.4	0.47522	-0.65657	-1.38081	-0.724239	1.51814	3	0.26394	0.7277	0.096289	-0.0515488	-0.684928	-1.23323	-0.175404	-1.23951	-1.29106	0.384151	-1.10638	-1.79131	-0.28541	0.173173	-1.06006	0.373795	0.780027	-0.214493	0.537422	-1.345	-1.05044	0.0539465	-0.740872	-0.343463	0.18145	0.391	0.50267
TGGT1_300090	TGME49_300090		hypothetical protein			1.03	0.040864	-0.655714	-4.13991	-3.4842	0.436547	2	0.1025	0.030215	0.17911	-0.480618	-0.845865	-0.64066	0.842649	-1.18013	-1.66075	-4.25772	-5.04757	-5.89343	-4.04932	-4.2249	-4.86556	2.20767	2.03734	0.0294836	0.773425	-0.395643	-4.43311	-1.2651	-1.46032	-1.36271	0.02526	0.027828	0.028921
TGGT1_225470	TGME49_225470		peptide methionine sulfoxide reductase		19S proteasome	0.25	0.00020473	-0.654563	-4.5917	-3.93714	0.360185	3	0.65726	0.092014	0.012984	2.94773	-2.37402	-2.53739	-4.13235	-8.0938	-5.14607	-0.636348	-1.80467	-4.17869	-1.63795	-1.91295	-4.45034	0.498941	3.60018	0.606821	0.813193	-7.72121	-3.96728	2.57514	-0.211414	1.18186	#N/A	0.12848	0.059529
TGGT1_239270	TGME49_239270		hypothetical protein			1.54	0.27989	-0.652905	-0.892163	-0.239258	0.514954	2	0.0067854	0.22436	0.88624	-0.777404	-2.12017	0.93886	1.76808	1.68033	0.902926	0.420026	-0.634433	-2.7546	0.319382	-1.76367	-0.824811	1.82969	1.75568	-0.193308	0.559255	1.85397	-0.589943	-0.951044	-2.16466	-1.55785	0.13734	0.15325	0.032875
TGGT1_267380	TGME49_267380		UDP-galactose transporter subfamily protein			0.97	0.12452	-0.643809	1.76831	2.41212	1.35041	4	0.43466	0.020987	0.028539	-0.00825324	-1.14071	-0.782464	2.52773	2.78048	2.77223	2.08535	2.4507	1.30999	2.11878	2.00519	1.22273	0.870508	0.389081	0.524353	0.933589	2.82333	2.52805	-0.051104	-1.21806	-0.634582	0.10659	0.078712	0.030937
TGGT1_285940	TGME49_285940		hypothetical protein			-0.2	0.11736	-0.64296	-1.41057	-0.767611	1.32435	3	0.31364	0.62006	0.24978	0.45462	-0.869316	-1.51418	0.563362	-0.905047	-0.450427	-0.88482	-0.555765	-1.42508	-0.852913	-0.842021	-2.3562	0.952971	0.186151	-0.176948	0.792029	-3.55627	-1.41704	3.10584	-0.00803709	1.5489	0.25349	0.75386	0.42603
TGGT1_219240	TGME49_219240		Peptidyl-tRNA hydrolase PTH2 domain-containing protein			1.31	0.014732	-0.642511	-2.04994	-1.40743	0.64075	5	0.64864	0.023367	0.25678	1.70219	-2.64339	-0.986334	-1.25155	-3.61755	-1.91536	0.476119	0.141358	-2.50203	-0.000147727	-0.746098	-1.73243	0.402063	1.96478	0.140925	0.827636	-4.20363	0.000230827	2.28827	-2.50226	-0.106995	0.84447	0.037865	0.32701
TGGT1_217728	TGME49_217728		hypothetical protein			-0.21	0.57464	-0.639086	-0.406667	0.232419	0.851547	1	0.28529	0.51509	0.79674	-1.03605	-1.10521	0.223998	1.05641	1.57166	0.535613	0.252358	-0.00230144	-1.10751	0.809853	-0.872104	-0.648107	0.847751	1.23868	0.0370588	0.71443	0.25228	-1.23926	0.283333	0.131757	0.207545	0.075894	0.73442	0.060385
TGGT1_228065	TGME49_228065		hypothetical protein			0.92	0.40273	-0.63766	-0.844817	-0.207157	1.37636	2	0.17452	0.15037	0.96357	-0.949425	-1.41681	0.45325	-0.0570665	-0.488552	-1.43798	0.780642	0.179511	-1.2373	0.116432	-0.312429	0.140821	0.859465	0.34625	0.434133	0.912238	-0.515822	-0.169611	-0.922155	-1.06769	-0.99492	0.13869	0.10284	0.70515
TGGT1_272450	TGME49_272450		hypothetical protein			1.35	0.90761	-0.636591	1.12601	1.7626	0.4655	1	0.27516	0.066906	0.47115	-0.916711	-0.749222	-0.243841	-0.0771556	-0.31864	-1.23535	3.01036	3.02471	2.27549	2.65845	2.58172	2.33788	2.04523	1.81596	0.130546	0.867293	-0.577237	2.85188	-0.658114	-0.576396	-0.617255	0.048788	0.29432	0.75093
TGGT1_242845	TGME49_242845		hypothetical protein			0.22	0.66188	-0.63544	-1.48768	-0.852245	1.16721	1	0.50476	0.15255	0.1556	-0.342462	-0.762595	-0.801263	-0.441596	-0.13804	-0.480502	-0.43091	-1.36385	-2.12644	-0.588074	-1.05485	-1.85611	0.882657	0.637524	0.0537714	0.768268	-0.303615	-1.41041	-0.176887	-0.716035	-0.446461	0.24076	0.060407	0.26406
TGGT1_226860	TGME49_226860		SAG-related sequence SRS67		PM - peripheral 1	1.88	0.60787	-0.631572	0.947402	1.57897	1.25517	4	0.065064	0.4791	0.0012999	-0.439471	-0.611387	-0.843857	1.36986	0.676308	0.236837	2.00139	1.88216	1.27077	2.02425	2.17846	1.3346	0.616194	0.795645	-0.878051	0.124281	-0.655184	1.99373	0.892021	-0.722966	0.0845278	0.74052	0.38387	0.96267
TGGT1_283770	TGME49_283770		hypothetical protein			1.48	0.24283	-0.617794	0.557496	1.17529	0.804508	4	0.83907	0.38377	0.076002	0.329193	-1.26527	-0.9173	2.1223	1.8575	2.18669	1.12054	0.877128	-0.388146	1.07531	0.791247	-0.126053	1.41699	0.592366	-0.167861	0.470425	0.862107	1.11884	1.32458	-1.50698	-0.0912013	0.78817	0.55798	0.284
TGGT1_314350	TGME49_314350		hypothetical protein			-0.75	0.1259	-0.615885	-2.75509	-2.13921	1.22641	2	0.083974	0.18928	0.23364	0.58276	-1.23136	-1.19906	-1.5133	-2.56057	-1.97781	-0.850192	-2.37999	-3.61135	-0.851592	-1.47706	-2.67612	0.819628	0.580496	-0.576877	0.202744	-3.40995	-2.08924	1.43215	-1.5221	-0.0449774	0.15196	0.14879	0.087697
TGGT1_288600	TGME49_288600		WD domain, G-beta repeat-containing protein			2.23	0.32539	-0.612219	2.02951	2.64173	1.5042	3	0.044178	0.037687	0.36149	-0.762764	-0.941627	-0.132265	2.65852	3.27625	2.51349	2.56882	2.29977	1.35814	2.57732	2.34917	2.2169	0.600036	0.550068	-0.447004	0.263783	2.14647	2.29353	0.367017	-0.935382	-0.284183	0.77438	0.10905	0.42795
TGGT1_410320	#N/A		hypothetical protein			-1.2	0.30184	-0.605855	-3.09311	-2.48726	1.5573	3	0.17523	0.21827	0.27857	-0.0166043	-0.743477	-1.05748	-1.7572	-3.28803	-3.30463	-3.09426	-2.36362	-3.1071	-2.2667	-1.81012	-2.8676	0.218851	0.746672	-1.89487	0.0112496	-6.4348	-4.00533	3.13017	0.898239	2.0142	0.77109	0.58156	0.7971
TGGT1_232010	TGME49_232010		protein phosphatase 2C domain-containing protein			-0.65	0.20268	-0.605733	0.0997824	0.705515	0.659314	5	0.081451	0.84182	0.10641	-0.77836	-0.0953251	-0.943514	2.33135	2.26654	1.48819	0.379193	-0.367619	-0.462944	-0.241933	0.21762	-0.725894	1.20956	1.3832	-0.393564	0.482353	-1.51339	-0.257578	3.00157	-0.205366	1.3981	0.40869	0.84744	0.1656
TGGT1_226650	TGME49_226650		hypothetical protein			-0.96	0.027562	-0.597845	-2.24566	-1.64781	1.14849	3	0.30565	0.16747	0.093926	0.973124	-1.86405	-0.902612	-1.42486	-2.2667	-1.29358	-0.496027	-1.12291	-2.98695	-1.12769	-1.55383	-2.45644	0.866141	0.577662	-2.28302	0.0220246	-7.95739	-3.97153	6.66381	0.984575	3.82419	0.9991	0.42588	0.67897
TGGT1_240247	TGME49_240247		hypothetical protein			0.7	0.2284	-0.597021	0.947921	1.54494	0.712157	3	0.02347	0.30815	0.16357	-0.10722	-0.649359	-1.03448	2.6363	2.62674	2.51952	0.860803	0.731018	0.0816589	0.713737	1.27707	0.242586	1.36342	0.975837	-0.744945	0.477742	-0.776001	1.33153	3.29552	-1.24987	1.02282	0.99274	0.29753	0.50632
TGGT1_410360	TGME49_220950		putative transmembrane protein	MAF 1 Related protein		1.95	0.3633	-0.592656	1.88434	2.47699	0.777457	1	0.090181	0.16573	0.14953	-0.679023	-1.07873	-0.0202093	2.93023	3.69347	3.01445	1.79651	1.89192	0.813182	2.01039	1.84559	1.82538	1.10182	1.05376	-0.124579	0.611222	2.88275	2.03347	0.131702	-1.22029	-0.544294	0.0561	0.038615	0.13733
TGGT1_224940	TGME49_224940		hypothetical protein			0.19	0.53936	-0.59069	-1.71937	-1.12868	0.629943	4	0.12089	0.1201	0.83338	-0.93507	-1.1649	0.327894	-1.66772	-2.1954	-3.13047	-0.0325375	-0.889835	-2.05473	-0.00410958	-0.300813	0.027081	1.60527	0.969616	-1.34199	0.047542	-5.4347	-0.233913	2.30423	-1.82082	0.241706	0.83219	0.1099	0.82729
TGGT1_232410	TGME49_232410		PDI family protein		tubulin cytoskeleton	0.99	0.060057	-0.587838	0.274172	0.86201	1.26558	2	0.36537	0.47737	0.080265	-0.760449	0.0370077	-1.04007	0.592041	0.262325	-0.498124	1.28416	0.913839	0.950846	1.16077	1.40987	0.369795	0.729203	0.575524	-1.5555	0.0139467	-1.32607	-0.865164	0.827945	1.81601	1.32198	0.73409	0.95028	0.45114
TGGT1_273780	TGME49_273780		SWI2/SNF2-containing protein			-0.76	0.34122	-0.584617	-2.57772	-1.9931	1.54103	2	0.19125	0.56984	0.12941	0.23719	-0.605117	-1.38592	-1.31746	-2.56386	-2.32667	-0.804399	-2.22532	-2.83044	-1.54214	-1.19012	-2.57605	0.251886	0.715706	-0.624003	0.320499	-3.75912	-3.48684	1.43244	0.656402	1.04442	0.47488	0.39987	0.6556
TGGT1_222385	TGME49_222385		hypothetical protein			1.25	0.20903	-0.58367	-1.02723	-0.44356	1.5476	4	0.43983	0.70067	0.0076646	0.156798	-0.922028	-0.98578	0.951953	-0.918289	-0.761491	0.0626817	0.194076	-0.727953	-0.286929	-0.606467	-1.59225	0.489606	0.573797	0.00200339	0.757335	0.238636	-0.119763	-1.00013	-0.60819	-0.804159	0.027685	0.51671	0.086465
TGGT1_297725	TGME49_297725		hypothetical protein			0.38	0.40536	-0.580501	-0.696897	-0.116396	1.05634	3	0.20727	0.62394	0.40396	-0.689854	-0.856231	-0.195417	-0.618202	-0.933608	-1.62346	0.163657	0.39178	-0.464451	0.163765	0.192639	-0.00277763	0.834972	0.714696	-0.82342	0.206997	-3.20237	0.0163513	1.5789	-0.480802	0.549051	0.59753	0.6744	0.86547
TGGT1_244870B	TGME49_244870		putative quinone oxidoreductase		nucleolus	0.35	0.17624	-0.580372	-0.787938	-0.207566	0.659931	4	0.0020807	0.20226	0.83353	-1.41341	-1.35654	1.02883	1.47218	1.30834	-0.105069	0.133218	-0.762384	-2.11892	-0.187283	-1.16865	-0.139821	1.1528	1.32844	-0.667874	0.239272	0.448878	-1.06991	-0.553946	-1.04902	-0.801482	0.38085	0.3057	0.31503
TGGT1_309195	TGME49_309195		hypothetical protein			1.05	0.50414	-0.579934	-1.0297	-0.449766	0.987707	3	0.070817	0.7807	0.087525	-1.55874	0.522866	-0.703925	0.10299	-0.262239	-1.82098	0.437241	-0.260781	0.262085	-0.171776	-0.826278	-1.5302	1.12813	0.32607	-0.0957241	0.595215	-2.02122	-1.14004	0.200234	1.40212	0.801179	0.22453	0.92137	0.7073
TGGT1_273920	TGME49_273920		putative aldose reductase		PM - peripheral 2	-1.59	0.23158	-0.579122	-0.199202	0.379919	0.626305	3	0.63081	0.53037	0.47726	0.698627	-1.49526	-0.940728	1.64226	-1.58136	-0.88273	1.37582	1.22881	-0.266457	1.00645	1.49231	0.55158	0.719516	1.70362	-0.938948	0.157668	-1.79633	-0.555083	0.913604	0.288627	0.601115	0.36739	0.74288	0.68171
TGGT1_209620	TGME49_209620		eukaryotic aspartyl protease superfamily protein			-0.1	0.1398	-0.578648	1.16109	1.73974	1.48247	2	0.62045	0.15154	0.6295	0.0850169	-1.20241	-0.618552	1.66077	1.51337	1.59839	1.30599	1.56016	0.357751	1.61707	2.14568	1.52713	0.696623	0.352332	0.0646033	0.836185	-0.125576	0.444465	1.72397	-0.0867137	0.818627	0.14024	0.21859	0.34293
TGGT1_304500	TGME49_304500		hypothetical protein		micronemes	2.03	0.28962	-0.577637	0.207947	0.785584	2.24245	4	0.55621	0.10891	0.26277	0.190919	-0.855694	-1.06813	1.44608	0.398092	0.589011	1.80443	1.06452	0.208824	1.16564	0.894142	-0.173993	0.381503	0.346222	-0.501277	0.40373	-0.639377	0.745513	1.22839	-0.536689	0.345849	0.79777	0.2878	0.80072
TGGT1_219828	TGME49_219828		HMG (high mobility group) box domain-containing protein			0.96	0.38639	-0.574548	-0.264529	0.310019	1.15195	3	0.51847	0.18928	0.47873	0.887178	-1.46634	-1.14448	0.622951	-0.358583	0.528595	1.62764	0.428947	-1.03739	1.55075	0.859693	-0.284787	0.783191	0.617784	-0.974539	0.0679156	-0.531873	0.467356	1.06047	-1.50475	-0.222141	0.40565	0.49717	0.29201
TGGT1_260375	TGME49_260375		hypothetical protein			0.4	0.34277	-0.574067	-3.01322	-2.43915	0.546681	3	0.21349	0.31323	0.11016	0.603242	-1.25754	-1.0679	-1.88587	-4.63414	-4.0309	-0.482724	-1.20464	-2.46219	-1.38274	-1.47866	-2.54657	0.882349	1.90585	-0.321889	0.645949	-4.89358	-1.33081	0.862679	-1.13138	-0.134351	0.27454	0.33445	0.30622
TGGT1_268760	TGME49_268760		hypothetical protein		rhoptries 1	1.84	0.088699	-0.57262	0.79784	1.37046	1.9526	4	0.070875	0.019114	0.93467	-1.05917	-0.846171	0.187481	1.89057	1.36989	0.310721	1.89234	1.50171	0.655537	1.60329	1.23978	1.42726	0.571711	0.130965	-1.2501	0.0251267	-0.543276	-0.151544	0.853997	0.807081	0.830539	0.25029	0.7695	0.81746
TGGT1_273620	TGME49_273620		hypothetical protein			-0.88	0.21707	-0.569923	-1.95951	-1.38958	1.22511	4	0.061369	0.6952	0.71596	-1.31257	0.366346	-0.763543	-0.558567	-1.59423	-2.90681	0.170836	-1.59823	-1.23188	0.219766	-0.976284	-1.73983	0.858801	0.357931	0.398381	0.883497	-1.86731	-0.896737	-1.0395	-0.335143	-0.687322	0.072105	0.53859	0.48784
TGGT1_215350	TGME49_215350		hypothetical protein		mitochondrion - membranes	1.82	0.58846	-0.56882	2.02035	2.58917	0.985016	3	0.0004026	0.72471	0.06509	-1.15224	-0.883313	0.329088	2.40324	3.64614	2.4939	2.07142	2.63219	1.74888	2.06515	1.48917	1.81826	0.411573	1.07912	-1.00862	0.20121	-0.116565	2.35942	2.61046	-0.610544	0.99996	0.93954	0.17101	0.87415
TGGT1_218780	TGME49_218780		putative phosphoserine aminotransferase		cytosol	0.69	0.083978	-0.566693	-2.26085	-1.69416	0.60231	3	0.76521	0.34849	0.062131	1.31741	-1.93202	-1.08547	-0.33409	-1.51911	-0.201699	0.0306346	-1.21771	-3.14973	-1.057	-2.34566	-3.43113	1.78882	0.583993	-0.58158	0.409805	-3.15137	-0.400337	2.94967	-2.74939	0.10014	0.90501	0.025773	0.070471
TGGT1_249860	TGME49_249860		hypothetical protein		cytosol	0.57	0.35446	-0.565747	0.473255	1.039	0.478242	4	0.91449	0.63652	0.50735	0.314557	-0.981173	-1.03063	2.68173	2.47073	2.78529	0.109597	0.470301	-0.510872	-0.191157	0.175978	-0.854648	2.00964	1.24861	0.145466	0.859396	2.837	-0.0833545	-0.051714	-0.427517	-0.239616	0.0071485	0.6872	0.040703
TGGT1_254485	TGME49_254485		hypothetical protein			0.73	0.41222	-0.564387	-0.322619	0.241769	3.13916	4	0.11091	0.15541	0.18454	-0.445335	-0.632752	-0.615076	0.804554	0.00605673	-0.439278	0.402407	0.167345	-0.465407	0.253489	0.551904	-0.063172	0.225067	0.280431	-0.317525	0.426018	-1.13647	-0.210916	0.697197	-0.254491	0.221353	0.29967	0.4223	0.7593
TGGT1_223010	TGME49_223010		hypothetical protein			1.25	0.15886	-0.563015	-0.0826051	0.48041	1.26765	4	0.12595	0.35035	0.045481	0.200885	-0.67964	-1.21029	-0.30386	-0.493309	-0.292424	1.01837	0.904354	0.224715	0.73667	1.03018	-0.180106	0.272007	0.845609	0.184454	0.896051	-1.54884	0.830001	1.25641	-0.605287	0.325564	0.38768	0.051502	0.11528
TGGT1_206640	TGME49_206640		hypothetical protein			-1.45	0.01711	-0.561096	-3.39603	-2.83493	0.785076	2	0.23768	0.066577	0.32036	1.6512	-2.02873	-1.30577	-2.1712	-4.0201	-2.36889	-2.02354	-2.31963	-4.34836	-1.88167	-2.16507	-3.47083	0.99185	1.02929	-0.251315	0.590989	-3.721	-3.69487	1.35211	-0.65349	0.34931	0.49661	0.40691	0.14669
TGGT1_297505	TGME49_297505		hypothetical protein			-0.12	0.15126	-0.554847	-1.84904	-1.29419	1.3638	2	0.4189	0.43134	0.070692	0.424442	-1.11794	-0.971038	-0.013843	-1.34359	-0.919149	-1.55088	-1.29994	-2.41788	-1.41205	-1.23904	-2.21008	0.811982	0.0525104	-0.321416	0.539044	-3.59586	-1.77039	2.67671	-0.647493	1.01461	0.91501	0.31423	0.25961
TGGT1_286590	TGME49_286590		microtubule associated protein SPM2		tubulin cytoskeleton	1.34	0.33744	-0.551757	-1.34463	-0.792874	0.686107	3	0.10492	0.38465	0.078952	0.278221	-0.997975	-0.935516	0.424106	0.0374505	0.315671	-1.18191	-1.16211	-2.16009	-1.01976	-1.25396	-2.18947	1.43794	0.720547	-0.446489	0.262007	-0.857571	-1.94297	1.17324	-0.217116	0.478063	0.48973	0.47033	0.49661
TGGT1_268560	TGME49_268560		XPG N-terminal domain-containing protein			-0.09	0.0014671	-0.551081	-3.71537	-3.16429	0.427227	4	0.75456	0.096635	0.14203	2.77998	-2.33284	-2.10039	-1.40824	-6.11297	-3.33299	-0.185571	-1.53712	-3.86995	-0.441307	-1.8428	-3.94318	0.333176	2.5582	-1.27585	0.183896	-7.45961	-1.23193	4.12662	-2.63802	0.744302	0.98768	0.068043	0.1038
TGGT1_240900	TGME49_240900		AP2 domain transcription factor AP2VI-2			-2.74	0.034013	-0.550972	-2.35899	-1.80802	0.521376	2	0.37348	0.53419	0.10195	1.49634	-1.22827	-1.92098	-1.43951	-4.08985	-2.5935	-0.691	-0.360323	-1.5886	-1.11797	-0.973887	-2.89487	0.683985	1.99979	-1.23096	0.161637	-6.87856	-2.93481	4.28506	1.34621	2.81563	0.98953	0.91446	0.43881
TGGT1_301355	TGME49_301355		hypothetical protein			0.84	0.54214	-0.550335	-0.784969	-0.234634	1.20627	3	0.035858	0.29886	0.27236	-0.701376	-0.661492	-0.288138	-0.250339	-0.886216	-1.58759	0.463275	0.102089	-0.559402	-0.0115039	0.0802247	-0.207913	0.716965	0.564392	-0.492038	0.517918	-2.79886	-0.834647	1.21127	0.275245	0.743258	0.53596	0.58972	0.72059
TGGT1_204110	TGME49_204110		eIF2 kinase IF2K-C			-1.03	0.18703	-0.54887	-3.17262	-2.62375	0.721202	3	0.20527	0.017674	0.28678	1.70603	-2.58075	-0.771886	-0.676231	-3.76011	-2.05409	-0.585368	-1.62524	-4.20599	-0.869729	-2.48589	-3.25778	1.07847	1.07409	-0.319628	0.430025	-3.75239	-3.45654	1.69831	-0.749447	0.474429	0.13526	0.17883	0.19741
TGGT1_312930	TGME49_312930		putative cystathione gamma lyase			2	0.32951	-0.547876	-1.45662	-0.908745	0.912759	2	0.20234	0.45482	0.47143	0.560035	-1.12978	-1.07389	-0.635478	-2.26585	-1.70582	0.591132	-0.135918	-1.26569	0.811166	-0.324465	-1.39835	0.225772	1.17906	-0.179231	0.537693	-1.97544	-0.524862	0.269628	-0.740832	-0.235602	0.2658	0.43269	0.5625
TGGT1_222935	TGME49_222935		hypothetical protein			1.43	0.54451	-0.547118	-0.00609484	0.541023	1.4917	2	0.33983	0.70508	0.26307	-0.141327	-0.850493	-0.649535	0.158319	-0.169997	-0.311324	1.43308	0.741821	-0.108672	1.438	1.05125	0.401711	0.367418	0.6349	0.147474	0.849282	-0.219697	0.926784	-0.0916265	-1.03546	-0.563541	0.18255	0.48309	0.37776
TGGT1_219690	TGME49_219690		hypothetical protein			0.22	0.54754	-0.546777	-0.901438	-0.354661	0.492795	3	0.10148	0.60125	0.20307	-0.606149	-0.640022	-0.394161	-1.28756	-2.07997	-2.68612	0.624418	0.953823	0.313801	0.67054	0.0621618	-0.331999	1.57895	1.55926	-0.841708	0.334506	-3.89451	-0.00344468	1.20839	0.317246	0.762817	0.26477	0.96125	0.8725
TGGT1_266710	TGME49_266710		NEK kinase			0.43	0.72383	-0.545572	-0.0735097	0.472063	1.25814	1	0.15856	0.84182	0.011355	-1.08162	0.533163	-1.08826	-0.165761	0.844007	-0.237609	0.655947	0.267753	0.800916	0.630275	0.304428	-0.783836	0.805019	0.322635	-0.641891	0.414574	-2.05692	0.679465	1.81931	0.121451	0.970382	0.739	0.82709	0.96098
TGGT1_208400B	TGME49_208400		hypothetical protein			-1.52	0.046416	-0.543735	-5.49146	-4.94772	1.10008	2	0.078253	0.15255	0.063597	1.02545	-1.36019	-1.29646	-3.04151	-5.56194	-4.53649	-3.79377	-4.55472	-5.91491	-4.12849	-4.72651	-6.02296	0.828786	0.538819	-1.39385	0.0240286	-7.21012	-5.83857	2.67363	-0.0763382	1.29865	0.7673	0.30716	0.36096
TGGT1_217720	TGME49_217720		hypothetical protein			1.07	0.46662	-0.540945	-0.022788	0.518157	0.49476	1	0.60473	0.65662	0.077754	0.436152	-0.818947	-1.24004	2.18524	1.73931	2.17546	0.238991	-0.105982	-0.924929	0.0358956	-0.0788607	-1.3189	1.91391	1.05764	-0.445144	0.295599	1.06642	-0.279475	1.10904	-0.645454	0.231795	0.71964	0.80908	0.42851
TGGT1_257540	TGME49_257540		hypothetical protein			0.74	0.13664	-0.538797	-0.863118	-0.324321	1.62229	3	0.15702	0.79446	0.16692	-0.754327	0.341551	-1.20361	-0.0883168	-0.145345	-0.899672	0.351063	-0.557461	-0.21591	0.309181	-0.270158	-1.47377	0.629727	0.211329	-0.711151	0.16618	-2.5215	-0.184419	1.62183	-0.0314908	0.79517	0.36226	0.47724	0.5271
TGGT1_232360	TGME49_232360		exonuclease			-0.13	0.046009	-0.53332	-3.60678	-3.07346	0.551126	4	0.43438	0.11141	0.67448	1.44723	-1.96941	-1.07777	-2.22296	-5.17876	-3.73154	-0.457791	-2.19186	-4.16128	-0.777244	-1.84975	-2.92752	0.626269	1.83126	0.276613	0.926277	-5.90644	-1.39075	2.1749	-2.77053	-0.297813	0.60879	0.0062162	0.075318
TGGT1_222188	TGME49_222188		hypothetical protein			-0.8	0.29573	-0.532685	-1.43945	-0.90676	0.733766	2	0.60227	0.2162	0.30088	0.0809925	-0.792111	-0.886937	1.13915	-0.0815879	-0.000595387	-0.82421	-1.49062	-2.28273	-1.36204	-1.14807	-2.03501	1.25222	0.734858	-0.668711	0.641889	-3.55917	-1.54627	3.55857	-0.736463	1.41105	0.51676	0.31121	0.056759
TGGT1_207230	TGME49_207230		hypothetical protein			0.75	0.18131	-0.531598	-3.26734	-2.73574	1.03702	2	0.0053192	0.34205	0.79893	-0.715033	-1.60579	0.726029	-1.42747	-2.50192	-3.21695	-1.18085	-2.675	-4.28079	-2.10599	-3.0303	-2.30427	0.989224	0.269377	-0.722768	0.275706	-4.45934	-3.61555	1.24239	-0.665245	0.288574	0.25332	0.60708	0.32814
TGGT1_209590	TGME49_209590		hypothetical protein			1.61	0.19203	-0.530845	-2.52138	-1.99053	0.336485	2	0.60115	0.1287	0.021829	1.35747	-1.32316	-1.62684	1.23775	-0.539314	0.818159	-1.88905	-2.7987	-4.12186	-2.20122	-2.63358	-4.26043	2.89295	1.2595	-0.957737	0.0913967	-1.39368	-3.18195	2.21184	-0.939916	0.635962	0.55752	0.41592	0.07248
TGGT1_253570	TGME49_253570		hypothetical protein		cytosol	0.42	0.027871	-0.528976	-1.20843	-0.679449	0.949614	5	0.36145	0.17882	0.0070292	1.14864	-1.24658	-1.48898	0.149071	-1.86183	-0.713191	0.949846	-0.175165	-1.42175	0.621948	-0.00135487	-1.49034	0.430254	1.02765	-1.0208	0.15441	-4.40188	-1.17767	3.68869	-0.244082	1.7223	0.86822	0.74066	0.74016
TGGT1_277930	TGME49_277930		hypothetical protein			1.06	0.11062	-0.528536	-1.35159	-0.823053	0.544969	2	0.16331	0.05396	0.21296	0.619171	-1.19357	-1.0112	-0.392254	-2.85973	-2.24056	0.793321	0.405937	-0.787638	0.532482	-0.0153631	-1.02657	0.779088	1.77635	-0.630119	0.298426	-3.99839	0.332878	1.75783	-1.12052	0.318655	0.73841	0.18905	0.54841
TGGT1_273690	TGME49_273690		Wee kinase			0.07	0.12897	-0.528437	-1.277	-0.748559	0.898547	4	0.35367	0.20351	0.095807	0.590498	-1.0307	-1.14511	0.97926	-2.07532	-1.48482	1.15936	0.00707028	-1.02363	0.0161647	-0.177429	-1.32254	0.233943	1.1527	-0.580593	0.294659	-3.18703	-0.667428	1.70221	-0.356204	0.673001	0.36741	0.37536	0.26606
TGGT1_258040	TGME49_258040		hypothetical protein			0.36	0.62581	-0.526766	0.0412012	0.567967	2.75397	4	0.047929	0.75629	0.62965	-0.877194	-0.606226	-0.0968789	0.29101	0.923748	0.0465543	0.864724	0.420052	-0.186174	0.631266	0.360102	0.263223	0.224747	0.30957	-1.26384	0.176921	-2.3295	0.513416	2.37606	-0.699591	0.838234	0.92613	0.59885	0.98174
TGGT1_236595	TGME49_236595		ankyrin repeat-containing protein			1.42	0.23586	-0.525921	-1.06344	-0.537515	0.75758	4	0.69325	0.41619	0.20769	1.30506	-1.70616	-1.17666	0.65212	-1.20681	0.0982437	0.378097	-0.592303	-2.29847	0.565374	0.186571	-0.990085	1.20004	0.698305	-0.539444	0.768683	-2.75806	-0.173318	2.8563	-2.12515	0.365578	0.017739	0.3013	0.0067696
TGGT1_254606	TGME49_254606		hypothetical protein			1.27	0.14369	-0.52045	-0.0278267	0.492623	0.888354	5	0.88376	0.57826	0.15124	0.381318	-0.613787	-1.32888	1.4072	0.859705	1.24102	0.606878	0.145363	-0.468424	0.986924	0.4728	-0.856079	1.11582	0.357583	0.2759	0.92964	1.36967	0.585273	-0.128651	-1.0537	-0.591174	0.25878	0.46793	0.058223
TGGT1_223700	TGME49_223700		F5/8 type C domain-containing protein			-0.32	0.063612	-0.520309	-2.4347	-1.91439	0.67505	3	0.34888	0.26544	0.34063	1.02551	-1.80512	-0.781313	-0.193889	-2.30426	-1.27876	-0.632352	-0.712109	-2.51723	-1.98636	-2.72679	-3.50811	1.11696	1.06242	-1.09279	0.0412323	-2.3389	-4.05986	1.06014	1.54263	1.30139	0.51086	0.67896	0.10839
TGGT1_248620	TGME49_248620		hypothetical protein			0.7	0.10765	-0.518485	-0.662454	-0.14397	0.374333	3	0.049971	0.20254	0.61034	-0.665226	-1.00531	0.115083	-1.68062	-2.26074	-2.92597	0.796248	0.798389	-0.206921	0.616575	1.03044	1.14553	2.07362	1.83685	-0.431447	0.5493	-3.92479	1.05476	0.998826	-1.26168	-0.131429	0.35831	0.33359	0.38401
TGGT1_227150	TGME49_227150		putative glutaredoxin		apicoplast	1.39	0.44694	-0.517804	-2.59366	-2.07586	1.25676	2	0.11033	0.19725	0.42019	-0.858808	-0.956063	0.261459	0.188378	-1.44007	-2.29888	-0.0339012	-2.33976	-3.29582	-1.20177	-2.44774	-2.18628	0.610689	0.553247	-1.85282	0.148815	-6.61736	-1.36379	4.31848	-1.93204	1.19322	0.47963	0.14118	0.60994
TGGT1_258570	TGME49_258570		hypothetical protein			0.91	0.181	-0.515658	-1.41438	-0.89872	0.436036	4	0.0074478	0.55176	0.087848	-0.65987	-1.45837	0.571265	0.795133	1.01084	0.350967	0.0312601	-1.4059	-2.86427	-0.89909	-2.30109	-1.72983	1.63067	1.71323	0.104932	0.799745	0.259948	-0.748759	0.0910184	-2.11551	-1.01225	0.46149	0.20028	0.11175
TGGT1_362420	#N/A		hypothetical protein			2.59	0.95794	-0.509854	1.56025	2.0701	1.09619	1	0.1115	0.18833	0.30945	-1.02294	-1.01742	0.510802	1.53181	1.76414	0.741195	2.38867	2.60045	1.58302	2.13931	1.84572	2.35652	0.807904	0.461101	-0.323447	0.579579	-0.337231	2.38218	1.07843	-0.799154	0.139636	0.14019	0.4494	0.96859
TGGT1_313775	TGME49_313775		hypothetical protein			0.82	0.18952	-0.509327	-1.79667	-1.28734	1.09258	3	0.085608	0.40875	0.29386	0.878412	-1.37322	-1.03318	-1.00782	-2.0097	-1.13129	-0.691369	-1.09746	-2.47068	-0.86571	-0.754853	-1.78803	0.669733	0.648617	0.0216709	0.790269	-1.49973	-1.39165	0.368436	-1.07902	-0.355293	0.14831	0.47287	0.11759
TGGT1_237280	TGME49_237280		TLD protein		PM - peripheral 2	-0.16	0.025147	-0.509019	-3.60642	-3.0974	0.245364	5	0.63462	0.068758	0.027847	2.52286	-2.51305	-1.53686	-1.82197	-7.33668	-4.81382	0.724601	-1.85707	-4.37012	1.30914	-0.098448	-1.63531	1.72138	3.77516	-1.5465	0.157013	-6.57642	-0.637944	1.7626	-3.73218	-0.984791	0.3621	0.028478	0.024581
TGGT1_209170	TGME49_209170		hypothetical protein		rhoptries 1	0.82	0.10392	-0.508896	-0.800779	-0.291883	0.555991	4	0.060574	0.30697	0.28749	0.457529	-0.885721	-1.0985	-1.14611	-2.06188	-1.60435	0.389823	1.04562	0.159897	0.407592	0.140611	-0.957885	0.892553	1.59825	-0.12863	0.549839	-3.72892	0.302765	2.12457	-0.142868	0.990852	0.52949	0.61363	0.14661
TGGT1_277840	TGME49_277840		Ras family protein		19S proteasome	-1.35	0.0036966	-0.503686	-4.32039	-3.81671	0.410667	5	0.22764	0.11111	0.011236	1.95978	-1.16737	-2.30347	-1.45637	-6.41437	-4.45459	-0.512527	-3.42702	-4.59439	-0.404431	-1.60873	-3.9122	0.360351	2.4264	-1.42959	0.162305	-7.32967	-3.49183	2.87508	-1.10256	0.88626	0.80405	0.23015	0.06978
TGGT1_293790	TGME49_293790		hypothetical protein			-0.73	0.013014	-0.502676	-3.97069	-3.46801	0.601879	1	0.26476	0.25609	0.030725	0.918692	-1.00721	-1.41951	-1.57881	-3.15071	-2.23202	-2.3265	-3.26817	-4.27538	-3.10049	-3.98516	-5.40467	1.60812	0.451697	-0.718408	0.10079	-4.71908	-4.19858	2.48706	-0.0768032	1.20513	0.92513	0.39423	0.056517
TGGT1_244610	TGME49_244610		zinc finger, C3HC4 type (RING finger) domain-containing protein			-0.89	0.62072	-0.49547	-0.0384903	0.45698	0.837893	1	0.031972	0.46286	0.96104	-1.24176	-0.870482	0.625833	0.982062	1.55492	0.313157	0.287556	0.0351438	-0.835338	0.427957	-0.219123	0.406711	0.691674	0.959304	-1.70971	0.0133293	-1.52133	-0.329551	1.83448	-0.505788	0.664347	0.74107	0.65817	0.16142
TGGT1_294330	TGME49_294330		EGF family domain-containing protein		micronemes	0.49	0.11783	-0.492897	-0.440122	0.0527747	0.620607	3	0.098507	0.16954	0.92026	-1.24382	-1.87558	1.64071	1.05759	1.14136	-0.102457	0.691707	0.346939	-1.52864	0.528856	-1.32998	0.310735	0.965061	1.26166	-0.502688	0.515747	-1.15715	0.384767	1.05469	-1.91341	-0.429361	0.21402	0.15465	0.22285
TGGT1_211650	TGME49_211650		hypothetical protein			-0.87	0.026913	-0.490898	-3.62603	-3.13513	0.370157	2	0.12379	0.0053097	0.43991	1.83224	-2.65043	-0.654501	-2.33631	-5.99052	-4.15828	-0.935304	-1.53229	-4.18273	-1.09197	-1.88258	-2.53708	0.943133	2.47903	0.557542	0.927411	-6.17969	-1.49909	2.02141	-2.68364	-0.331113	0.32113	0.033194	0.20539
TGGT1_206910	TGME49_206910		hypothetical protein			0.53	0.55413	-0.489355	-2.49092	-2.00157	0.32207	2	0.50245	0.37168	0.034005	0.39715	-1.05672	-0.808499	0.554147	-0.00461441	0.392536	-1.93079	-2.93127	-3.98799	-1.45827	-3.06881	-3.87731	2.49776	1.73078	-0.873659	0.240117	-0.303022	-1.5006	0.695557	-2.48739	-0.895917	0.53832	0.069271	0.1008
TGGT1_227280	TGME49_227280		dense granule protein GRA3	GRA3	dense granules	2.14	0.11196	-0.487808	2.64273	3.13054	0.431729	5	0.22613	0.067265	0.16232	0.0466332	-0.802304	-0.707755	4.07509	4.37683	4.42346	2.44376	3.41489	2.61258	1.39612	1.59992	0.892162	1.76584	1.41012	0.0214329	0.77322	3.91078	3.88207	0.512684	-1.26949	-0.378402	0.16873	0.0096433	0.093397
TGGT1_209480	TGME49_209480		hypothetical protein			1.81	0.44201	-0.485956	-0.0649978	0.420958	0.397986	2	0.044674	0.17066	0.87257	-0.698375	-0.98394	0.224448	2.23295	2.48743	1.78905	0.444951	-0.323303	-1.30724	0.446043	-0.901252	-0.676805	1.63631	1.8128	-0.831362	0.114251	0.500215	-0.988806	1.28884	-0.318437	0.485201	0.51854	0.23015	0.077748
TGGT1_277990	TGME49_277990		OTU family cysteine protease		nucleus - chromatin	-0.13	0.57636	-0.485735	-1.56435	-1.07862	1.15396	2	0.19758	0.77588	0.35561	-0.764045	-0.6237	-0.0694598	-0.647747	-1.45762	-2.22167	1.38069	-0.405194	-1.02889	1.0039	-1.37303	-1.44249	0.605651	0.584732	-0.36977	0.71188	-3.36505	1.21832	1.14338	-2.24721	-0.551915	0.44582	0.028507	0.56601
TGGT1_249840	TGME49_249840		putative dynein heavy chain 2			-0.59	0.34751	-0.48274	-0.37052	0.11222	0.61887	1	0.29194	0.55417	0.29331	0.61322	-1.01802	-1.04342	1.10899	0.713672	1.32689	0.386393	-0.222434	-1.24045	0.492149	-0.154577	-1.198	1.47016	0.521976	0.181408	0.804103	0.367336	-1.23092	0.959557	-0.00953062	0.475013	0.77074	0.88804	0.22935
TGGT1_215130	TGME49_215130		adaptor-related protein complex 3, sigma 2 subunit			-2.24	0.064859	-0.48038	-5.10936	-4.62898	0.896137	2	0.40538	0.36582	0.25763	1.06764	-1.8601	-0.648674	-2.6993	-5.60052	-4.53288	-4.19265	-3.90676	-5.76686	-4.20598	-4.37966	-5.02833	0.62097	0.873968	0.0871391	0.834667	-5.34301	-4.87271	0.810135	-0.894157	-0.042011	0.13413	0.39978	0.33153
TGGT1_297960A	TGME49_297960		rhoptry neck protein RON6			0	0.058654	-0.478347	-5.49923	-5.02088	0.890783	1	0.21973	0.34205	0.10638	1.03513	-1.46831	-1.00186	-1.29768	-5.40431	-4.36918	-2.59202	-4.54192	-6.01023	-3.04616	-5.11642	-6.11828	0.980145	0.43906	-0.647909	0.374504	-6.48673	-4.56662	2.11755	-1.44361	0.336971	0.2965	0.033911	0.030924
TGGT1_272640	TGME49_272640		putative eukaryotic initiation factor-2B, epsilon subunit		PM - peripheral 2	0.23	0.17419	-0.476476	-3.78632	-3.30985	1.07291	1	0.34491	0.34828	0.28839	0.597298	-1.21729	-0.809436	-1.69896	-3.38568	-2.78839	-2.21964	-3.07813	-4.29542	-3.58207	-3.46573	-4.27516	0.864299	0.204624	-0.453187	0.285339	-4.66384	-3.80449	1.87545	-0.490931	0.692262	0.77065	0.50837	0.24148
TGGT1_212130	TGME49_212130		phospholipase, patatin family protein		ER	-0.5	0.55266	-0.473732	-1.60804	-1.13431	0.668055	2	0.15874	0.11156	0.79459	-0.716706	-1.58887	0.884378	-0.94674	-1.21374	-1.93044	0.531499	0.286639	-1.30223	-0.576757	-2.47583	-1.59145	0.314436	1.38295	0.415093	0.867147	-2.99006	-0.0766561	1.05961	-1.22557	-0.0829814	0.34859	0.51238	0.40615
TGGT1_214380	TGME49_214380		hypothetical protein			1.86	0.15416	-0.471528	1.07642	1.54795	1.98784	5	0.47846	0.04295	0.027694	0.28459	-0.812551	-0.886621	1.6203	1.18663	1.47122	2.11431	1.64092	0.828373	1.89825	1.81629	0.929669	0.345635	0.324966	-0.198675	0.510047	0.570132	0.529864	0.901083	0.298509	0.599796	0.47106	0.29498	0.47506
TGGT1_223560	TGME49_223560		hypothetical protein			-0.28	0.12371	-0.47068	0.309067	0.779747	0.497563	5	0.78506	0.0087784	0.051398	0.870408	-1.37245	-0.909999	-0.15393	-1.27164	-0.401231	1.83342	1.8257	0.453248	1.64002	1.78518	0.875184	0.650308	1.77667	-0.0515752	0.756696	-2.78627	1.7692	2.38504	-1.31596	0.534542	0.57161	0.051282	0.67466
TGGT1_288850	TGME49_288850		hypothetical protein			-0.61	0.20251	-0.46667	-4.25033	-3.78366	0.513289	2	0.36687	0.14092	0.034719	1.44384	-1.70772	-1.13613	-0.448019	-5.71365	-4.26982	-0.388761	-2.19016	-3.89788	-0.43817	-3.44718	-4.5833	0.343129	1.78568	-0.688997	0.422817	-5.26067	-2.11328	0.990854	-1.7846	-0.396872	0.28756	0.062793	0.19245
TGGT1_208350	TGME49_208350		hypothetical protein		nucleolus	0.93	0.15546	-0.466632	-0.996838	-0.530206	0.756046	2	0.22728	0.25972	0.29744	0.857262	-1.53316	-0.724003	0.248604	-0.560484	0.296778	-0.00955495	-0.00770543	-1.54086	-0.834391	-1.02243	-1.74643	1.12501	0.508039	-0.174298	0.705106	-2.06276	-0.660927	2.35953	-0.879935	0.7398	0.58638	0.44995	0.11371
TGGT1_310000	TGME49_310000		putative membrane protein		Golgi	0.68	0.0084185	-0.46509	-1.46513	-1.00004	0.29459	4	0.18923	0.013581	0.39718	2.39303	-2.93786	-0.850437	-1.30145	-4.43474	-2.04171	1.03943	0.834074	-2.10379	1.15336	0.600542	-0.249895	1.05288	2.97683	-0.00794643	0.824665	-6.88096	-0.227223	4.83925	-1.87656	1.48134	0.99433	0.16304	0.36788
TGGT1_238073	TGME49_238073		hypothetical protein			0.21	0.13481	-0.463697	-0.506616	-0.0429187	0.766165	3	0.26335	0.48829	0.21776	-0.73263	-0.689966	0.0315043	0.502853	-0.794508	-1.52714	1.16632	0.825759	0.135793	0.705698	-0.160007	-0.128503	0.893623	0.816455	-0.852882	0.611222	-4.19646	0.323984	2.66932	-0.188191	1.24057	0.69148	0.87251	0.76369
TGGT1_273200	TGME49_273200		hypothetical protein		PM - integral	-0.3	0.46715	-0.462519	-2.93221	-2.46969	0.613045	2	0.43112	0.22542	0.23501	1.06857	-1.52973	-0.926401	-0.908684	-3.1422	-2.07363	-1.5316	-2.80092	-4.33065	-2.40599	-1.46596	-2.39236	1.22152	0.88585	-0.0349269	0.615651	-3.26978	-3.61549	1.19615	-0.715159	0.240497	0.093563	0.31121	0.29312
TGGT1_201650	TGME49_201650		hypothetical protein			-1.02	0.014315	-0.460019	-3.66007	-3.20005	0.673825	3	0.24419	0.28908	0.13004	1.47654	-1.62762	-1.22897	-3.32867	-4.6464	-3.16986	-1.56538	-2.15897	-3.78659	-2.43899	-2.79479	-4.02376	0.440786	1.29229	-0.56759	0.305548	-6.06816	-3.05674	2.8983	-0.729856	1.08422	0.74272	0.51503	0.41923
TGGT1_313880	TGME49_313880		nuclear protein-like family protein			-0.31	0.764	-0.45431	0.500588	0.954899	0.400333	2	0.076613	0.89039	0.14116	-0.686937	0.644696	-1.32069	0.769658	-0.570049	-1.25699	2.06538	1.77722	2.42191	1.85205	1.65753	0.336836	1.84491	1.322	-1.02872	0.0867893	-2.34017	1.39197	1.08319	1.02995	1.05657	0.21424	0.80109	0.38314
TGGT1_305540	TGME49_305540		hypothetical protein		ER	-0.05	0.22822	-0.45278	0.324046	0.776826	0.513141	4	0.45197	0.13973	0.77211	-1.09534	-0.85438	0.591382	0.962354	-0.180819	-1.27616	1.80464	1.26729	0.412908	1.70826	1.24401	1.83539	1.55768	0.829427	-1.00436	0.179762	-4.36271	0.675539	3.08655	-0.262631	1.41196	0.40315	0.24562	0.82599
TGGT1_365740	TGME49_247660		hypothetical protein			0.47	0.076241	-0.445853	-1.53489	-1.08904	0.437934	5	0.63795	0.26692	0.037773	1.67823	-1.85387	-1.16191	-1.51679	-3.39767	-1.71944	-0.626422	0.416078	-1.43779	-0.352243	-0.285523	-1.44744	0.1599	2.02988	0.0862986	0.816466	-3.33382	-0.830822	1.61437	-0.606971	0.5037	0.51338	0.29769	0.53888
TGGT1_268620	TGME49_268620		putative blood stage antigen 41-3 precursor			1.15	0.14442	-0.441676	0.666106	1.10778	0.867272	3	0.31603	0.26616	0.12208	1.11516	-0.974094	-1.46609	1.54524	0.118247	1.23341	1.16518	1.60487	0.630775	1.16536	1.60023	0.134138	0.550485	0.856966	-0.754755	0.607564	-1.86588	1.61129	3.09929	-0.98052	1.05938	0.84696	0.45904	0.49654
TGGT1_226050	TGME49_226050		hypothetical protein			0.13	0.31869	-0.44049	-1.04551	-0.60502	0.511208	1	0.82783	0.59046	0.2082	0.294386	-0.716158	-0.8997	1.82556	0.363067	0.657454	0.40691	-1.34436	-2.06051	-0.189712	-0.83377	-1.73347	1.48385	0.876396	-0.665216	0.532282	2.13662	-2.77233	-1.47917	0.711818	-0.383675	0.073076	0.75871	0.063268
TGGT1_297870	TGME49_297870		hypothetical protein			1.52	0.18552	-0.437903	0.465031	0.902934	1.17504	3	0.33197	0.083087	0.090549	0.638265	-0.740401	-1.21157	1.72222	0.614339	1.2526	0.932943	0.921957	0.181556	1.15445	1.17251	-0.0390674	0.690922	0.27957	-0.953641	0.0992367	0.0579866	0.0682611	1.19462	0.113295	0.653956	0.54415	0.82632	0.40466
TGGT1_253540	TGME49_253540		hypothetical protein			-0.03	0.2838	-0.435345	-4.18415	-3.7488	0.633719	2	0.84026	0.51262	0.069748	1.11546	-1.09944	-1.32205	-1.78115	-3.72943	-2.61398	-3.48415	-3.94092	-5.04036	-2.53309	-3.57606	-4.89811	1.36167	0.183201	-0.79985	0.334011	-6.0328	-4.66598	3.41883	-0.374379	1.52222	0.69815	0.41063	0.29962
TGGT1_283698	TGME49_283698		hypothetical protein			0.54	0.05309	-0.43283	-3.17363	-2.7408	0.542053	2	0.73677	0.15255	0.12417	1.99836	-2.38524	-0.911609	-0.806847	-3.79947	-1.80111	-2.35348	-1.73009	-4.11533	-2.17854	-2.69285	-3.60445	1.21577	1.03552	-0.306843	0.685325	-5.08745	-2.6086	3.28634	-1.50673	0.889806	0.76585	0.21962	0.17497
TGGT1_250680	TGME49_250680		TBC domain-containing kinase (incomplete catalytic triad)			-0.06	0.17249	-0.42663	-3.96969	-3.54306	0.645883	2	0.83599	0.26288	0.33202	1.28221	-1.5789	-0.983206	-0.196316	-4.56032	-3.27811	-0.142915	-2.35351	-3.93241	-0.756073	-3.71536	-4.69857	0.710963	1.11345	-2.12869	0.00781808	-6.95102	-1.93856	3.67291	-1.99384	0.839532	0.57119	0.22649	0.38486
TGGT1_225315	TGME49_225315		hypothetical protein			0.08	0.12232	-0.426344	-1.46891	-1.04257	0.480036	3	0.061463	0.46736	0.28911	1.11503	-1.1711	-1.22297	0.481786	-0.585945	0.52909	-1.3724	-1.23631	-2.40741	-1.77126	-1.30545	-2.52842	1.73138	0.396956	-0.422175	0.373731	-3.56054	-2.43204	4.08963	0.0246325	2.05713	0.94744	0.22168	0.40817
TGGT1_230170	TGME49_230170		hypothetical protein			1.4	0.081216	-0.424178	1.54403	1.96821	0.455452	3	0.57367	0.015528	0.18908	0.603073	-1.25293	-0.622674	2.62143	2.8513	3.45437	1.346	1.46292	0.20999	1.51826	1.5904	0.967728	1.69723	0.76743	-0.43512	0.41909	1.7662	1.6413	1.68817	-1.43131	0.128431	0.99156	0.13166	0.021335
TGGT1_264450	TGME49_264450		putative DNA topoisomerase III beta-1		nucleus - non-chromatin	-0.02	0.086112	-0.419172	-2.14016	-1.72099	0.242845	3	0.44452	0.22793	0.23583	0.688213	-0.792149	-1.15358	1.47674	0.478962	1.16717	-2.44578	-3.09505	-3.8872	-2.80945	-2.54688	-3.70046	2.86576	1.92483	-0.62246	0.197217	-1.23584	-4.67774	2.40302	0.790543	1.59678	0.38476	0.82219	0.12522
TGGT1_284160	TGME49_284160		putative histone lysine methyltransferase, SET			-1.23	0.20127	-0.41839	-3.67216	-3.25377	0.631625	2	0.4013	0.15793	0.25503	1.07618	-1.63218	-0.699173	-1.60444	-3.27141	-2.19523	-1.84253	-2.94079	-4.57297	-2.42435	-3.54913	-4.2483	1.28932	0.304551	-0.12986	0.625496	-3.13566	-3.63474	0.94043	-0.938229	0.00110047	0.31177	0.22569	0.15726
TGGT1_299010	TGME49_299010		hypothetical protein			1.24	0.17839	-0.416604	-1.62719	-1.21058	0.644579	2	0.85687	0.15964	0.32237	1.47643	-1.7644	-0.961838	-1.117	-2.55605	-1.07962	0.0304575	-0.274697	-2.0391	-0.433853	-0.800997	-1.76284	0.493913	1.19456	-0.583131	0.301028	-3.92055	-1.99215	2.84093	-0.0469464	1.39699	0.29689	0.67809	0.3607
TGGT1_233480	TGME49_233480		SAG-related sequence SRS29C		PM - peripheral 1	1.51	0.25127	-0.415334	0.440702	0.856037	0.55101	5	0.54154	0.020103	0.29345	1.29741	-1.82442	-0.718995	0.463249	-0.761183	0.536225	2.24901	1.66574	-0.158672	2.27625	1.66355	0.944554	0.557781	1.40055	-0.355042	0.653264	-2.16391	1.6654	2.70013	-1.82407	0.438032	0.59561	0.1687	0.65122
TGGT1_259250	TGME49_259250		ATP-dependent DNA helicase, RecQ family protein			-1.46	0.063575	-0.41247	-0.478999	-0.0665289	0.86509	3	0.67579	0.28607	0.11956	0.889949	-0.679739	-1.44762	0.395702	-0.376048	0.5139	0.161644	0.00668817	-0.673051	-0.16977	0.169773	-1.27785	0.9115	0.28018	-0.534077	0.454205	-4.08773	-1.32232	4.60163	0.649271	2.62545	0.92973	0.77052	0.27823
TGGT1_258660	TGME49_258660		rhoptry protein ROP6		rhoptries 2	0.28	0.075171	-0.412268	-1.9178	-1.50554	0.50288	3	0.58468	0.17625	0.43991	1.95926	-1.7924	-1.40367	1.16048	-2.08199	-0.122724	-0.550367	-1.07808	-2.87048	-0.609082	-1.35654	-2.76021	1.55556	0.518273	-1.28798	0.0306485	-2.56058	-1.41466	2.43786	-1.45582	0.491021	0.64768	0.20744	0.063262
TGGT1_232750	TGME49_232750		putative 23S rRNA (adenine(1618)-N(6))-methyltransferase			-0.35	0.035186	-0.412114	-2.415	-2.00288	0.360364	4	0.92157	0.027591	0.20188	2.41652	-2.71541	-0.937453	-1.73185	-4.3694	-1.95288	-0.146664	-0.862849	-3.57826	0.105109	-0.776399	-1.71385	1.01448	2.04992	-1.03992	0.479912	-7.18972	-0.911688	5.23684	-2.66657	1.28514	0.99933	0.032191	0.66475
TGGT1_209585	TGME49_209585		hypothetical protein			0.84	0.32032	-0.409598	-0.897048	-0.48745	0.390378	2	0.41985	0.42975	0.068285	0.560565	-1.01644	-0.772916	-1.27489	-2.56653	-2.00596	0.458632	0.272421	-0.744021	0.40421	0.831757	0.0588417	1.04087	1.82213	-0.456534	0.2773	-3.53822	0.635762	1.53226	-1.37978	0.0762369	0.1767	0.13304	0.44936
TGGT1_264220	TGME49_264220		hypothetical protein		cytosol	-0.49	0.0054735	-0.404737	-4.22862	-3.82388	0.323667	3	0.93445	0.017123	0.15382	3.31304	-2.82842	-1.69883	-2.06886	-6.42825	-3.11521	-0.79609	-2.43731	-5.26573	-0.979895	-2.60608	-4.30491	1.07729	2.25703	0.111584	0.853071	-5.98089	-2.85165	2.86567	-2.41408	0.225795	0.43104	0.015495	0.015342
TGGT1_244400	TGME49_244400		hypothetical protein			0.78	0.68313	-0.398394	-1.24429	-0.845901	0.208486	2	0.1404	0.81668	0.64539	-0.806206	-0.828634	0.439658	1.90316	2.44178	1.63557	-0.46166	-1.97506	-2.8037	-0.890731	-3.00442	-2.56476	2.4969	2.89336	-0.032673	0.706982	1.74213	-2.23661	-0.106559	-0.567085	-0.336822	0.20553	0.56916	0.10403
TGGT1_223800	TGME49_223800		hypothetical protein		ER	-0.39	0.83891	-0.393523	-2.07464	-1.68112	1.36878	1	0.025236	0.96253	0.45352	-0.952879	0.415836	-0.643527	0.132757	-1.5814	-2.53428	-1.39719	-1.88529	-1.46945	-1.31342	-1.57666	-2.22019	0.547131	0.176833	-0.3122	0.48371	-0.236193	-2.72588	-2.29808	1.25643	-0.520826	0.044016	0.9382	0.28262
TGGT1_228440	TGME49_228440		hypothetical protein			0.67	0.25584	-0.392205	-1.19329	-0.80108	0.463913	2	0.73327	0.56238	0.053398	1.65525	-0.665794	-2.16607	-0.276663	-2.61132	-0.956077	-0.187934	-0.0739048	-0.739699	-0.457665	0.281988	-1.88408	0.60795	1.57778	-0.670062	0.190485	-2.61473	-0.455112	1.65865	-0.284588	0.687032	0.74434	0.64952	0.37798
TGGT1_246210	TGME49_246210		hypothetical protein			1.25	0.27698	-0.392173	-0.0483025	0.343871	0.496815	4	0.039699	0.15468	0.42418	0.461525	-0.734435	-0.90361	-0.22847	-1.29454	-0.833013	1.08093	1.03785	0.30342	1.52088	1.2883	0.384686	0.680793	1.42442	-0.391683	0.315884	-2.33898	-1.25707	1.50596	1.56049	1.53323	0.39503	0.39309	0.40935
TGGT1_316370	TGME49_316370		hypothetical protein			0.76	0.51989	-0.38929	0.384223	0.773513	1.12644	3	0.46278	0.63843	0.21469	0.72275	-1.03445	-0.856173	1.02615	0.293714	1.01646	1.0845	1.08359	0.0491452	1.04448	0.943235	0.0870613	0.547864	0.421403	-1.00316	0.0664985	-1.50204	1.03414	2.51851	-0.984996	0.766756	0.54289	0.28515	0.54749
TGGT1_312640	TGME49_312640		hypothetical protein		19S proteasome	0.47	0.31672	-0.387869	-0.993599	-0.60573	0.4382	3	0.43383	0.22547	0.27238	1.12488	-1.35954	-0.928955	0.715444	-0.139955	0.98493	-0.0932065	-0.808705	-2.16824	-0.649365	-0.868529	-1.79748	1.72346	0.40448	-1.7001	0.0610577	-3.83544	-0.615223	4.82037	-1.55302	1.63368	0.98569	0.24209	0.33157
TGGT1_236640	TGME49_236640		zinc finger, C3HC4 type (RING finger) domain-containing protein		ER	0.61	0.37211	-0.382041	-4.18509	-3.80304	0.37392	1	0.88319	0.66682	0.01772	2.56764	-0.967435	-2.74632	-3.18211	-5.86099	-3.29335	-1.7933	-3.15818	-4.12562	-2.28974	-2.38996	-5.13629	0.922907	1.82315	-1.4972	0.0186851	-6.8872	-3.34051	3.59385	-0.78511	1.40437	0.95338	0.42978	0.4952
TGGT1_311070	TGME49_311070		hypothetical protein			-0.63	0.047114	-0.377483	-1.96818	-1.5907	0.239738	5	0.29559	0.02469	0.15871	1.4927	-1.63279	-0.992349	-1.55458	-4.85774	-3.36504	0.662389	-0.242666	-1.87546	0.913451	0.328308	-0.664041	1.35288	2.8437	-1.20617	0.304832	-7.62224	-0.193448	4.2572	-1.68201	1.28759	0.96775	0.068043	0.60403
TGGT1_356120			putative kelch repeat protein			1.29	0.53233	-0.37741	0.534029	0.91144	0.566713	3	0.48705	0.59259	0.25804	0.403968	-0.93402	-0.602179	0.647395	-0.464374	-0.0604059	1.59575	1.48788	0.553858	1.76619	1.71081	1.10864	0.584773	1.19669	0.487845	0.958527	0.901064	1.99392	-0.96147	-1.44007	-1.20077	0.016133	0.33599	0.33949
TGGT1_240620	TGME49_240620		hypothetical protein			1.17	0.10462	-0.373352	-1.60638	-1.23302	0.566711	3	0.68295	0.18928	0.2341	1.17447	-0.885804	-1.40872	-0.785235	-2.73167	-1.5572	-0.38078	-0.526008	-1.41181	-0.649231	-0.441391	-1.85011	0.223249	1.29856	0.658347	0.98119	-2.24919	-1.66162	0.691987	0.249807	0.470897	0.24555	0.3375	0.051352
TGGT1_244870A	TGME49_244870		putative quinone oxidoreductase			0.29	0.3717	-0.371816	-2.82044	-2.44862	0.26746	3	0.37837	0.3129	0.37028	1.21778	-1.50459	-0.828638	-2.93727	-5.35446	-4.13668	0.364122	-0.683653	-2.18825	0.266781	-1.30775	-2.13639	1.1402	2.53581	-0.182468	0.530116	-5.68293	-1.71375	1.54625	-0.474498	0.535875	0.51319	0.41615	0.82078
TGGT1_275850	TGME49_275850		dense granule protein GRA12	GRA12 bis		1.31	0.62701	-0.370936	0.549289	0.920224	0.8396	2	0.29331	0.31441	0.16995	0.319864	-0.7364	-0.696271	0.00940657	-0.0574209	0.262443	1.46096	1.38749	0.651095	1.60679	1.4306	0.734328	0.251877	0.84694	-0.630949	0.492668	-2.13366	0.910454	2.39611	-0.259359	1.06837	0.95905	0.50617	0.77074
TGGT1_210781	TGME49_210781		ubiquitin carboxyl-terminal hydrolase		nucleolus	-0.82	0.073435	-0.369737	-1.9819	-1.61216	0.382132	3	0.42091	0.21296	0.53248	1.6681	-1.81618	-0.961135	0.370671	-3.74835	-2.08026	-0.0793389	-0.664676	-2.48085	0.024189	-0.423465	-1.3846	0.554705	1.85392	-0.874654	0.164488	-4.00358	-1.64028	1.92332	-0.840571	0.541374	0.15407	0.28899	0.26822
TGGT1_254830	TGME49_254830		hypothetical protein			-3.37	0.1151	-0.368578	-4.76525	-4.39667	0.717427	1	0.067718	0.24118	0.1419	1.07279	-1.18181	-0.996713	-1.54186	-4.70725	-3.63446	-3.65124	-4.09481	-5.27662	-4.27379	-4.38796	-5.38467	0.980781	0.306312	-0.708491	0.123306	-5.72106	-6.07054	2.0866	0.793924	1.44026	0.23481	#N/A	0.15722
TGGT1_255290	TGME49_255290		hypothetical protein			-0.74	0.13776	-0.367699	-2.86092	-2.49322	0.435844	3	0.45193	0.55817	0.23969	1.41022	-1.68613	-0.827186	0.355341	-2.71217	-1.30194	-1.18571	-1.49969	-3.18582	-1.61342	-3.26781	-4.095	1.42459	0.904167	0.345508	0.67755	-2.25839	-2.90022	0.956445	-0.285602	0.335421	0.08211	0.53238	0.11472
TGGT1_307603	TGME49_307603		adenylate kinase			-0.3	0.23346	-0.360929	-0.999932	-0.639003	1.30166	3	0.68333	0.2764	0.45162	0.340449	-0.794165	-0.62907	-0.541802	-0.916737	-0.576288	-0.558497	-0.222554	-1.01672	-0.564027	-0.777716	-1.40679	0.415504	0.367292	-0.550972	0.3154	-4.12949	-1.9141	3.55321	0.897384	2.22529	0.30374	0.94387	0.42549
TGGT1_240300	TGME49_240300		zinc finger domain, LSD1 subclass domain-containing protein			-0.55	0.66932	-0.360232	-1.5442	-1.18396	0.513112	2	0.035417	0.57252	0.75523	-0.671369	-1.03298	0.623653	0.696645	-0.0056219	-0.676991	-0.363615	-1.46636	-2.49934	-0.825492	-2.07991	-1.45626	0.914352	1.06559	-0.211433	0.519817	-1.17611	-1.0911	0.499115	-1.40824	-0.454562	0.34388	0.058589	0.11719
TGGT1_263085	TGME49_263085		hypothetical protein		nucleolus	1.56	0.37738	-0.358314	-1.54022	-1.18191	0.374062	4	0.22806	0.99836	0.089868	-1.11985	1.13275	-1.08784	-0.0979158	-1.73854	-2.85839	0.860906	-0.587428	0.545319	0.512814	-1.21976	-2.30759	1.82701	0.576486	0.473509	0.90905	-2.23781	0.230706	-0.620579	0.314613	-0.152983	0.057541	0.9932	0.22256
TGGT1_209190	TGME49_209190		ABC transporter transmembrane region domain-containing protein		mitochondrion - soluble	0.82	0.27493	-0.35827	-0.917623	-0.559352	0.396405	1	0.099823	0.24579	0.2515	1.09801	-1.48568	-0.687142	0.409752	-2.53341	-1.4354	1.07296	0.448505	-1.03718	1.02364	0.40685	-0.280293	0.58676	1.70971	0.0430612	0.680232	-2.57136	0.435606	1.13596	-1.47278	-0.16841	0.2473	0.36397	0.36817
TGGT1_225300	TGME49_225300		hypothetical protein			0.68	0.060332	-0.353887	-2.88394	-2.53005	0.290116	4	0.3419	0.092014	0.2964	0.594931	-0.745695	-0.910897	0.195705	-1.09545	-0.500515	-0.943813	-3.0201	-3.7658	-2.61271	-3.47461	-4.38551	2.08724	1.26302	-0.631816	0.29255	-2.52291	-3.00733	2.0224	-0.758467	0.631965	0.76876	0.027397	0.0061936
TGGT1_270660	TGME49_270660		hypothetical protein			0.12	0.83772	-0.350898	-1.85002	-1.49912	0.434117	0	0.0013565	0.35981	0.50766	-1.82905	-0.606417	1.38278	-0.18206	0.161493	-1.66756	-1.57678	-1.71899	-2.32541	-1.75815	-2.93987	-1.5571	0.415386	1.56233	-1.38785	0.0587896	-4.54652	-2.59012	2.87896	0.264707	1.57183	0.25253	0.53915	0.24674
TGGT1_243400	TGME49_243400		hypothetical protein		PM - integral	-0.13	0.24044	-0.350585	-1.94798	-1.59739	0.360225	2	0.74887	5.3278e-05	0.33649	2.3387	-2.78097	-0.609475	-0.539566	-3.2935	-0.954808	-0.322894	-0.595022	-3.376	-1.38046	-0.903652	-1.51313	1.26782	1.47696	-0.335614	0.408747	-0.679254	-1.04723	-0.275553	-2.32876	-1.30216	0.14412	0.0090518	0.29256
TGGT1_271310	TGME49_271310		hypothetical protein			0.84	0.52828	-0.348351	-0.1623	0.186051	0.413754	3	0.68488	0.48277	0.51755	0.460682	-0.855922	-0.649811	-0.0341229	-1.46051	-0.999832	1.20983	0.693042	-0.16288	1.58943	1.32562	0.675813	0.837823	1.46062	-0.829015	0.0836062	-2.60022	0.395083	1.60039	-0.557964	0.521211	0.45456	0.56218	0.63691
TGGT1_208400A	TGME49_208400		hypothetical protein			-0.38	0.053736	-0.347475	-3.5404	-3.19293	0.62237	2	0.19076	0.20907	0.15382	1.12054	-1.04243	-1.12054	-1.0173	-4.45858	-3.33803	-2.28352	-2.49608	-3.53851	-1.95013	-2.62412	-3.74466	0.203321	1.09795	-1.30856	0.0236843	-5.50252	-3.71139	2.16449	0.17288	1.16868	0.4148	0.45379	0.34874
TGGT1_268190	TGME49_268190		hypothetical protein			-0.45	0.10204	-0.345625	-3.33224	-2.98661	0.189106	3	0.23264	0.21752	0.36152	1.87772	-1.97516	-0.939438	-4.47658	-6.80024	-4.92252	-0.922596	-1.28076	-3.25591	-0.823615	-0.878847	-1.81828	1.55352	3.3088	-0.197465	0.591518	-7.06293	-2.28426	2.14041	-0.97165	0.584381	0.47952	0.46565	0.58198
TGGT1_227020	TGME49_227020		histone deacetylase SIR2		PM - peripheral 2	0.87	0.36705	-0.343577	-1.67363	-1.33006	0.897094	2	0.29224	0.45169	0.40556	0.694156	-0.871846	-0.85304	-0.64319	-2.19739	-1.50323	-0.182049	-0.872973	-1.74482	-0.852476	-0.919807	-1.77285	0.148234	0.751497	-0.939628	0.299608	-6.05872	-1.5803	4.55549	-0.164517	2.19549	0.38974	0.39735	0.75139
TGGT1_265380	TGME49_265380		tetratricopeptide repeat (TPR)-/ U-box domain-containing protein			0.77	0.02446	-0.343322	-3.43948	-3.09615	0.284531	2	0.88604	0.18335	0.11956	1.7812	-2.17892	-0.632255	-2.47762	-5.50168	-3.72048	-1.51073	-2.25693	-4.43585	-1.29637	-1.52985	-2.16211	1.16262	2.11473	-0.226249	0.523884	-5.5566	-3.09609	1.83612	-1.33976	0.248182	0.62306	0.27145	0.12167
TGGT1_250790	TGME49_250790		hypothetical protein		nucleolus	-1.09	0.099412	-0.342455	-2.37161	-2.02916	0.421439	3	0.87518	0.37168	0.054792	2.19641	-1.52706	-1.69671	0.223146	-2.91839	-0.721986	-1.24763	-1.5847	-3.11176	-1.70998	-1.58438	-3.28109	1.43112	0.770103	0.693804	0.988425	-1.43794	-3.63771	0.715949	0.525949	0.620949	0.48498	0.26071	0.18583
TGGT1_313480	TGME49_313480		hypothetical protein		apical 2	-1.68	0.015787	-0.342081	-3.07019	-2.72811	0.40003	4	0.66543	0.47821	0.0092175	2.34307	-1.31366	-2.05565	-0.0267175	-4.37335	-2.03028	-1.8525	-2.00424	-3.3179	-1.81883	-1.80674	-3.86239	0.940837	1.42824	-0.477883	0.340476	-2.51849	-3.70849	0.488205	0.390591	0.439398	0.012364	0.84758	0.088388
TGGT1_290240	TGME49_290240		hypothetical protein		ER	-0.4	0.056469	-0.341036	-0.915793	-0.574756	0.586359	4	0.86372	0.20234	0.17427	0.630393	-0.630811	-1.02269	0.406045	-0.2921	0.338294	-0.847421	-0.596745	-1.22756	-0.132143	-0.835425	-1.85812	1.13091	0.272329	-0.268694	0.786327	0.454829	0.0708732	-0.116535	-1.29843	-0.707482	0.31228	0.40354	0.083545
TGGT1_251940	TGME49_251940		leucine rich repeat-containing protein			1.3	0.30654	-0.340635	-0.46538	-0.124746	0.400219	1	0.6731	0.53516	0.39263	0.652189	-0.755481	-0.918612	0.930535	0.671055	1.32324	-0.186417	-0.663266	-1.41875	-0.566672	-0.382026	-1.30064	1.55012	0.703383	-1.74081	0.0931987	-2.17178	-1.2523	3.49502	-0.166446	1.66429	0.8103	0.79788	0.79141
TGGT1_320610	TGME49_320610		hypothetical protein			0.27	0.35195	-0.340364	-1.35821	-1.01784	0.603241	1	0.61966	0.56973	0.48678	0.508795	-0.634562	-0.895326	0.225719	-0.652316	-0.143521	-0.222614	-1.09535	-1.72991	-0.423635	-1.30586	-2.20118	1.07802	0.333594	-0.45153	0.395317	-2.01999	-1.06374	1.87647	-0.666176	0.605145	0.86467	0.51952	0.21025
TGGT1_309870	TGME49_309870		hypothetical protein		PM - peripheral 2	0.82	0.41433	-0.339653	-0.912963	-0.57331	1.01876	1	0.12618	0.53951	0.35034	0.440472	-0.655101	-0.804329	-0.0297661	-0.636026	-0.195554	-0.042741	-0.416663	-1.07176	0.0678421	-0.667241	-1.47157	0.652662	0.136555	-0.626973	0.321717	-2.8439	-0.660769	2.64834	-0.410995	1.11867	0.83476	0.32953	0.54924
TGGT1_230070	TGME49_230070		BolA family protein		19S proteasome	2.11	0.0060359	-0.339527	0.781468	1.121	0.775784	3	0.22975	0.34853	0.021794	0.680718	-0.626325	-1.07297	0.306238	0.287196	0.967915	1.01669	1.73748	1.11115	0.950142	1.33831	0.265337	0.452684	0.749166	0.0534327	0.796102	0.326737	1.37882	0.641177	-0.26767	0.186754	0.1207	0.25113	0.23467
TGGT1_203710	TGME49_203710		AP2 domain transcription factor AP2VIIa-4		outlier	-0.56	0.21669	-0.338705	-4.65322	-4.31451	0.425689	1	0.63676	0.065949	0.078414	1.87976	-2.02912	-0.866757	-1.25247	-4.99144	-3.11168	-1.66659	-3.34084	-5.36995	-3.17929	-4.61125	-5.47801	1.3361	0.864388	-0.159426	0.692541	-4.77192	-5.64087	1.66023	0.270911	0.965571	0.27634	0.20171	0.074645
TGGT1_204472	TGME49_204472		cyclic nucleotide-binding domain-containing protein			1.54	0.25833	-0.337544	-2.26707	-1.92953	0.142979	2	0.41323	0.47115	0.34643	1.13514	-1.15605	-0.991728	-4.66171	-6.44975	-5.31461	-0.0415685	0.381736	-0.774309	0.136359	0.279438	-0.71229	2.63943	3.91497	-0.899254	0.0704517	-8.00526	-0.00886026	2.69065	-0.765449	0.962598	0.85398	0.56029	0.78197
TGGT1_305230	TGME49_305230		hypothetical protein			-2.74	0.20208	-0.336397	-1.79235	-1.45595	0.5256	2	0.67699	0.24879	0.011262	1.7256	-1.29022	-1.44457	-0.555668	-2.45548	-0.729876	-1.72807	-1.13553	-2.42575	-1.53437	-0.776849	-2.22142	0.925784	0.883996	-0.709557	0.150559	-3.97284	-2.64799	3.24296	0.222232	1.7326	0.31296	0.082952	0.46365
TGGT1_232840	TGME49_232840		hypothetical protein			0.49	0.25862	-0.335053	-1.17908	-0.844027	0.62675	2	0.8118	0.12203	0.65559	1.16123	-1.33551	-0.830878	0.792414	-2.01622	-0.854989	0.13631	-0.163447	-1.49896	-0.0646626	-0.352416	-1.18329	0.322004	1.01953	-0.151493	0.593896	-2.20851	-0.269694	1.35352	-1.22926	0.0621295	0.65766	0.18205	0.5453
TGGT1_253615	TGME49_253615		hypothetical protein			-0.71	0.021368	-0.333756	-3.51665	-3.1829	0.309518	3	0.93405	0.0043293	0.090587	2.79066	-2.78156	-1.01037	-1.13186	-4.83196	-2.0413	-1.35315	-2.45722	-5.23879	-2.08277	-2.25951	-3.26987	1.61296	1.43155	-0.4401	0.463389	-3.92143	-2.27974	1.88013	-2.95904	-0.539459	0.40006	0.0043248	0.10726
TGGT1_289610	TGME49_289610		hypothetical protein			2.07	0.29304	-0.330072	-0.139255	0.190817	0.482765	3	0.99196	0.07242	0.47344	1.65408	-1.97705	-0.667247	0.703169	-1.06108	0.592998	1.13102	0.946958	-1.03009	1.00748	0.686572	0.0193252	0.823081	1.09196	-0.11681	0.784539	-1.61156	0.304042	2.20455	-1.33413	0.435212	0.47551	0.20478	0.59261
TGGT1_245550	TGME49_245550		hypothetical protein			-0.32	0.09358	-0.325255	-4.57411	-4.24886	0.300687	3	0.88736	0.21827	0.12272	2.74914	-1.71976	-2.00515	-3.22443	-6.65202	-3.90288	-0.927759	-3.09762	-4.81737	-2.75793	-2.99694	-5.00209	0.588599	2.08181	-1.1823	0.0264745	-5.94221	-4.71787	2.03933	-0.099503	0.969915	0.62954	0.65021	0.48807
TGGT1_272695	TGME49_272695		hypothetical protein		ER	0.43	0.20477	-0.324717	1.29953	1.62425	0.494004	4	0.21953	0.30858	0.14417	0.688204	-1.04096	-0.6214	1.39093	0.181745	0.869949	2.72459	2.39025	1.34929	2.52735	2.30076	1.67936	0.406992	1.25005	0.164245	0.670929	-0.771102	1.08707	1.64105	0.262225	0.951638	0.7447	0.32974	0.72403
TGGT1_293830	TGME49_293830		methyltransferase domain-containing protein			-0.38	0.049194	-0.323826	-2.62223	-2.2984	0.342738	4	0.77041	0.066991	0.0025659	2.33886	-0.604474	-2.70587	-0.868542	-3.76234	-1.42348	-0.639828	-1.68332	-2.2878	-0.910405	-1.44955	-4.15542	1.39634	1.27318	0.668981	0.917642	-3.39362	-2.58206	1.97014	0.294264	1.1322	0.46222	0.48924	0.086301
TGGT1_260280	TGME49_260280		hypothetical protein			0.23	0.27541	-0.31998	-1.2242	-0.904216	0.879172	3	0.28567	0.46286	0.051858	0.564341	-0.628257	-0.896024	0.550912	-1.32821	-0.763868	0.528499	-0.422159	-1.05042	0.474599	-0.96228	-1.8583	0.567536	0.455807	-1.20296	0.127378	-1.7798	-1.09237	1.01593	0.0419521	0.528943	0.13141	0.91101	0.0554
TGGT1_360650	#N/A		hypothetical protein			0.71	0.37227	-0.318314	0.0004859	0.3188	0.472627	3	0.38511	0.26274	0.12842	0.358795	-0.634385	-0.679352	-0.246531	-1.05956	-0.700761	0.971084	0.895633	0.261247	0.463004	1.12032	0.440971	0.61391	1.19897	-1.05022	0.0950269	-2.56986	-0.723519	1.86909	0.984767	1.42693	0.84341	0.8153	0.71443
TGGT1_219650	TGME49_219650		transporter, small conductance mechanosensitive ion channel (MscS) family protein			0.49	0.22386	-0.316345	-2.52505	-2.2087	0.604709	2	0.46963	0.57252	0.22398	0.971559	-0.685892	-1.2347	-0.492464	-2.31586	-1.3443	-2.05382	-2.25489	-2.94079	-1.98629	-2.05535	-3.29005	1.03736	0.136259	-0.0143197	0.441819	-3.22357	-2.27414	1.87927	-0.666644	0.606314	0.69384	0.42278	0.43198
TGGT1_273705	TGME49_273705		hypothetical protein			0.19	0.065173	-0.315978	-1.80674	-1.49076	0.636225	3	0.85264	0.19112	0.14062	1.24251	-1.05036	-1.14009	-0.652043	-2.07879	-0.83628	-0.423096	-1.31903	-2.36939	-1.22099	-1.07445	-2.21454	0.843999	0.523727	-0.00538614	0.745037	-1.82773	-2.10825	0.991452	-0.261136	0.365158	0.38024	0.48742	0.079324
TGGT1_239130	TGME49_239130		Tyrosine kinase-like (TKL) protein			0.07	0.43637	-0.315548	-1.50994	-1.19439	0.221432	4	0.28537	0.46378	0.10586	1.12934	-1.2012	-0.874788	-1.81237	-4.11666	-2.98732	0.852898	0.532561	-0.66864	0.419738	0.000918605	-0.873869	1.28355	2.54468	-0.580097	0.190856	-3.86696	0.255725	0.879636	-0.924365	-0.0223642	0.14797	0.62194	0.3942
TGGT1_206710	TGME49_206710		hypothetical protein			-0.03	0.005078	-0.31199	-1.43514	-1.12315	0.173536	7	0.61678	0.056491	0.12553	1.52933	-1.62898	-0.836321	-2.79611	-4.82102	-3.29169	1.24752	0.854709	-0.77427	1.06142	0.596871	-0.23945	1.62991	3.20505	-0.173976	0.630902	-7.73718	1.31092	4.44549	-2.08519	1.18015	0.64385	0.034235	0.02088
TGGT1_253790	TGME49_253790		zinc finger (CCCH type) motif-containing protein			0.34	0.17249	-0.310854	-0.386267	-0.0754132	0.578334	2	0.38326	0.40144	0.42089	0.697897	-0.795145	-0.835314	1.638	0.131156	0.829054	-0.43288	-0.100246	-0.895391	-0.489371	-0.25715	-1.09246	1.0571	0.195341	-0.130775	0.59627	0.560145	-3.37182	0.268909	2.47643	1.37267	0.39267	0.54968	0.21903
TGGT1_313220	TGME49_313220		hypothetical protein			-0.99	0.24514	-0.307239	-2.57624	-2.269	0.345934	2	0.60588	0.26544	0.054677	2.07575	-1.46248	-1.53499	-1.3474	-4.15471	-2.07896	-0.912711	-1.73295	-3.19543	-0.653612	-0.919341	-2.45433	0.568131	1.68298	0.507955	0.981159	-3.42685	-2.1245	1.34789	-1.07093	0.138476	0.3333	0.44536	0.21445
TGGT1_201760	TGME49_201760		hypothetical protein		apical 1	0.54	0.27009	-0.304463	-3.23073	-2.92626	0.202728	3	0.37348	0.23591	0.22742	1.68518	-1.47755	-1.12102	-3.69147	-6.14507	-4.45989	-1.07895	-1.00143	-2.47897	-0.965137	-1.6323	-2.75332	1.07328	2.80536	-0.3828	0.377087	-6.3291	-1.61857	1.86922	-0.860401	0.504407	0.14283	0.49717	0.70067
TGGT1_315958	TGME49_315958		radical SAM domain-containing protein			0.66	0.50015	-0.302985	-4.08334	-3.78035	0.44655	1	0.47313	0.42624	0.34574	1.68722	-1.39106	-1.20512	-1.13678	-4.6639	-2.97668	-2.23985	-2.88397	-4.27503	-2.46089	-3.79318	-4.9983	1.02435	0.890038	-0.377431	0.565157	-4.41585	-3.52243	1.43917	-0.752605	0.343281	0.56219	0.42978	0.4952
TGGT1_218930	TGME49_218930		BTB/POZ domain-containing protein			0.71	0.027788	-0.302923	-1.39021	-1.08729	0.185821	5	0.28399	0.20217	0.037552	1.55114	-1.25302	-1.20688	-2.01739	-4.49685	-2.94571	1.45002	0.409631	-0.843394	1.69805	0.825355	-0.381527	1.36676	2.96007	-0.92171	0.143358	-5.97655	0.254522	3.03083	-1.09792	0.96646	0.86233	0.20805	0.62771
TGGT1_290890	TGME49_290890		putative carbonyl reductase 1		cytosol	-0.01	0.22076	-0.301243	-0.890157	-0.588913	0.449745	3	0.33505	0.51394	0.16498	0.797262	-0.807614	-0.893378	0.12807	-2.08301	-1.28575	-0.451946	0.104686	-0.702928	-0.480643	0.211582	-0.681796	0.342753	1.29503	-0.591854	0.259133	-1.33644	-0.928632	0.0506938	0.225704	0.138199	0.22534	0.56029	0.41692
TGGT1_277705	TGME49_277705		hypothetical protein			0	0.5906	-0.297749	-1.13403	-0.836279	0.355707	2	0.4877	0.008643	0.40498	1.87248	-2.15495	-0.610782	0.245142	-2.12165	-0.249164	0.471603	-0.389904	-2.54485	0.424273	0.00271443	-0.608068	1.23492	1.13034	-0.844396	0.235904	-2.52161	-0.0275516	2.27245	-2.5173	-0.122426	0.27299	0.10788	0.26394
TGGT1_202190	TGME49_202190		hypothetical protein			-1.28	0.061375	-0.296345	-1.06692	-0.770572	0.348089	5	0.6593	0.074387	0.040344	1.80185	-1.43919	-1.25169	-1.30357	-2.71435	-0.912505	1.25534	0.395144	-1.04405	0.967121	0.0074915	-1.2442	0.167025	1.69448	-0.562034	0.325631	-4.32997	0.500655	3.41747	-1.5447	0.936384	0.95414	0.1131	0.17481
TGGT1_267680	TGME49_267680		microneme protein MIC12		micronemes	0.5	0.51913	-0.295347	0.489422	0.784769	0.23193	2	0.014921	0.68616	0.2995	-0.73139	0.569646	-0.724297	-1.57255	-1.00058	-1.73197	1.93241	1.65864	2.22828	1.79104	1.69625	0.971957	2.02374	1.54628	-0.933469	0.141213	-4.63589	2.00298	2.90391	0.225304	1.56461	0.65273	0.52722	0.64591
TGGT1_219485	TGME49_219485		hypothetical protein			0.18	0.25369	-0.295324	-1.03844	-0.743119	0.254959	3	0.35201	0.47454	0.36163	0.898542	-0.836681	-0.947834	-0.496062	-3.08431	-2.18577	0.13547	0.765171	-0.0715096	0.688041	0.0897796	-0.858055	1.06861	2.05546	0.10167	0.813923	-2.21145	0.130141	0.0256847	-0.201651	-0.0879831	0.12364	0.79774	0.618
TGGT1_271980	TGME49_271980		SAG-related sequence SRS32			0.22	0.36228	-0.292134	-0.754897	-0.462763	0.195259	3	0.50449	0.19478	0.14844	1.33828	-1.61433	-0.600348	-0.926056	-3.4639	-2.12562	-0.0318854	0.716474	-0.897858	0.476336	1.35913	0.758785	1.44751	2.61885	-0.276924	0.416432	-1.40131	-0.783814	-0.724309	-0.114045	-0.419177	0.055576	0.42317	0.37609
TGGT1_246750	TGME49_246750		hypothetical protein			-0.06	0.72482	-0.290873	-0.542704	-0.251831	0.633891	1	0.54565	0.4639	0.97864	-0.685662	-1.10748	0.920523	0.476857	0.351031	-0.334632	0.713364	0.0611889	-1.04629	0.027183	-1.16771	-0.24719	0.438305	0.806307	-0.55037	0.332526	-1.15964	0.389038	0.825008	-1.43533	-0.30516	0.097562	0.37866	0.13147
TGGT1_278930	TGME49_278930		Tubulin-tyrosine ligase family protein			0.5	0.11065	-0.289976	-0.714166	-0.424191	0.220282	4	0.16595	0.42073	0.012602	0.506931	-0.642802	-0.734056	-1.73524	-2.91905	-2.41212	1.19611	0.576913	-0.065889	1.21167	1.06956	0.335506	1.4841	2.1746	-0.226527	0.478827	-2.41955	-0.478997	0.00743827	0.413108	0.210273	0.10507	0.71013	0.58026
TGGT1_234980	TGME49_234980		hypothetical protein		PM - peripheral 2	-1.33	0.098116	-0.283969	-2.34051	-2.05654	0.349589	3	0.89584	0.060257	0.20804	2.24693	-1.89207	-1.20677	0.605939	-3.45886	-1.21194	0.431854	-1.45832	-3.35039	0.240882	-1.25244	-2.4592	1.07415	1.2188	-0.266118	0.387474	-2.8967	-1.88975	1.68476	-1.46064	0.112061	0.46342	0.32327	0.099961
TGGT1_274120	TGME49_274120		hypothetical protein			0.64	0.69912	-0.280456	0.224787	0.505244	0.163292	2	0.7093	0.30504	0.031574	1.21091	-0.882552	-1.16972	-1.51863	-2.94253	-1.73162	2.07023	2.19689	1.31434	1.90748	2.26137	1.09165	1.69795	2.98603	0.431291	0.929364	-1.9699	1.57038	0.238285	-0.256044	-0.00887941	0.12405	0.69823	0.35981
TGGT1_315300	TGME49_315300		putative transcription factor IIB			1.15	0.052258	-0.279221	-4.69769	-4.41847	0.255106	4	0.66209	0.45476	0.062585	2.43209	-1.48906	-1.7807	-3.03675	-6.93416	-4.50207	-1.92541	-3.17832	-4.66738	-2.93418	-3.14292	-4.92362	0.212402	2.17873	-0.560473	0.286264	-6.33987	-3.64155	1.8378	-1.02583	0.405985	0.40696	0.1498	0.17364
TGGT1_235750	TGME49_235750		ULK kinase		Golgi	-0.28	0.091653	-0.273237	-4.13998	-3.86674	0.340365	3	0.36951	0.23779	0.16414	1.05464	-1.06869	-0.805655	-0.165421	-4.23915	-3.18452	-1.06665	-2.67125	-3.73995	-2.86422	-4.68981	-5.49547	1.20629	1.05956	-1.42627	0.0751605	-3.69169	-4.24566	0.507177	0.505719	0.506448	0.24126	0.84914	0.28636
TGGT1_311700	TGME49_311700		hypothetical protein			-0.41	0.053838	-0.271401	-2.54318	-2.27178	0.29953	3	0.73033	0.039256	0.23893	1.23833	-1.01747	-1.03506	0.382173	-1.79246	-0.554129	-2.19734	-2.78455	-3.80202	-2.43104	-2.23832	-3.27339	1.74273	0.496889	-1.2847	0.0303667	-2.52	-3.55379	1.96587	-0.248234	0.858819	0.62728	0.1631	0.045433
TGGT1_221440	TGME49_221440		putative RPGR			-3.42	0.1021	-0.267767	-3.67899	-3.41123	0.315241	2	0.49505	0.29345	0.060709	2.42803	-1.81337	-1.41796	-1.70572	-4.95028	-2.52225	-2.81589	-2.33506	-4.14842	-3.13867	-2.94834	-4.3663	1.00767	1.36768	-0.690412	0.215461	-5.81904	-4.84335	3.29678	0.694926	1.99586	0.72563	0.52629	0.49753
TGGT1_286150	TGME49_286150		PAN/Apple domain-containing protein			0.11	0.083014	-0.266238	-1.63796	-1.37172	0.244065	4	0.23972	0.54702	0.0062504	1.3071	-0.687414	-1.4184	-1.3063	-3.71178	-2.40468	-0.026306	-0.115018	-0.802432	-0.264643	-0.288365	-1.70677	0.803338	2.0284	-0.439394	0.430292	-3.37673	-4.15948	0.97205	3.35705	2.16455	0.076449	0.22049	0.36502
TGGT1_257050	TGME49_257050		3-methyl-2-oxobutanoate hydroxymethyltransferase			0.09	0.22386	-0.266085	-2.26114	-1.99506	0.330182	3	0.75246	0.57252	0.078972	2.15939	-1.1248	-1.83284	-1.91309	-3.6493	-1.48991	-0.791801	-1.48019	-2.605	-0.194857	-0.855677	-2.68852	0.669212	1.46625	-0.739961	0.17994	-3.34119	-3.19783	1.85128	0.592829	1.22205	0.65424	0.78525	0.14523
TGGT1_205300	TGME49_205300		hypothetical protein		Golgi	-0.63	0.13934	-0.262385	-5.31692	-5.05453	0.301974	1	0.094357	0.092014	0.050379	1.51277	-1.55382	-0.746109	-3.07817	-6.9113	-5.39853	-1.00322	-3.50727	-5.06108	-2.53568	-4.74503	-5.49114	0.22635	1.723	-0.941008	0.59046	-7.53895	-1.60417	2.14041	-3.45691	-0.658247	#N/A	0.0024578	0.0059195
TGGT1_225370	TGME49_225370		hypothetical protein			0.23	0.86837	-0.262332	1.54458	1.80691	0.425774	1	0.020318	0.96401	0.15627	-0.6475	0.807309	-0.946805	1.86314	1.40663	0.759131	2.34371	2.0934	2.90071	2.47577	1.92071	0.973906	1.17934	0.357246	-0.484474	0.348245	-1.19098	2.54108	1.95011	0.359625	1.15487	0.96541	0.91326	0.34447
TGGT1_222948	TGME49_222948		hypothetical protein			0.59	0.16682	-0.259247	-0.0517216	0.207526	0.723441	2	0.54263	0.51469	0.30339	0.463856	-0.638356	-0.603242	0.190233	0.295154	0.75901	0.26111	0.258485	-0.37987	0.000258518	0.0689379	-0.534304	0.706347	0.121413	-1.02947	0.409011	-3.29887	0.499821	4.05788	-0.879691	1.58909	0.95085	0.34755	0.55192
TGGT1_316510	TGME49_316510		hypothetical protein			-1.05	0.50691	-0.255782	-2.59005	-2.33427	0.339918	2	0.67417	0.27312	0.23583	1.67204	-1.54198	-0.897402	-2.19186	-4.00177	-2.32973	-1.45316	-1.53525	-3.07724	-1.20515	-1.46578	-2.36318	0.422247	1.44451	-0.776898	0.264006	-3.87478	-3.50578	1.54505	0.428543	0.986795	0.66914	0.51959	0.39629
TGGT1_209740	TGME49_209740		hypothetical protein			-0.33	0.04261	-0.249405	-2.29582	-2.04641	0.234788	4	0.54365	0.074406	0.10155	1.45677	-1.22483	-0.980154	0.325925	-1.41379	0.0429798	-1.49641	-2.07416	-3.29899	-2.6096	-2.65129	-3.63144	2.03227	0.619217	-0.838143	0.0845518	-1.80521	-5.52059	1.84819	2.2216	2.03489	0.6175	0.56155	0.13922
TGGT1_268380	TGME49_268380		RNA recognition motif-containing protein			-0.78	0.15992	-0.247047	-2.69502	-2.44797	0.199984	1	0.74859	0.55417	0.16498	1.55539	-0.992083	-1.30444	0.642419	-1.54911	0.00627118	-0.671104	-3.05707	-4.04915	-1.18224	-2.73774	-4.04218	2.33939	0.79464	0.368855	0.867293	-0.928139	-2.58138	0.93441	-1.46777	-0.266679	0.34417	0.51952	0.096405
TGGT1_227640	TGME49_227640		hypothetical protein			1.36	0.81155	-0.246297	0.422273	0.66857	0.451161	1	0.18929	0.98022	0.40907	-1.0006	0.918062	-0.656356	1.56812	0.40795	-0.592646	1.83308	0.233863	1.15193	1.53031	1.3639	0.707541	0.906596	0.608429	0.457101	0.648225	-1.22282	0.560898	0.630171	0.591028	0.610599	0.31487	0.84207	0.41246
TGGT1_286030	TGME49_286030		hypothetical protein		nucleus - chromatin	-1.9	0.41547	-0.244808	-4.35445	-4.10964	0.309243	1	0.24903	0.039987	0.17338	1.69832	-1.53713	-0.895609	-2.57229	-4.4167	-2.71838	-2.03257	-4.22993	-5.76706	-2.27901	-3.68229	-4.5779	1.53658	0.381695	-0.0213594	0.657526	-4.60628	-3.17831	1.8879	-2.58876	-0.350428	0.63817	0.067903	0.315
TGGT1_204315	TGME49_204315		hypothetical protein			-0.07	0.046876	-0.242893	-2.6055	-2.36261	0.341694	1	0.80648	0.27899	0.054872	1.80673	-1.47098	-1.06442	-1.34591	-2.90618	-1.09945	-1.17343	-1.79191	-3.26289	-1.19539	-2.38974	-3.45416	1.30778	0.557628	-0.824154	0.251044	-5.15375	-3.95477	4.05429	0.691872	2.37308	0.965	0.50231	0.70214
TGGT1_287160	TGME49_287160		internal kinesin motor domain protein			-2.08	0.049592	-0.2394	-3.8204	-3.581	0.178251	3	0.44986	0.3888	0.23808	1.69147	-1.29224	-1.11743	-3.53058	-6.43209	-4.74062	-1.28164	-1.62202	-2.91426	-1.01691	-2.6889	-3.80633	0.91326	2.52608	-0.635969	0.199493	-6.88103	-3.25643	2.14041	0.342167	1.24129	#N/A	0.29959	0.4325
TGGT1_314850	TGME49_314850		hypothetical protein		PM - peripheral 2	-1.31	0.24924	-0.238787	-2.42304	-2.18425	0.404698	3	0.25839	0.57837	0.40556	0.998385	-0.8368	-0.877946	-0.996532	-3.52202	-2.52364	-0.317788	-1.6715	-2.5083	0.193907	-1.35922	-2.23717	0.161149	1.16902	-0.0326674	0.713041	-3.45396	-1.24741	0.930328	-1.2609	-0.165284	0.18238	0.37323	0.34175
TGGT1_235980	TGME49_235980		ARIADNE family protein		19S proteasome	0.49	0.50305	-0.238641	-2.67856	-2.43992	0.187331	1	0.17035	0.57229	0.076877	2.06476	-1.58983	-1.19086	1.274	-2.01242	0.0523436	-0.317364	-1.94527	-3.5351	-1.41629	-3.36207	-4.55293	2.41917	0.79931	-0.838014	0.380194	-3.19487	-1.98548	3.24721	-1.54962	0.848795	0.5989	0.10126	0.5043
TGGT1_308060	TGME49_308060		hypothetical protein		nucleolus	-1.61	0.13715	-0.237463	-3.10891	-2.87145	0.269174	3	0.73492	0.37168	0.056635	1.35386	-0.981247	-1.085	-1.04013	-2.47276	-1.1189	-2.94762	-2.99097	-3.97221	-3.66146	-3.15062	-4.23562	1.72843	0.354382	-0.206594	0.605993	-2.13752	-3.16912	1.01863	-0.803097	0.107765	0.31776	0.045966	0.075312
TGGT1_306210	TGME49_306210		RNA polymerase II accessory factor CDC73		nucleus - non-chromatin	-1.59	0.13419	-0.234303	-3.2824	-3.0481	0.396551	2	0.50999	0.34828	0.35482	0.766993	-0.685912	-0.78399	-0.673668	-2.74283	-1.97584	-3.316	-3.07526	-3.76117	-2.80619	-3.32621	-4.1102	1.1449	0.292635	0.279266	0.907818	-2.9035	-3.62138	0.927657	-0.139788	0.393935	0.28944	0.16185	0.077852
TGGT1_218890	TGME49_218890		hypothetical protein			-1.46	0.60253	-0.226531	-1.47682	-1.25029	0.204159	2	0.71177	0.18082	0.31107	1.97834	-1.38556	-1.27238	-1.70846	-3.78834	-1.80999	0.381884	0.1125	-1.27306	0.418244	-0.0750295	-1.34741	0.290923	2.20001	-0.406623	0.35127	-3.44534	-0.806203	1.63535	-0.466854	0.584247	0.19266	0.69742	0.8505
TGGT1_227440	TGME49_227440		WD domain, G-beta repeat-containing protein			0.99	0.085924	-0.226128	-0.563329	-0.337201	0.178041	3	0.85005	0.20323	0.10273	1.38	-1.29893	-0.759454	-0.650591	-3.04593	-1.66593	1.23684	1.12518	-0.173754	1.20996	0.909147	0.149693	0.968476	2.34831	-0.496699	0.249313	-4.08275	0.688722	2.41682	-0.862476	0.777171	0.75763	0.58084	0.61628
TGGT1_222210	TGME49_222210		SPFH domain / Band 7 family protein		mitochondrion - membranes	0	0.024974	-0.225467	-1.99464	-1.76917	0.182682	4	0.60881	0.30179	0.12336	1.79945	-1.5197	-0.956144	-2.15631	-4.41487	-2.61542	-0.0114964	-0.812685	-2.33239	0.0480615	-0.079969	-1.03611	0.842086	2.32034	-0.554044	0.319281	-5.25617	-0.518534	2.64075	-1.81385	0.41345	0.78531	0.31886	0.28093
TGGT1_319640	TGME49_319640		hypothetical protein		PM - integral	1.47	0.87546	-0.223391	1.40547	1.62886	0.492567	2	0.86789	0.098683	0.1271	0.684294	-0.634522	-0.719946	1.57888	0.593339	1.27763	1.95283	2.07358	1.43905	1.98601	2.21966	1.49972	0.114789	0.899758	-0.286721	0.473947	0.861236	1.87137	0.416397	-0.432312	-0.00795742	0.53868	0.49855	0.9497
TGGT1_250690	TGME49_250690		zinc finger (CCCH type) motif-containing protein		nucleolus	-1.4	0.38566	-0.222577	-3.72315	-3.50058	0.157741	2	0.81853	0.0029692	0.031514	2.70396	-2.27509	-1.0966	-2.29923	-6.70681	-4.00285	0.937806	-1.70699	-3.98208	-0.176061	-2.08793	-3.18453	0.466576	2.78321	0.326122	0.748522	-4.79636	-1.55355	0.793512	-2.42853	-0.81751	0.090445	0.23015	0.23862
TGGT1_211670	TGME49_211670		S1 RNA binding domain-containing protein		nucleus - non-chromatin	0.72	0.22605	-0.219206	-0.386209	-0.167003	0.108308	4	0.20473	0.11111	0.12529	1.11389	-1.01501	-0.756494	-2.33193	-4.06484	-2.95095	2.12297	1.69119	0.676179	1.96045	1.87264	1.11615	2.232	3.37684	-0.340065	0.375795	-5.45065	1.10096	2.4997	-0.424782	1.03746	0.73086	0.028226	0.46734
TGGT1_258840	TGME49_258840		hypothetical protein			0.09	0.079836	-0.218342	-1.02932	-0.810978	0.146014	3	0.34443	0.1226	0.38073	1.62408	-1.56641	-0.712698	-1.95199	-3.93943	-2.31535	1.23909	0.597658	-0.968747	0.799791	0.908837	0.196139	1.25684	2.71378	0.5104	0.868458	-3.53371	0.476034	1.21836	-1.44478	-0.113212	0.36852	0.21761	0.639
TGGT1_309025	TGME49_309025		hypothetical protein			-0.83	0.22671	-0.218121	-1.47063	-1.25251	0.310203	4	0.46286	0.53889	0.34715	1.56811	-1.43244	-0.790027	-1.10983	-2.83875	-1.27064	0.163667	-0.365932	-1.79837	0.0826951	-0.552852	-1.34288	0.286121	1.3769	-0.164242	0.538233	-2.6571	-0.755588	1.38646	-1.04278	0.171837	0.3213	0.51571	0.15844
TGGT1_297495	TGME49_297495		hypothetical protein			0.3	0.41251	-0.216996	-2.60924	-2.39224	0.410694	2	0.66714	0.79802	0.076024	1.42645	-0.892646	-1.1848	-1.09264	-3.22103	-1.79458	-1.47659	-2.26663	-3.15927	-1.83362	-1.68907	-2.87387	0.719803	0.773667	-0.271876	0.449083	-3.79135	-2.85416	1.99677	-0.305112	0.84583	0.69625	0.66772	0.30068
TGGT1_243140	TGME49_243140		Toxoplasma gondii family A protein			-0.9	0.21284	-0.215247	-3.51582	-3.30057	0.329534	1	0.57465	0.33521	0.029959	1.77589	-1.16055	-1.26108	-1.96452	-3.92733	-2.15145	-1.57664	-2.9269	-4.08745	-3.33742	-3.04747	-4.30856	1.18674	0.546132	-0.942354	0.175511	-5.2244	-2.55956	3.07296	-1.52788	0.772536	0.7934	0.27997	0.2184
TGGT1_221380	TGME49_221380		alba 1		nucleus - non-chromatin	-0.16	0.043591	-0.214748	-4.16263	-3.94788	0.36411	2	0.45755	0.073997	0.089892	1.58225	-1.28972	-0.936767	-0.00276839	-4.55839	-2.97615	-1.07456	-3.41213	-4.70185	-2.78074	-3.87313	-4.8099	1.02895	0.576779	-1.57392	0.0171259	-5.64799	-4.6595	2.67184	-0.0423532	1.31474	0.10852	0.4678	0.48275
TGGT1_229330	TGME49_229330		Cof family hydrolase subfamily protein			0.34	0.36181	-0.21436	-3.00964	-2.79528	0.308474	2	0.035177	0.45482	0.2341	1.39355	-1.03236	-1.00428	-1.88708	-4.39992	-3.00637	-1.90228	-1.97364	-3.00599	-1.9414	-2.01227	-3.01655	0.00599009	1.3898	0.214619	0.904973	-3.90121	-2.28268	0.894844	-0.723318	0.0857631	0.050321	0.19638	0.29378
TGGT1_263410	TGME49_263410		scavenger receptor cysteine-rich domain-containing protein			0.64	0.12029	-0.21318	-0.868504	-0.655325	0.174563	2	0.53405	0.24733	0.31758	1.24272	-0.993071	-0.88919	1.56981	0.471491	1.71421	0.119602	-1.25993	-2.25301	0.332122	-1.17753	-2.06672	2.23864	0.97672	-1.20859	0.131832	-2.17379	-1.55561	3.888	-0.697395	1.5953	0.64458	0.04274	0.079871
TGGT1_239670	TGME49_239670		hypothetical protein			1.15	0.69998	-0.212355	0.782093	0.994449	0.549892	2	0.22347	0.24546	0.017127	0.839245	-0.66729	-0.809021	0.704477	0.211802	1.05105	1.73689	1.14988	0.482594	1.34507	1.62166	0.812639	0.285455	0.717667	-0.0097237	0.725203	-0.504904	1.11859	1.55595	-0.635997	0.459977	0.83504	0.11571	0.55456
TGGT1_233510	TGME49_233510		hypothetical protein			0.25	0.10698	-0.210325	-0.588413	-0.378087	0.502936	2	0.2975	0.11071	0.5284	0.608684	-0.613084	-0.626576	1.2115	-0.637471	-0.0287864	1.02924	-0.706841	-1.31992	1.02355	0.210049	-0.416527	0.662509	0.510521	0.560005	0.71812	-1.38341	-0.330663	1.35462	-0.989262	0.182681	0.19063	0.22194	0.086295
TGGT1_231390	TGME49_231390		hypothetical protein			1.21	0.5461	-0.208875	-1.13759	-0.928719	0.293275	2	0.33245	0.031032	0.66732	-0.902346	-0.641857	0.917578	-0.299603	-0.40794	-1.31029	-0.511893	-1.66506	-2.30691	0.257452	-0.713159	0.204418	1.26454	0.655695	-1.2178	0.0403384	-2.56253	-0.572689	1.25225	-1.73423	-0.24099	0.83724	0.051415	0.64901
TGGT1_260020	TGME49_260020		hypothetical protein		ER	0.28	0.18678	-0.208271	-1.23321	-1.02494	0.138787	4	0.13554	0.743	0.17471	1.28537	-0.920234	-0.989943	-0.610676	-4.10291	-2.81755	0.932346	0.594491	-0.325744	0.60002	0.433596	-0.556347	1.37691	2.66681	-0.881007	0.26915	-5.12627	0.0361366	2.30873	-0.36188	0.973423	0.79694	0.77257	0.8419
TGGT1_209690	TGME49_209690		small nuclear ribonucleoprotein		nucleus - non-chromatin	-1.3	0.1151	-0.208269	-5.76969	-5.56142	0.367939	1	0.21847	0.14252	0.1419	1.45475	-1.06452	-1.01504	-4.10788	-6.78907	-5.33432	-0.932853	-4.86883	-5.93335	-4.70733	-5.02637	-6.04141	0.380895	1.06609	0.243449	0.852915	-7.47473	-3.45111	2.14041	-2.48224	-0.170915	#N/A	0.079785	0.12298
TGGT1_279350	TGME49_279350		hypothetical protein		dense granules	1.73	0.26034	-0.205612	0.142916	0.348528	0.215655	4	0.73884	0.13889	0.10354	1.2519	-1.12685	-0.741889	-0.38434	-1.74931	-0.49741	1.73785	1.42523	0.298383	1.58506	1.36967	0.627777	0.57848	1.817	-1.07525	0.121649	-5.65061	1.33356	5.1532	-1.03517	2.05901	0.94387	0.097963	0.44284
TGGT1_290960	TGME49_290960		pyruvate phosphate dikinase, pep/pyruvate binding domain-containing protein		nucleolus	-0.91	0.019651	-0.204622	-3.62338	-3.41876	0.333465	2	0.17065	0.18948	0.30199	1.55623	-1.21008	-0.960018	-1.86785	-3.85372	-2.29749	-0.379104	-3.00103	-4.2111	-0.336097	-3.40154	-4.36155	1.15072	0.426607	-0.788721	0.106804	-3.99507	-3.60906	1.69757	-0.602037	0.547768	0.64276	0.31121	0.015342
TGGT1_240840	TGME49_240840		histone lysine demethylase JmjC NO66			-1.13	0.26087	-0.199892	-2.85942	-2.65952	0.26301	2	0.28665	0.21827	0.19608	1.7859	-1.45321	-0.932365	-2.37659	-4.38167	-2.59577	-1.16009	-1.66005	-3.11326	-2.14091	-1.93685	-2.86922	0.258885	1.49783	-0.878283	0.120552	-6.35356	-2.05016	3.75779	-1.0631	1.34735	0.89782	0.36759	0.51017
TGGT1_285170	TGME49_285170		putative ribosomal RNA large subunit methyltransferase I		mitochondrion - soluble	-0.49	0.016271	-0.197685	-2.97178	-2.7741	0.193811	5	0.75944	0.0026282	0.095448	2.78713	-2.20973	-1.17046	-0.204886	-4.36674	-1.57961	-0.207754	-2.29696	-4.50669	-0.581429	-1.65859	-2.82905	1.46875	1.41572	-0.35978	0.455284	-3.20852	-1.62196	1.62891	-2.88472	-0.62791	0.39875	0.0020792	0.052973
TGGT1_273030	TGME49_273030		phosphoglycerate mutase family protein		nucleus - chromatin	0.7	0.28003	-0.193239	-1.84228	-1.64904	0.32786	1	0.52489	0.11356	0.37606	0.875821	-0.808392	-0.647144	-2.2205	-2.96276	-2.08694	-1.17886	-1.10516	-1.91355	-0.40634	-0.879209	-1.52635	0.28701	1.14331	0.508883	0.952995	-4.37404	-0.760372	2.2871	-1.15318	0.566963	0.78593	0.40485	0.22873
TGGT1_227100	TGME49_227100		hypothetical protein			-0.26	0.73158	-0.189748	-0.294297	-0.104549	0.159538	1	0.23212	0.055554	0.065898	0.903661	-0.605095	-0.867811	-1.06388	-2.32783	-1.42417	1.54651	1.64319	1.0381	1.1831	0.37099	-0.49682	1.24356	2.02777	-0.848757	0.229455	-3.90025	1.09963	2.47608	-0.061529	1.20728	0.89807	0.57256	0.79271
TGGT1_254390	TGME49_254390		CRAL/TRIO domain-containing protein		Golgi	-2.16	0.046416	-0.189576	-4.62485	-4.43528	0.261675	2	0.35039	0.017388	0.065957	1.85365	-1.78768	-0.634695	0.267838	-5.58876	-3.73511	-3.01503	-3.15699	-4.94467	-3.59583	-4.56009	-5.19478	0.780625	1.22068	-2.55878	0.0112295	-6.2326	-5.12775	2.49749	0.18308	1.34029	0.18199	0.43074	0.10736
TGGT1_261940	TGME49_261940		hydrolase, alpha/beta fold family protein		Golgi	-1.1	0.01547	-0.185247	-3.65874	-3.47349	0.189722	3	0.93961	0.34205	0.061464	2.8702	-1.40575	-2.02019	-2.29288	-5.40708	-2.53688	-1.44426	-2.7561	-4.16185	-1.44959	-2.2573	-4.2775	0.973282	1.693	0.464516	0.89897	-4.69051	-3.27856	2.15364	-0.883286	0.635176	0.37474	0.42588	0.10479
TGGT1_266720	TGME49_266720		hypothetical protein			-1.03	0.22267	-0.184575	-1.22134	-1.03677	0.0756456	4	0.15148	0.011393	0.28791	2.17246	-2.08837	-0.63781	-3.60587	-5.99454	-3.82208	1.64069	1.65693	-0.431447	1.3443	1.22731	0.589504	2.30943	4.29893	0.0749497	0.816104	-5.47347	1.52032	1.65139	-1.95177	-0.150192	0.26635	0.027875	0.65437
TGGT1_289027	TGME49_289027		hypothetical protein			0.31	0.21802	-0.180471	-0.485398	-0.304928	0.263928	4	0.7511	0.61494	0.16244	1.34573	-1.11331	-0.773834	-0.479474	-1.78297	-0.437242	1.00698	0.847332	-0.265978	0.946091	0.0208585	-0.752975	0.247044	1.34508	0.356268	0.946443	-1.28535	0.631653	0.848106	-0.897631	-0.0247624	0.10535	0.50318	0.052985
TGGT1_225210	TGME49_225210		hypothetical protein			1.36	0.94402	-0.177605	1.34261	1.52021	0.231503	0	0.0079012	0.19402	0.87551	-0.676187	-0.712285	0.855656	2.39591	2.91069	2.2345	1.24912	1.2292	0.516911	1.32493	0.420752	1.27641	0.860705	1.27022	0.0308997	0.73755	3.24451	0.50819	-1.01001	0.00872147	-0.500646	0.016458	0.6542	0.44719
TGGT1_293252	TGME49_293252		hypothetical protein			-0.61	0.10711	-0.17706	-1.33727	-1.16021	0.134856	2	0.66038	0.65498	0.6379	1.91219	-1.5286	-0.914773	-2.19336	-4.04544	-2.13325	0.548337	0.181191	-1.34741	0.470355	0.383625	-0.531148	0.801098	2.50073	-0.251561	0.494297	-4.40654	0.441057	2.27329	-1.78847	0.242412	0.83283	0.54476	0.65773
TGGT1_318300	TGME49_318300		hypothetical protein			-1.01	0.090021	-0.17324	-3.23887	-3.06563	0.386519	2	0.47072	0.24254	0.20827	1.12762	-1.03956	-0.607775	-1.22473	-3.69103	-2.56341	-1.58565	-2.91398	-3.95354	-1.94343	-2.59189	-3.19966	0.695895	0.565047	0.00852381	0.761784	-4.79494	-3.7104	2.23153	-0.243145	0.994192	0.45425	0.32205	0.094161
TGGT1_257610	TGME49_257610		hypothetical protein			-2.09	0.034254	-0.171553	-3.72646	-3.55491	0.247358	3	0.40418	0.15255	0.16697	1.71427	-1.45528	-0.773645	-1.76343	-4.45421	-2.73994	-1.58428	-3.44937	-4.90465	-2.84363	-2.76116	-3.5348	1.09501	0.851446	0.15253	0.866121	-3.02433	-3.02855	0.28439	-1.87609	-0.795852	0.16495	0.06906	0.13973
TGGT1_313600	TGME49_313600		DDHD domain-containing protein			-1.04	0.02675	-0.169589	-4.72684	-4.55725	0.258885	3	0.46178	0.49658	0.041374	1.84914	-0.822341	-1.53557	-0.155729	-5.60434	-3.75519	-1.95858	-3.96449	-4.78683	-2.22704	-4.10294	-5.63851	0.943089	0.90944	-2.56599	0.00401516	-5.38173	-5.2996	1.62654	0.512772	1.06966	0.11447	0.75816	0.2759
TGGT1_200450	TGME49_200450		hypothetical protein			1	0.41251	-0.169378	-2.1847	-2.01532	0.306465	3	0.61035	0.7277	0.22676	1.1587	-0.745524	-0.921315	-1.60132	-3.27517	-2.11646	-0.586884	-1.31962	-2.06515	-0.698348	-1.45117	-2.37249	0.16464	1.09304	-0.35621	0.533365	-2.3888	-2.02281	0.272339	-0.042337	0.115001	0.29792	0.77148	0.46176
TGGT1_305070	TGME49_305070		hypothetical protein		cytosol	-0.84	0.13119	-0.168616	-3.47854	-3.30992	0.09683	3	0.051346	0.45482	0.36643	1.61076	-1.50872	-0.607888	-3.62876	-6.87732	-5.26657	-0.810986	-1.50758	-3.0163	-0.348943	-1.54486	-2.15275	1.60755	3.08952	0.529061	0.936012	-6.82	-1.98579	1.55343	-1.03051	0.261462	0.21945	0.54437	0.70035
TGGT1_295662	TGME49_295662		hypothetical protein			1.31	0.54451	-0.168515	1.53643	1.70495	0.437912	2	0.25463	0.76229	0.24159	-0.939653	1.03589	-0.601779	1.99724	2.16511	1.22546	1.57916	1.1789	2.21479	1.8839	1.77082	1.16905	0.588152	0.496394	-0.167922	0.553071	1.05989	0.955358	0.165569	1.25943	0.7125	0.20111	0.82709	0.47706
TGGT1_312460	TGME49_312460		zinc finger, MYND-type containing 12 family protein			-0.21	0.14509	-0.166357	-2.212	-2.04564	0.0829568	3	0.62088	0.21439	0.34518	2.36915	-1.75988	-1.10834	-3.93156	-6.32001	-3.95086	-0.0656086	0.0780755	-1.68181	-0.114064	0.105016	-1.00332	1.54364	3.70174	-0.0509711	0.593632	-5.96595	-1.06901	2.01509	-0.612798	0.701145	0.73086	0.57894	0.84817
TGGT1_215620	TGME49_215620		hypothetical protein			-0.68	0.17712	-0.163324	-1.32087	-1.15755	0.178656	3	0.64995	0.21731	0.32727	1.23793	-1.07883	-0.64907	-0.280651	-3.15835	-1.92042	0.117211	-0.204329	-1.28316	-0.26858	-0.10996	-0.75903	0.581611	1.73339	-0.589053	0.516019	-3.83359	-0.401088	1.91317	-0.882073	0.515549	0.54825	0.27934	0.56032
TGGT1_254930	TGME49_254930		hypothetical protein		Golgi	-0.49	0.2534	-0.159174	-2.46203	-2.30286	0.273876	3	0.81794	0.20351	0.28723	1.60401	-1.30705	-0.774486	-2.05915	-3.49899	-1.89498	-0.950531	-1.59868	-2.90573	-1.46776	-1.81089	-2.58538	0.516541	1.0413	0.483722	0.887969	-2.99085	-0.575962	1.09587	-2.32977	-0.61695	0.1627	0.054748	0.24602
TGGT1_319600	TGME49_319600		putative alpha-tubulin N-acetyltransferase			-1.57	0.061795	-0.15846	-3.43065	-3.27219	0.144792	2	0.53598	0.59227	0.061464	2.1046	-0.789301	-1.79068	-2.33063	-5.7034	-3.5988	-2.27052	-1.98193	-2.77123	-2.63168	-2.13125	-3.92193	0.593491	2.10681	-0.776016	0.234648	-7.29152	-3.33542	3.69272	0.564185	2.12845	0.84744	0.83037	0.46294
TGGT1_208750	TGME49_208750		RWD domain-containing protein		cytosol	-1.33	0.2474	-0.155131	-3.47867	-3.32354	0.200457	2	0.32735	0.094187	0.27674	1.80434	-1.54621	-0.723524	-2.55812	-4.91535	-3.11101	-0.92448	-1.92875	-3.47496	-2.39728	-3.12651	-3.85004	0.36953	1.50302	0.279408	0.766604	-5.20872	-3.11797	2.09772	-0.356994	0.870362	0.43913	0.078429	0.32999
TGGT1_309610	TGME49_309610		hypothetical protein			0.36	0.0070773	-0.152589	-4.03172	-3.87913	0.107646	3	0.13967	0.3626	0.16075	1.65657	-1.05086	-1.06348	-0.811416	-6.90659	-5.25002	-0.200164	-2.52678	-3.57764	0.188191	-2.20403	-3.26751	1.06641	2.62682	-0.986274	0.199683	-5.90796	-0.239615	0.657942	-3.33802	-1.34004	0.022356	0.054642	0.066839
TGGT1_251640	TGME49_251640		ubiquitin-conjugating enzyme subfamily protein		PM - peripheral 2	0.63	0.18773	-0.149038	-3.22138	-3.07234	0.257176	1	0.25109	0.46023	0.22473	1.49776	-0.923031	-1.02184	-1.08696	-3.43265	-1.93489	-1.68034	-2.87513	-3.79816	-2.13886	-2.90923	-3.93108	1.11611	0.312506	0.293915	0.868458	-1.93326	-2.91199	-0.00162794	-0.88617	-0.443899	0.072383	0.10561	0.056012
TGGT1_321520	TGME49_321520		hypothetical protein		cytosol	-1.24	0.022191	-0.148582	-5.35191	-5.20333	0.107531	2	0.65726	0.080926	0.23969	2.94773	-2.30082	-1.09265	-4.6673	-8.32294	-5.37521	-2.95079	-3.62008	-5.92091	-3.20065	-3.66697	-4.75963	0.580989	2.70176	-0.172493	0.578781	-7.51562	-3.95214	2.14041	-1.96876	0.0858241	#N/A	0.084398	0.15103
TGGT1_314482	TGME49_314482		hypothetical protein			1.07	0.16418	-0.147904	0.189713	0.337618	0.311835	4	0.30454	0.53827	0.0059934	1.32718	-0.820794	-0.950101	1.37797	-0.504055	0.823127	1.40223	0.907161	0.0863672	1.21099	0.609746	-0.340354	0.588585	0.743924	0.385393	0.902416	0.558209	0.276994	0.264918	-0.190627	0.0371457	0.24901	0.75489	0.16522
TGGT1_295960	TGME49_295960		hypothetical protein			0.55	0.37143	-0.144801	0.0357849	0.180586	0.145612	4	0.86114	0.044876	0.089639	2.05298	-1.49523	-0.992161	-0.206695	-2.07287	-0.0198824	1.64957	1.19527	-0.299961	1.51127	1.41936	0.427198	0.366762	1.95476	-0.3437	0.634235	-2.33197	1.82341	2.31209	-2.12337	0.0943557	0.88339	0.053225	0.73469
TGGT1_263260	TGME49_263260		transporter, major facilitator family protein		PM - integral	-0.93	0.21508	-0.144223	-5.91747	-5.77325	0.160282	1	0.42657	0.37168	0.17049	2.39462	-1.89526	-0.932032	-2.59494	-7.63801	-5.24339	-2.50264	-4.30523	-6.20049	-3.08231	-5.37651	-6.30854	0.586265	1.70145	-0.242532	0.722243	-6.48197	-4.77705	1.23858	-1.42344	-0.0924287	0.19164	0.10126	0.22499
TGGT1_247570	TGME49_247570		hypothetical protein			0.63	0.58767	-0.143476	0.438682	0.582158	0.10723	3	0.3373	0.33033	0.1089	0.909361	-0.6273	-0.71249	-0.638308	-2.06465	-1.15529	1.51757	1.86796	1.24066	1.84932	1.94317	1.23068	1.38043	2.29251	-0.234897	0.47937	-2.3263	1.28733	1.17101	-0.0466784	0.562164	0.31361	0.80856	0.97202
TGGT1_293220	TGME49_293220		DHHC zinc finger domain-containing protein		Golgi	-2.06	0.025098	-0.142889	-4.74114	-4.59825	0.105507	2	0.65726	0.24879	0.049014	2.94773	-1.25253	-2.12386	-4.55661	-7.63549	-4.68776	-2.71052	-2.89689	-4.14942	-3.09816	-3.26238	-5.38624	0.620137	2.63667	-0.412063	0.428421	-7.32746	-5.43584	2.6397	1.28642	1.96306	#N/A	0.95978	0.41619
TGGT1_219678	TGME49_219678		hypothetical protein			-1.1	0.39292	-0.135954	-1.62698	-1.49103	0.207224	1	0.7122	0.35995	0.54686	1.46333	-1.00715	-0.864038	0.358608	-1.6109	-0.147569	-1.35834	-1.21246	-2.21962	-2.54811	-1.64973	-2.51376	1.28962	0.242025	0.165662	0.80523	-1.32646	-1.47562	1.17889	-0.744	0.217443	0.49155	0.27794	0.11557
TGGT1_211675	TGME49_211675		hypothetical protein			0.19	0.67089	-0.133404	-1.03597	-0.90257	0.134646	2	0.78392	0.1287	0.32993	1.80572	-1.50019	-0.705742	1.25421	-0.814345	0.991378	-0.270822	-1.36417	-2.86436	-0.902926	-0.529193	-1.23494	1.93556	0.424423	-0.370154	0.351018	-0.562996	-1.45761	1.55437	-1.40675	0.073811	0.65698	0.29262	0.12005
TGGT1_263420	TGME49_263420		ubiquitin-specific protease USP4		nucleolus	0.78	0.40785	-0.131058	-3.13085	-2.99979	0.0861877	2	0.32064	0.1287	0.47369	2.2772	-1.95272	-0.717647	-3.01433	-6.32525	-4.04805	-0.805425	-1.28649	-3.23921	-0.877635	-1.38764	-2.10528	0.975906	2.88038	-0.592024	0.337735	-7.47962	-2.93806	3.43157	-0.301152	1.56521	0.956	0.56988	0.92183
TGGT1_268660	TGME49_268660		hypothetical protein			0.61	0.068171	-0.131018	-1.33934	-1.20832	0.102908	4	0.13597	0.004664	0.48842	3.1316	-2.60005	-0.924602	-0.427053	-3.70576	-0.574161	0.845271	-0.253399	-2.85345	-0.564082	0.334208	-0.590394	1.31129	2.18271	-0.0781444	0.659774	-2.89608	-1.88509	2.32192	-0.968367	0.676778	0.66905	0.049583	0.3382
TGGT1_225953	TGME49_225953		hypothetical protein			0.71	0.36137	-0.12662	-3.52585	-3.39923	0.179478	3	0.49247	0.52066	0.16123	1.99872	-0.966479	-1.4121	-1.24329	-4.82269	-2.82396	-1.45581	-2.60286	-3.56934	-1.99379	-2.77215	-4.18426	0.681188	1.23565	-2.112	0.0169534	-7.43719	-3.45466	4.61322	-0.114685	2.24927	0.99353	0.56304	0.68907
TGGT1_234280	TGME49_234280		AMP deaminase		cytosol	-3.16	0.15141	-0.119939	-5.6884	-5.56846	0.188951	2	0.39521	0.40526	0.1111	1.69984	-0.966149	-1.0935	-3.92024	-6.97287	-5.27304	-5.10607	-4.8759	-5.84205	-4.76763	-4.8566	-5.95011	0.363748	1.2163	-0.484749	0.283953	-6.70565	-6.07912	1.43261	0.23707	0.834839	0.2497	#N/A	0.32695
TGGT1_253300	TGME49_253300		hypothetical protein			0.45	0.19883	-0.119393	-2.06024	-1.94084	0.0398896	3	#N/A	0.14545	0.32917	2.94773	-2.22738	-1.07852	-5.02355	-8.10243	-5.1547	0.971814	1.34544	-0.881944	0.849952	0.934458	-0.144065	2.70516	5.34004	0.119532	0.824314	-7.29511	-0.175936	2.14041	-0.706008	0.717203	#N/A	0.78139	0.8262
TGGT1_305760	TGME49_305760		hypothetical protein			-1.63	0.076673	-0.119011	-5.30068	-5.18167	0.102083	1	#N/A	0.053683	0.068707	2.94773	-1.65158	-1.65318	-4.76282	-7.84169	-4.89397	-1.83377	-3.79843	-5.45001	-2.05362	-3.90489	-5.55806	0.356345	2.30426	-0.119209	0.652258	-7.03438	-2.62897	2.14041	-2.82104	-0.340314	#N/A	0.060407	0.092516
TGGT1_216375	TGME49_216375		hypothetical protein			-0.86	0.065173	-0.112952	-2.40564	-2.29269	0.0811415	3	0.26873	0.53388	0.15457	2.28624	-0.929349	-1.69574	-2.9531	-5.35539	-3.06915	-0.56404	-0.557718	-1.48707	-0.432075	-0.964949	-2.66069	0.821303	2.66018	-0.231763	0.511948	-5.43322	-0.925341	2.36406	-0.561726	0.901168	0.545	0.48322	0.47542
TGGT1_212270	TGME49_212270		hypothetical protein		micronemes	-3.05	0.29316	-0.112874	-6.49966	-6.38679	0.0960933	1	0.65726	0.1287	0.048044	2.94773	-1.96039	-1.32596	-5.95342	-9.0323	-6.08457	-5.37678	-4.69279	-6.65318	-5.98283	-5.43527	-6.76123	0.363516	2.32096	-0.132302	0.59943	-8.22498	-6.34286	2.14041	-0.310323	0.915045	#N/A	0.32568	0.37428
TGGT1_273930	TGME49_273930		DNA topoisomerase domain-containing protein		mitochondrion - soluble	0.36	0.12033	-0.111506	-3.547	-3.4355	0.124032	1	0.78549	0.34828	0.18971	1.82579	-1.08424	-1.07607	-1.30586	-3.3013	-1.47551	-0.833464	-3.4775	-4.56173	-2.14904	-3.52769	-4.60376	1.79408	0.118894	0.680404	0.984213	-3.89378	-3.19637	2.41827	-1.36536	0.526457	0.61525	0.22387	0.052359
TGGT1_264170	TGME49_264170		hypothetical protein			-1.1	0.23539	-0.108097	-0.248051	-0.139955	0.156397	3	0.789	0.10713	0.38525	1.82497	-1.32638	-0.822882	1.29256	-1.05621	0.768756	0.446863	-0.0428319	-1.36921	0.494199	0.67918	-0.143702	1.0728	0.871763	-0.716274	0.17219	-0.512811	-1.59775	1.28157	0.22854	0.755054	0.77406	0.37184	0.38439
TGGT1_242720	TGME49_242720		aspartyl protease ASP5		Golgi	-1.45	0.17877	-0.107387	-4.9474	-4.84001	0.195542	1	0.11974	0.67794	0.13487	1.67021	-0.959842	-1.03253	-2.19624	-5.83895	-4.16874	-1.96684	-4.32286	-5.2827	-2.7729	-4.35822	-5.39075	0.676497	0.865291	-0.133131	0.574516	-5.60029	-5.51977	1.43155	0.23707	0.834309	0.17847	#N/A	0.24674
TGGT1_311690	TGME49_311690		UBA/TS-N domain-containing protein		nucleus - chromatin	-0.08	0.62151	-0.0971754	-2.7537	-2.65652	0.13876	1	0.2696	0.80258	0.20992	1.75275	-0.650383	-1.3939	-0.923163	-3.96543	-2.21268	-1.26807	-1.74739	-2.39777	-1.281	-2.25675	-3.65065	0.782275	1.16181	-2.28608	0.0276217	-4.37065	-2.40122	2.15797	0.0034483	1.08071	0.88929	0.87009	0.70368
TGGT1_299180	TGME49_299180		putative prenylated protein		nucleus - chromatin	-1.62	0.11966	-0.0932421	-5.2928	-5.19956	0.120961	1	0.20931	0.044402	0.025669	1.89984	-0.75567	-1.42389	-2.25387	-6.92905	-5.02921	-2.8474	-4.6149	-5.37057	-3.3275	-4.05473	-5.47863	0.234584	1.52374	-0.387505	0.4327	-6.01698	-3.85671	0.987767	-1.51386	-0.263047	0.10707	0.047547	0.037072
TGGT1_209830	TGME49_209830		putative myosin heavy chain			-0.61	0.13697	-0.0922162	-3.30848	-3.21626	0.161275	2	0.35006	0.29606	0.14633	1.74473	-0.727538	-1.29384	-1.99431	-4.11787	-2.37314	-2.18233	-2.93786	-3.6654	-2.33858	-2.59305	-3.88689	0.817557	0.799626	-0.85313	0.178515	-5.50373	-2.68302	3.13059	-0.982378	1.07411	0.76599	0.42978	0.34386
TGGT1_278890	TGME49_278890		hypothetical protein		PM - peripheral 2	-1.41	0.21669	-0.0913553	-3.83901	-3.74765	0.0718833	1	0.56557	0.493	0.093013	2.56461	-0.928872	-1.9098	-3.52227	-6.62366	-4.05905	-1.73223	-2.77898	-3.70785	-2.5189	-1.84033	-3.75013	0.191729	2.53452	-0.334173	0.482896	-5.56258	-2.73006	1.50353	-0.977788	0.26287	0.19769	0.10322	0.24291
TGGT1_408790	#N/A		hypothetical protein			0.62	0.8015	-0.0872955	-1.80288	-1.71558	0.0698895	0	0.33533	0.15793	0.43991	1.35231	-0.825581	-0.788617	-2.76788	-4.336	-2.98369	0.45211	-0.545557	-1.37114	0.221726	-0.265188	-1.0538	1.03485	2.27367	-0.482035	0.38201	-6.28212	-0.832015	3.29844	-0.539122	1.37966	0.64061	0.63207	0.9563
TGGT1_297488	TGME49_297488		hypothetical protein			-0.69	0.20962	-0.086393	-2.59696	-2.51057	0.0960907	2	0.43002	0.50914	0.1584	2.35585	-0.786063	-1.82896	-1.34948	-4.45265	-2.0968	-1.03983	-1.59898	-2.38505	-0.791114	-1.48007	-3.30904	0.633292	1.68294	0.0837657	0.826417	-3.91253	-0.884565	1.81572	-1.50048	0.157621	0.81774	0.49567	0.20541
TGGT1_295450	TGME49_295450		sjoegren syndrome nuclear autoantigen 1 family protein		nucleolus	0.67	0.063612	-0.0856064	-2.72887	-2.64326	0.0879694	3	0.62164	0.34205	0.061441	1.9438	-0.821459	-1.37916	-1.16359	-2.44859	-0.504789	-3.43082	-2.95353	-3.77499	-3.68805	-2.52766	-3.90682	1.92723	0.271592	-0.117274	0.735549	-2.76742	-3.0386	2.26263	-0.736389	0.763119	0.81822	0.1934	0.2096
TGGT1_233310	TGME49_233310		putative peptidase D		19S proteasome	1.38	0.35114	-0.0818892	-2.00515	-1.92326	0.138861	2	0.82993	0.23138	0.11103	1.71965	-1.27179	-0.693526	-0.806382	-2.98154	-1.26189	-0.265737	-1.03162	-2.30341	0.0436303	-1.75663	-2.45015	0.647851	0.985578	-0.677562	0.200637	-3.77621	-0.701239	2.51432	-1.60217	0.456072	0.81626	0.19318	0.10334
TGGT1_313290	TGME49_313290		MORN repeat-containing protein		PM - peripheral 2	0.13	0.068067	-0.0806262	-1.29064	-1.21002	0.0959368	4	0.0060803	0.17882	0.40277	1.395	-0.985287	-0.65159	-0.47988	-3.0877	-1.6927	0.366537	-0.338973	-1.32426	0.405013	-0.203378	-0.854968	0.419876	1.62753	0.0595842	0.758186	-3.56675	-0.0255886	1.87405	-1.29867	0.28769	0.79188	0.17961	0.29383
TGGT1_255220	TGME49_255220		AP2 domain transcription factor AP2VIIb-3		nucleus - chromatin	0.3	0.52202	-0.077285	-3.12829	-3.05101	0.0804608	1	0.32846	0.54257	0.28001	1.49243	-0.72176	-1.00253	-1.13039	-5.07413	-3.5817	-0.179798	-1.63179	-2.35355	-0.895075	-2.44709	-3.44962	0.674184	1.79888	-0.804807	0.189193	-4.46779	-2.17292	0.886088	-0.18063	0.352729	0.16162	0.23468	0.51837
TGGT1_242380	TGME49_242380		fatty acid elongase		ER	-0.95	0.083231	-0.0772772	-5.41527	-5.33799	0.0900021	2	0.11723	0.24118	0.26327	1.76313	-1.12532	-0.869643	-2.7369	-7.19889	-5.43576	-2.41547	-4.75787	-5.88319	-0.587081	-4.05722	-4.92686	0.478495	1.64922	-2.28739	0.00605027	-7.57617	-5.25588	2.14041	-0.627316	0.756549	#N/A	0.20298	0.28743
TGGT1_223910	TGME49_223910		acyltransferase domain-containing protein		ER	-0.11	0.16139	-0.0770803	-3.11971	-3.04263	0.0967323	2	0.4444	0.093111	0.20034	1.67115	-0.707549	-1.19484	-0.3222	-2.98655	-1.3154	-0.849541	-3.37433	-4.08188	-1.93317	-2.767	-3.96184	1.56373	0.307528	-0.882899	0.133439	-4.00223	-2.16208	2.68683	-1.9198	0.383513	0.62681	0.21962	0.17497
TGGT1_267642	TGME49_267642		hypothetical protein			-0.19	0.96541	-0.0694704	-1.06916	-0.99969	0.142301	0	0.34968	0.21827	0.41068	1.21054	-0.657199	-0.761751	-0.017753	-1.19786	0.0126735	-0.0463141	-1.0763	-1.7335	-0.446034	-0.724907	-1.48666	0.94499	0.245609	-0.257647	0.702282	-1.95112	-1.24422	1.96379	-0.489276	0.737259	0.42613	0.53585	0.61617
TGGT1_230670	TGME49_230670		Tubulin-tyrosine ligase family protein			-0.83	0.16023	-0.0692139	-2.34349	-2.27428	0.0330042	3	0.38314	0.11468	0.29231	2.33154	-1.78566	-0.753524	-4.16396	-6.66794	-4.3364	0.165405	0.152212	-1.63345	0.0943757	-0.307104	-1.06063	1.74951	3.81195	-0.800712	0.130528	-7.21369	-0.280264	2.87729	-1.35319	0.76205	0.88255	0.15525	0.49414
TGGT1_321360	TGME49_321360		clustered-asparagine-rich protein		nucleolus	0.27	0.47657	-0.0691197	-1.16499	-1.09587	0.0815442	2	0.30226	0.71416	0.31107	1.50293	-0.769127	-0.941165	-0.719794	-2.99213	-1.48919	0.285801	-0.408203	-1.17733	-0.0200213	0.112719	-0.828446	0.330546	1.66273	-0.00833943	0.755842	-3.52083	-0.078995	2.03164	-1.09834	0.466653	0.11742	0.38918	0.54534
TGGT1_255620	TGME49_255620		B9-C2 domain-containing protein			0.99	0.63273	-0.0641817	0.157906	0.222088	0.0688961	3	0.051184	0.76935	0.93757	-0.643994	-1.17375	1.62519	1.90702	1.71872	1.07472	0.229615	-0.127914	-1.30166	0.434014	-0.924542	0.700653	1.27778	1.35594	-0.708176	0.22007	-0.292903	-0.138058	1.36763	-1.1636	0.102014	0.34743	0.43809	0.37653
TGGT1_462962	TGME49_259080		putative galactosyltransferase			-0.95	0.19548	-0.0625051	-3.74103	-3.67852	0.0761599	2	0.9601	0.27312	0.053438	2.42971	-1.6872	-0.930021	-2.16418	-4.66728	-2.23757	-2.50647	-2.68334	-4.37055	-2.21279	-3.68495	-4.61497	1.30775	0.991985	-0.156543	0.573181	-4.12248	-4.3896	1.8849	0.0190548	0.951978	0.28733	0.33829	0.118
TGGT1_219810	TGME49_219810		hypothetical protein	GRA40	dense granules	0.69	0.24096	-0.0611396	-0.237991	-0.176851	0.0861885	4	0.6258	0.17288	0.021395	1.88036	-1.08103	-0.982757	0.48827	-1.74637	0.133994	0.694382	0.458839	-0.622188	0.94318	0.756978	-0.225779	0.378239	1.36739	-0.224484	0.49131	-1.58696	-0.132921	1.72095	-0.489266	0.615843	0.51776	0.65946	0.27753
TGGT1_219682	TGME49_219682		putative pyruvate dehydrogenase kinase		mitochondrion - soluble	-0.83	0.12969	-0.0554446	-2.99534	-2.93989	0.0793542	2	0.82476	0.26785	0.12693	2.03703	-0.972999	-1.23036	-1.62402	-4.34621	-2.30918	-0.386583	-2.06866	-3.04166	-1.95782	-2.40481	-3.63517	0.664209	1.22945	0.257577	0.92788	-3.35401	-3.13341	1.04483	0.0917441	0.568287	0.074361	0.26735	0.061107
TGGT1_297100	TGME49_297100		hypothetical protein			-1.1	0.43869	-0.0533581	-2.07952	-2.02616	0.0320861	2	0.28481	0.3626	0.1389	2.05858	-1.01435	-1.2043	-3.05121	-5.5806	-3.52202	0.389282	-0.399437	-1.41379	0.302752	-0.098456	-1.30276	1.25047	3.08191	0.279379	0.889132	-5.3516	-0.446298	1.82957	-0.967487	0.431043	0.15904	0.38703	0.51046
TGGT1_356300	TGME49_225260		DNA-directed RNA polymerase I			-3.49	0.093482	-0.0507578	-5.06622	-5.01546	0.0369773	2	#N/A	0.13114	0.18023	2.94773	-1.51225	-1.58775	-5.10157	-8.18044	-5.23271	-3.52366	-3.48805	-5.0003	-3.62812	-3.3779	-4.96565	0.145224	2.7415	-0.703643	0.194021	-7.37313	-5.0666	2.14041	0.0662929	1.10335	#N/A	0.42679	0.67152
TGGT1_240240	TGME49_240240		subtilisin SUB5			-0.85	0.42577	-0.0421165	-2.708	-2.66588	0.0877631	1	0.34245	0.24118	0.15549	1.4692	-0.867604	-0.727946	-1.64408	-3.6171	-2.1479	-2.84092	-2.10616	-2.97377	-3.1894	-2.27439	-3.00234	0.485276	0.828057	-0.797031	0.181552	-5.37335	-3.79157	3.22545	0.817805	2.02163	0.84911	0.56683	0.40107
TGGT1_312310	TGME49_312310		ATPase, AAA family protein			-0.84	0.014795	-0.0352269	-3.29872	-3.26349	0.0264911	2	0.83192	0.1287	0.11048	3.43074	-2.50688	-1.02954	-2.2392	-6.21931	-2.78858	-0.744569	-1.57813	-4.08501	-1.37596	-1.99304	-3.02258	0.690926	2.56821	-0.475831	0.260237	-4.69931	-3.58621	1.91073	-0.498805	0.705965	0.37599	0.060234	0.045175
TGGT1_285210	TGME49_285210		hypothetical protein			-0.87	0.50242	-0.0342094	-0.803008	-0.768799	0.0309138	2	0.71412	0.53547	0.52578	1.93549	-1.0058	-1.03232	-0.139639	-3.26259	-1.3271	0.58794	0.353188	-0.652612	0.76277	0.603008	-0.429312	0.467409	2.1633	0.251806	0.924936	-3.70311	0.566601	2.37601	-1.21921	0.5784	0.31324	0.45863	0.44701
TGGT1_257680	TGME49_257680		myosin light chain MLC1		IMC	-2.7	0.056119	-0.033895	-4.7861	-4.7522	0.0365051	1	0.65993	0.13652	0.10272	1.66554	-0.716405	-1.05082	-2.08977	-4.35034	-2.6848	-4.749	-5.06632	-5.78272	-5.15193	-4.83995	-5.89077	1.82058	0.365966	-0.807699	0.554148	-7.4124	-5.29685	4.7276	-0.485872	2.12086	0.99837	0.23123	0.30617
TGGT1_247720	TGME49_247720		hypothetical protein			-1.14	0.15965	-0.0318167	-2.41447	-2.38266	0.0541497	2	0.43089	0.15255	0.0090646	1.58432	-1.06804	-0.611738	-0.360916	-3.66834	-2.08402	-1.17279	-1.75475	-2.82279	-0.960858	-1.72488	-2.33662	0.375489	1.11354	-0.507607	0.230696	-2.92204	-2.69073	0.838027	-0.132055	0.352986	0.24016	0.59089	0.37583
TGGT1_254940	TGME49_254940		MIF4G domain-containing protein		nucleus - chromatin	-2.13	0.025098	-0.0295123	-5.0495	-5.01999	0.0362152	2	0.78172	0.50575	0.049014	2.59249	-1.13713	-1.5439	-3.59956	-6.14296	-3.55047	-3.21583	-4.60787	-5.74499	-3.48257	-4.30914	-5.85305	1.29933	0.983921	-0.0336192	0.705341	-6.06581	-3.75199	2.51534	-1.993	0.26117	0.66964	0.035772	0.075509
TGGT1_313318	TGME49_313318		hypothetical protein			1.46	0.36885	-0.0275129	-1.08114	-1.05363	0.0164764	3	0.27726	0.084414	0.38288	1.62059	-1.04267	-0.660457	-2.62973	-4.47202	-2.85143	1.22439	0.649293	-0.393379	0.945008	0.661846	0.00138972	1.54577	2.96042	-0.517083	0.28165	-5.59003	0.785153	2.73861	-1.17853	0.780037	0.46404	0.096713	0.5424
TGGT1_240490	TGME49_240490		hypothetical protein			1.35	0.024055	-0.0221417	-4.20868	-4.18654	0.0268233	3	0.75616	0.21827	0.054195	2.34277	-1.21761	-1.19158	-0.265516	-4.7388	-2.39603	-1.91434	-3.77651	-4.99412	-2.8549	-4.04432	-5.2359	1.57445	0.496658	-2.21245	0.012208	-5.5288	-3.98184	3.13277	-1.01229	1.06024	0.25117	0.25867	0.0058903
TGGT1_299820	TGME49_299820		hypothetical protein			-0.76	0.030629	-0.0210202	-2.68944	-2.66842	0.0163596	3	0.21257	0.15688	0.1966	2.26348	-0.981488	-1.34505	-3.05213	-5.56661	-3.30314	-0.580295	-1.25988	-2.24137	-0.76339	-1.17875	-2.5238	0.549921	2.51024	-0.424787	0.350513	-4.90679	-2.42283	1.60365	0.181463	0.892557	0.20459	0.24378	0.4439
TGGT1_226755	TGME49_226755		3'5'-cyclic nucleotide phosphodiesterase domain-containing protein			-1.15	0.10807	-0.0176577	-4.86507	-4.84741	0.0398868	1	0.31223	0.18382	0.35482	1.34179	-0.730761	-0.664005	-3.21285	-5.32407	-3.98228	-3.57574	-4.71169	-5.44245	-4.70458	-4.50647	-5.17047	0.776519	0.425362	-0.363135	0.477471	-5.64529	-4.83511	1.66301	-0.607347	0.527831	0.27943	0.093542	0.066676
TGGT1_211000	TGME49_211000		hypothetical protein			-1.22	0.10605	-0.0175587	-2.77979	-2.76223	0.00911703	3	0.93919	0.35202	0.0015522	3.66656	-1.66075	-2.05848	-3.4051	-7.14525	-3.47869	0.0730896	-0.815931	-2.47668	-0.44063	-0.325518	-2.384	0.607036	3.80372	-0.441562	0.373473	-7.43985	-0.100751	3.96116	-2.37593	0.792612	0.97611	0.16199	0.43822
TGGT1_220170	TGME49_220170		hypothetical protein			-0.78	0.010634	-0.0154238	-4.87966	-4.86424	0.0238164	2	0.055182	0.54257	0.082051	1.7556	-0.826181	-0.975692	-3.01574	-6.25263	-4.49703	-2.32769	-3.9632	-4.78938	-2.81529	-4.37688	-5.35257	0.434855	1.22005	-0.587263	0.222497	-6.83744	-2.92129	2.34041	-1.8681	0.236158	#N/A	0.1033	0.038483
TGGT1_226532	TGME49_226532		hypothetical protein			1.9	0.11466	-0.0106144	-1.95023	-1.93961	0.0156011	3	0.90851	0.02801	0.056747	1.96409	-0.817517	-1.17841	-0.583456	-2.47093	-0.506842	-1.26594	-1.93893	-2.75644	-1.56019	-1.40898	-2.58739	1.25286	0.530975	0.100947	0.783741	-2.03379	-2.56155	1.52695	-0.194895	0.666028	0.66331	0.25424	0.2134
TGGT1_311800	TGME49_311800		endonuclease/exonuclease/phosphatase family protein			-0.58	0.34749	-0.0100912	-0.471805	-0.461713	0.0121608	3	0.83027	0.74801	0.27491	1.52664	-0.746371	-0.810541	-0.64341	-2.33802	-0.811379	1.04286	0.576551	-0.16982	-0.0228904	0.376325	-0.434215	0.322427	1.62801	-0.727257	0.51439	-4.42501	0.493897	3.61364	-0.663716	1.47496	0.98036	0.84286	0.75851
TGGT1_200410	TGME49_200410		hypothetical protein			-0.41	0.30565	-0.0082499	-2.7157	-2.70745	0.0107139	1	0.16218	0.20711	0.050868	1.45375	-0.604724	-0.873771	0.862527	-2.43052	-0.97677	-1.61041	-3.04967	-3.65439	-2.21099	-2.64217	-3.51594	1.50755	0.314696	-0.843631	0.173409	-2.11544	-3.16183	1.13867	-0.492562	0.323055	0.30179	0.27383	0.089048
TGGT1_208980	TGME49_208980		hypothetical protein			0.23	0.11601	-0.00649254	-2.50987	-2.50337	0.0104842	3	0.54605	0.34805	0.16414	1.7238	-0.988565	-0.754712	-0.048329	-3.30549	-1.58169	-0.185106	-1.59749	-2.58606	-1.50288	-2.60714	-3.36185	0.89252	0.858715	-1.95625	0.0226397	-5.24241	-2.37521	3.66071	-0.210844	1.72494	0.70577	0.33543	0.19393
TGGT1_246770	TGME49_246770		hypothetical protein			0.7	0.035683	0.000255179	-4.74061	-4.74086	0.000258021	2	0.31292	0.01728	0.12638	3.08125	-2.0441	-1.03639	-3.09393	-6.66678	-3.58553	-1.26155	-3.48772	-5.53182	-1.70214	-4.06809	-5.10448	1.02289	1.69295	0.617542	0.844942	-6.24782	-4.36468	2.66228	-1.16714	0.747572	0.22095	0.060407	0.092516
TGGT1_284010	TGME49_284010		5'-3' exonuclease, N-terminal resolvase family domain-containing protein			-3.78	0.043735	0.0110897	-4.51816	-4.52925	0.0105516	1	#N/A	0.14148	0.013277	2.94773	-1.36778	-1.54668	-3.80574	-6.88461	-3.93688	-3.33513	-3.38699	-4.75477	-3.85505	-3.31614	-4.86282	0.506291	2.04011	-0.040676	0.704636	-6.99231	-5.84232	3.05542	1.08755	2.07148	#N/A	0.13426	0.227
TGGT1_256850	TGME49_256850		hypothetical protein			0.33	0.43332	0.0153531	-1.96937	-1.98472	0.0149348	2	0.85516	0.41494	0.2485	2.18293	-1.13989	-0.996987	-2.14503	-4.34748	-2.16454	-0.689323	-0.700035	-1.83992	-0.523437	-0.906647	-1.90363	0.172003	2.04881	-0.742907	0.275706	-5.83825	-0.918855	3.67371	-0.921067	1.37632	0.59516	0.40162	0.79476
TGGT1_263210	TGME49_263210		ubiquitin interaction motif domain-containing protein			-0.86	0.27848	0.0155326	-1.8076	-1.82314	0.0232114	3	0.79789	0.34212	0.41347	1.91971	-1.08373	-0.789381	0.398748	-2.24574	-0.326033	-0.68332	-1.52971	-2.61344	-1.11744	-1.69396	-2.48334	1.28472	0.37509	-0.835897	0.191041	-3.43254	-1.67643	3.10651	-0.937002	1.08475	0.44603	0.068219	0.22732
TGGT1_255175	TGME49_255175		hypothetical protein			-0.17	0.49636	0.0156768	-3.27699	-3.29266	0.0111403	1	0.9601	0.26288	0.54686	2.45971	-1.75185	-0.660825	-3.79402	-6.43396	-3.97425	-1.02057	-1.39141	-3.14326	-0.793397	-2.05261	-2.71344	0.640957	2.74046	-0.215238	0.555762	-5.81004	-1.83118	1.83578	-1.31209	0.261848	0.45477	0.21345	0.57115
TGGT1_300350	TGME49_300350		cysteine desulfurase/selenocysteine lyase family PLP dependent transferase superfamily protein		ER 2	0.45	0.20563	0.0204943	-0.769831	-0.790325	0.0371302	4	0.21126	0.70073	0.29454	1.49251	-0.772796	-0.658232	0.634686	-2.00844	-0.515934	0.254765	-0.319631	-1.09243	0.310795	-0.0429008	-0.701132	0.294323	1.06396	0.154539	0.848165	-2.52899	-0.458443	2.01306	-0.633984	0.689536	0.48548	0.36951	0.19054
TGGT1_246020	TGME49_246020		SprT domain-containing protein			-2.69	0.093516	0.0210555	-4.21337	-4.23442	0.0232971	2	0.44678	0.17338	0.08341	2.7871	-1.29271	-1.43122	-3.35197	-6.12052	-3.33342	-2.38293	-3.23615	-4.52886	-2.00847	-3.34659	-4.77782	0.772153	1.63434	0.0472306	0.68605	-5.84198	-4.54689	2.50855	0.0180385	1.2633	0.70396	0.46406	0.36587
TGGT1_284580	TGME49_284580		ribose-phosphate diphosphokinase subfamily protein		mitochondrion - soluble	-0.72	0.071743	0.0268544	-4.83269	-4.85955	0.0196583	2	#N/A	0.050216	0.019098	2.94773	-1.48098	-1.38618	-3.31487	-7.99913	-5.0514	-1.44351	-3.13427	-4.61526	-2.31825	-3.44524	-4.83142	0.218077	2.7234	-0.698642	0.242878	-7.19182	-3.11701	2.14041	-1.49825	0.321083	0.34388	0.063361	0.27596
TGGT1_295430	TGME49_295430		hypothetical protein			0.62	0.22552	0.0275988	-1.72059	-1.74819	0.0293304	3	0.8871	0.63637	0.082666	2.28453	-0.638126	-1.5636	-0.989369	-3.88117	-1.59665	-0.430679	-0.986613	-1.62474	-0.109879	-0.376771	-1.94037	0.190859	1.87222	-0.841857	0.153441	-2.59734	-1.0005	1.00069	-0.62424	0.188227	0.32965	0.54991	0.20706
TGGT1_232955	TGME49_232955		hypothetical protein			0.88	0.34406	0.0307583	-1.02107	-1.05182	0.0142332	2	0.32778	0.41884	0.3612	1.85596	-1.05427	-0.709416	-1.82991	-5.33125	-3.47529	0.928126	0.719876	-0.334392	1.17598	1.4559	0.746484	2.19305	3.72432	-0.00703887	0.726564	-3.61889	0.638266	0.143607	-0.972657	-0.414525	0.12898	0.64952	0.80789
TGGT1_201150	TGME49_201150		heavy metal translocating P-type ATPase subfamily protein		Golgi	-1.57	0.099624	0.031187	-5.32282	-5.35401	0.0513784	1	0.18865	0.66682	0.082051	1.99098	-0.804751	-1.09267	-2.06817	-6.45646	-4.46548	-2.91906	-4.89272	-5.69747	-2.80904	-4.71285	-5.80552	0.744443	0.958976	-0.0555525	0.798981	-5.85589	-3.59653	1.39041	-2.10093	-0.355263	0.16263	0.055695	0.095711
TGGT1_280725	TGME49_280725		hypothetical protein			0.5	0.57313	0.0352154	-1.33338	-1.3686	0.0170461	2	0.36091	0.7648	0.30581	1.44282	-0.725298	-0.611876	-1.90631	-5.36948	-3.92666	0.912048	0.762489	0.0371909	0.231907	0.501203	-0.110673	2.24706	3.46733	0.0689655	0.803726	-6.13174	1.08208	2.20508	-1.04489	0.580096	0.11595	0.61832	0.76418
TGGT1_202620	TGME49_202620		hypothetical protein	GRA64	dense granules	0.94	0.24892	0.0357074	0.903872	0.868165	0.0576156	3	0.2345	0.15154	0.030333	1.74906	-1.01955	-0.622392	1.70638	-0.505057	1.244	1.63524	1.5658	0.546257	1.6238	1.54375	0.921356	0.349202	1.1893	-0.830193	0.437524	-1.92729	1.56231	3.17129	-1.01605	1.07762	0.98072	0.16077	0.86866
TGGT1_223095	TGME49_223095		hypothetical protein		cytosol	-2.53	0.046416	0.0361045	-4.91997	-4.95607	0.0464326	2	0.43957	0.21827	0.096237	2.39462	-1.35923	-0.927079	-3.74379	-6.54893	-4.15431	-3.78062	-3.88954	-5.24877	-4.37525	-4.42975	-5.35682	0.665276	1.40565	0.451725	0.95548	-4.79596	-4.8514	0.641646	-0.397366	0.12214	0.0033619	0.071467	0.0062213
TGGT1_225090	TGME49_225090		hypothetical protein			-1.36	0.45991	0.0379267	-3.11417	-3.1521	0.0367837	2	0.20042	0.26507	0.38654	2.16493	-0.949268	-1.10188	-2.9021	-5.48251	-3.31758	-0.901997	-2.29465	-3.24392	-1.55656	-1.67913	-2.78101	0.290867	2.04153	0.750159	0.98873	-5.03901	-1.75055	1.72142	-1.49337	0.114026	0.16458	0.30312	0.51487
TGGT1_247970	TGME49_247970		hypothetical protein			-0.94	0.11808	0.0392268	-2.23961	-2.27884	0.0235507	2	0.66932	0.15714	0.13635	2.97493	-1.9153	-0.941945	-3.33909	-6.0109	-3.03597	-0.0765869	-0.33839	-2.25369	0.132688	-0.487229	-1.42917	0.803492	3.23292	0.616522	0.911367	-4.336	-0.353032	1.30002	-1.90066	-0.300318	0.50049	0.27875	0.42106
TGGT1_246200	TGME49_246200		zinc finger (CCCH type) motif-containing protein			-1.04	0.31869	0.041015	-2.36001	-2.40103	0.0226013	3	0.57922	0.41734	0.063	3.07222	-1.51122	-1.43795	-3.26562	-6.45377	-3.38155	-0.841743	-0.544687	-2.05591	-0.616584	-0.204626	-1.64258	0.908493	3.51389	-0.5009	0.270725	-6.29678	-2.25433	2.91523	0.198423	1.55683	0.42614	0.64116	0.79163
TGGT1_274050	TGME49_274050		hypothetical protein		PM - peripheral 2	-0.42	0.16918	0.0421673	-1.03109	-1.07326	0.0407265	4	0.98254	0.12294	0.29924	2.86913	-2.00572	-0.736907	-0.518004	-2.94578	-0.0766557	-0.211105	-0.441816	-2.44754	-0.0635806	0.167824	-0.569083	1.25114	1.65005	0.640657	0.971458	-1.7049	0.528501	1.62825	-2.97604	-0.673893	0.94417	0.0075177	0.057883
TGGT1_213020	TGME49_213020		hypothetical protein			-1.31	0.17009	0.0428509	-1.86888	-1.91173	0.0536034	1	0.93648	0.61458	0.2682	2.39729	-1.224	-1.04474	-0.155982	-2.72743	-0.330139	-0.936058	-1.83146	-3.05547	-0.783212	-1.17629	-2.22103	1.39637	0.778678	-1.15631	0.199113	-4.94812	-1.23662	4.61798	-1.81884	1.39957	0.43648	0.013102	0.19656
TGGT1_253830	TGME49_253830		hypothetical protein			-2.94	0.01331	0.0467234	-5.95172	-5.99845	0.0631378	1	0.49029	0.70213	0.03132	2.4166	-0.86139	-1.41504	-4.30606	-7.03764	-4.62104	-3.42465	-5.70165	-6.56304	-4.11371	-5.25605	-6.67109	1.15367	0.927138	-0.388918	0.386431	-6.1932	-6.80011	1.57215	0.23707	0.904611	0.20668	#N/A	0.044061
TGGT1_306480	TGME49_306480		CAM kinase, CDPK family			0.49	0.33283	0.0485687	-0.376874	-0.425443	0.0657788	3	0.74011	0.13171	0.44325	2.30237	-1.32694	-0.829727	0.39164	-1.95513	0.347248	0.420867	0.492079	-0.834861	0.32425	0.186719	-0.643008	0.634402	1.33351	-0.779759	0.301977	-1.86249	-0.254209	2.20974	-0.580652	0.814542	0.73355	0.52965	0.6224
TGGT1_264690	TGME49_264690		putative cyclin 4		nucleus - non-chromatin	-1.63	0.021471	0.0495844	-4.09233	-4.14192	0.033222	2	0.65726	0.034296	0.21857	2.94773	-2.13808	-0.660895	-3.71078	-7.48444	-4.53671	-1.94709	-2.33611	-4.47419	-2.4495	-2.6052	-3.2661	0.716225	2.89783	-0.617366	0.148657	-7.02657	-3.62672	2.48986	-0.847477	0.821191	#N/A	0.031641	0.088302
TGGT1_357770	#N/A		putative transmembrane protein			-0.98	0.10016	0.049945	-3.41926	-3.4692	0.0378108	2	0.93597	0.57252	0.11112	3.14773	-1.33919	-1.6587	-1.98169	-6.43018	-3.28245	-1.38041	-1.63443	-2.97362	-2.26187	-2.34301	-4.00171	0.527525	2.58864	-1.59212	0.0293972	-7.21919	-4.4224	3.93673	1.44878	2.69276	0.95277	0.86027	0.56227
TGGT1_229190	TGME49_229190		hypothetical protein			-4.18	0.14385	0.0513879	-4.11452	-4.16591	0.0657754	2	0.54513	0.13805	0.26327	2.45789	-1.65265	-0.651076	-2.074	-5.65935	-3.20146	-2.09988	-3.07381	-4.72646	-3.49335	-3.76456	-4.41563	0.80586	1.33868	0.487837	0.941688	-3.63493	-4.14436	0.433465	-0.582098	-0.0743167	0.1793	0.074441	0.18927
TGGT1_244120	TGME49_244120		hypothetical protein			-0.72	0.14399	0.0524117	-1.74641	-1.79882	0.0513815	3	0.68307	0.57252	0.08042	1.97034	-0.627184	-1.18592	-1.27989	-4.02876	-2.05841	-1.06047	-1.22386	-1.85104	-0.838643	-0.14384	-1.32976	0.375424	2.00526	-0.307811	0.412188	-3.07641	-2.12238	1.018	0.27134	0.644671	0.20185	0.68883	0.88561
TGGT1_294870	TGME49_294870		universal stress family protein			-1.69	0.22591	0.0566046	-4.83451	-4.89112	0.0369604	2	#N/A	0.69026	0.11016	2.94773	-1.00466	-1.77325	-2.60036	-8.36229	-5.41456	0.128925	-3.4449	-4.44957	-0.73836	-2.86615	-4.6394	0.511229	3.02002	0.134196	0.870624	-7.55498	-0.984061	2.14041	-3.46551	-0.662547	#N/A	0.019582	0.21238
TGGT1_223668	TGME49_223668		LYAR-type C2HC zinc finger protein			0.52	0.26643	0.0581441	-2.03281	-2.09095	0.0503581	1	0.72233	0.50575	0.091345	1.89484	-0.829533	-0.890878	-2.6235	-4.6515	-2.75665	-0.291938	-0.721633	-1.55117	-0.363856	-0.899724	-1.7906	0.6382	2.21929	-0.10195	0.634491	-4.16807	-0.578744	1.41141	-0.972421	0.219495	0.55117	0.35106	0.6606
TGGT1_277880	TGME49_277880		hypothetical protein		ER	-0.93	0.083231	0.0589109	-5.38899	-5.4479	0.0805249	2	0.49651	0.49658	0.1111	2.43722	-1.16698	-1.0935	-2.26279	-6.56143	-4.12421	-4.47428	-4.80038	-5.96736	-4.95065	-4.98191	-6.07541	1.09667	0.968599	0.759741	0.96791	-5.05702	-5.70965	0.932819	-0.257716	0.337551	0.018986	0.3469	0.022448
TGGT1_226980	TGME49_226980		hypothetical protein		cytosol	-3.72	0.022992	0.0660246	-5.15792	-5.22395	0.105528	2	0.021777	0.069455	0.068707	2.0466	-0.755075	-1.09346	-3.81326	-5.9853	-3.93869	-4.91293	-4.95844	-5.71351	-4.89872	-4.72811	-5.82156	1.05726	0.669331	-0.0762087	0.671421	-5.88918	-5.20476	1.95049	-0.508749	0.720869	0.55527	0.1373	0.092592
TGGT1_233735	TGME49_233735		hypothetical protein			-1	0.095954	0.0689067	-4.47007	-4.53898	0.051472	2	#N/A	0.10541	0.063597	2.94773	-1.57209	-1.16892	-4.54068	-7.61955	-4.67182	-2.17717	-2.91247	-4.48456	-3.43248	-3.08492	-4.25384	0.209371	2.66925	0.0181042	0.727016	-7.12565	-4.39379	2.45382	-0.090777	1.18152	#N/A	0.4948	0.65235
TGGT1_229310	TGME49_229310		mediator complex subunit MED14		60S ribosome	-5	0.033573	0.0696651	-4.66036	-4.73002	0.0558585	2	0.97099	0.13805	0.17169	3.49564	-2.23896	-1.04769	-3.59471	-7.48282	-3.98719	-2.7699	-3.15839	-5.39735	-3.28608	-3.54885	-4.59653	0.707243	2.39198	-0.265009	0.478827	-6.2853	-5.04254	2.29811	-0.354802	0.971655	0.68734	0.55793	0.50967
TGGT1_216410	TGME49_216410		hypothetical protein		nucleolus	0.86	0.034738	0.0708896	-3.88731	-3.9582	0.0698022	2	0.88503	0.13715	0.14931	2.71854	-1.45861	-1.04726	-2.64777	-6.24934	-3.5308	-2.3857	-2.89968	-4.35829	-2.43735	-2.72556	-3.77282	0.425457	1.9861	-0.845666	0.229042	-7.00765	-2.92446	3.47684	-1.43384	1.0215	0.99507	0.032732	0.20137
TGGT1_277760	TGME49_277760		putative adenylosuccinate lyase		nucleus - chromatin	-0.63	0.074294	0.0718372	-5.23448	-5.30632	0.0718043	2	0.53822	0.10499	0.053438	2.87158	-1.31272	-1.34335	-2.45992	-7.43808	-4.5665	-2.07494	-4.60906	-5.92179	-2.48903	-3.87181	-5.21516	0.677851	1.8826	-0.944754	0.179583	-7.78496	-4.06419	3.21846	-1.85759	0.680433	0.81031	0.084398	0.29053
TGGT1_290585	TGME49_290585		hypothetical protein			1.23	0.77623	0.0774302	-1.26577	-1.3432	0.100522	1	0.85929	0.023389	0.52055	2.11534	-1.01851	-0.864542	-0.816982	-2.66554	-0.550192	0.451778	-1.22444	-2.24295	0.522313	-0.139627	-1.00417	0.876177	1.26714	-0.433427	0.642398	-3.76536	-0.44431	3.21516	-1.79864	0.708261	0.9661	0.23352	0.46939
TGGT1_262825	TGME49_262825		peptidase family c50 protein			-3.06	0.52954	0.0781372	-2.42237	-2.5005	0.143711	1	0.51379	0.20893	0.14395	1.79762	-0.949722	-0.613486	-0.345885	-3.23265	-1.43504	-1.4136	-1.91769	-2.86741	-2.12861	-2.35117	-2.96465	0.856434	0.670083	0.255012	0.912238	-1.98222	-3.54511	0.547181	0.677703	0.612442	0.1484	0.53904	0.19561
TGGT1_214920	TGME49_214920		putative GPI-anchored wall transfer protein GWT1		ER	-2.96	0.13888	0.0805331	-5.23895	-5.31949	0.129569	1	0.42249	0.25126	0.070282	2.07202	-0.683142	-1.14728	-2.99408	-6.44014	-4.36812	-3.79628	-4.9372	-5.62035	-4.32854	-4.58112	-5.7284	0.756098	0.986708	-0.75785	0.271176	-7.13439	-5.3508	2.76627	-0.269549	1.24836	0.81632	0.30716	0.36096
TGGT1_308810B	TGME49_308810		rhoptry neck protein RON9			-1.3	0.48285	0.0834645	-3.79589	-3.87935	0.175429	2	0.52107	0.57252	0.53931	1.63095	-0.654205	-0.726356	-2.57356	-4.58619	-2.95523	-2.06268	-3.53862	-4.19282	-2.78457	-3.51325	-4.2396	0.728402	0.612271	0.0544502	0.540666	-5.71652	-3.69274	2.76129	-0.500077	1.13061	0.82373	0.67896	0.59005
TGGT1_266450	TGME49_266450		lysine decarboxylase family protein			1.44	0.30152	0.0867595	-2.328	-2.41476	0.0416455	2	0.57442	0.46459	0.1982	2.31473	-0.639085	-1.41537	-2.5506	-6.72607	-4.41134	-0.118505	-0.242019	-0.881104	0.271264	-0.276173	-1.69154	1.84918	3.73375	-0.204508	0.632954	-3.53236	-0.565494	-0.878983	-0.31561	-0.597297	0.042765	0.27594	0.37669
TGGT1_226100	TGME49_226100		haloacid dehalogenase family hydrolase domain-containing protein			-2.65	0.13204	0.0962722	-3.15108	-3.24735	0.0524189	2	#N/A	0.090341	0.010148	2.94773	-1.17125	-1.48766	-4.02995	-7.10883	-4.1611	-1.43677	-2.27076	-3.44201	-2.05649	-0.362454	-1.85012	1.18264	3.4776	-0.0441071	0.698023	-7.31554	-2.62781	3.15443	-0.814199	1.17012	#N/A	0.076762	0.33227
TGGT1_287180	TGME49_287180		hypothetical protein		nucleus - non-chromatin	-4.54	0.01554	0.0982674	-4.09494	-4.1932	0.0690659	2	#N/A	0.40526	0.049014	2.94773	-0.667398	-1.98553	-4.15504	-7.26431	-4.31659	-2.57124	-2.36682	-3.03422	-3.1727	-2.94847	-4.934	0.969092	2.67551	-0.840723	0.129376	-7.22005	-5.5245	2.90346	2.49028	2.69687	#N/A	0.99534	0.45078
TGGT1_225350	TGME49_225350		hypothetical protein		ER	-0.64	0.11042	0.101549	-4.99409	-5.09564	0.077723	2	0.65726	0.094187	0.33792	2.94773	-1.69751	-0.945573	-2.56214	-8.0916	-5.14388	-2.26583	-3.47641	-5.17392	-2.21197	-3.71891	-4.66448	0.285847	2.59741	-0.802303	0.0784971	-7.28429	-4.01249	2.14041	-1.16143	0.489491	#N/A	0.12167	0.16649
TGGT1_305260	TGME49_305260		hypothetical protein		Golgi	-0.52	0.094505	0.102424	-2.77243	-2.87485	0.0646784	3	0.92563	0.37847	0.10987	2.82651	-1.46741	-1.05183	-3.2284	-6.32862	-3.50211	-1.51526	-1.62017	-3.08758	-1.12953	-0.67577	-1.7276	0.928285	3.02809	-0.788533	0.0873285	-5.81415	-2.24036	2.31204	-0.847217	0.732413	0.77848	0.39101	0.67618
TGGT1_288050	TGME49_288050		putative intraflagellar transport protein			0.42	0.77667	0.103655	0.83985	0.736194	0.19064	2	0.88196	0.41679	0.15791	1.85163	-0.795189	-0.745479	1.15111	-0.261531	1.5901	1.49406	1.16543	0.370239	0.916774	1.30469	0.559207	0.656572	0.866857	-0.753075	0.316369	-1.46267	1.23537	3.05277	-0.865135	1.09382	0.82531	0.57159	0.37918
TGGT1_310430B	TGME49_310430		Hsp90 domain-containing protein			-3.95	0.046416	0.10406	-4.53935	-4.64341	0.189983	2	0.21079	0.18382	0.1286	1.83968	-0.686838	-0.84066	-2.91777	-5.72252	-3.88284	-3.86253	-4.12674	-4.81357	-4.20214	-4.08097	-4.92163	0.571112	0.934819	0.0252462	0.774244	-5.26686	-6.09641	1.38402	1.28283	1.33343	0.14049	0.50698	0.24063
TGGT1_270530	TGME49_270530		ubiquitin fusion degradation protein UFD1CY		nucleus - chromatin	-2.94	0.25817	0.10505	-4.92014	-5.02519	0.123029	1	0.88319	0.24879	0.2529	2.61787	-1.1893	-1.11341	-4.36775	-6.81457	-4.1967	-3.35741	-3.86484	-5.05414	-3.90046	-4.39618	-5.50959	0.666621	1.57225	-0.0567428	0.689663	-5.96167	-3.86535	1.76497	-1.18879	0.28809	0.37177	0.22837	0.22448
TGGT1_264805	TGME49_264805		hypothetical protein			0.21	0.159	0.105176	-2.70195	-2.80713	0.129427	3	0.12241	0.34212	0.13652	2.44142	-0.658465	-1.46743	-0.751358	-3.99538	-1.55395	-0.530902	-1.90916	-2.56763	-1.4504	-2.51685	-3.98428	1.22072	1.07297	-0.184855	0.764305	-4.40669	-2.00954	2.85274	-0.558082	1.14733	0.65684	0.34472	0.1561
TGGT1_205110	TGME49_205110		hypothetical protein			-0.42	0.15869	0.106149	-0.763484	-0.869633	0.0440536	4	0.54147	0.39455	0.034329	2.45436	-0.838743	-1.29717	-3.26083	-5.78376	-3.3294	1.49742	1.74467	0.905927	1.04368	1.4302	0.133024	2.2555	4.25867	-0.558769	0.292082	-5.69508	0.687829	2.36567	0.218099	1.29189	0.3374	0.92788	0.79102
TGGT1_278900	TGME49_278900		putative protein kinase		19S proteasome	-3.2	0.095372	0.116502	-6.07886	-6.19537	0.111426	1	#N/A	0.044402	0.17049	2.94773	-1.66619	-0.932032	-5.42151	-8.50039	-5.55266	-4.89813	-4.62175	-6.28794	-5.67435	-5.46396	-6.39599	0.458896	2.04014	0.388294	0.904512	-7.69307	-5.38989	2.14041	-0.898043	0.621185	#N/A	0.10931	0.20504
TGGT1_278950	TGME49_278950		LSM domain-containing protein		nucleus - non-chromatin	-3.56	0.37211	0.119559	-4.20866	-4.32821	0.125022	2	0.92107	0.26507	0.21334	2.14901	-1.01382	-0.77651	-1.37203	-4.366	-2.21699	-3.64637	-3.66909	-4.6829	-4.48854	-4.94956	-5.72607	1.80197	0.641072	-0.905704	0.0975836	-4.66127	-5.41921	2.44428	0.736307	1.59029	0.22189	0.69118	0.18896
TGGT1_238040B	TGME49_238040		protein disulfide-isomerase domain-containing protein			-3.48	0.1061	0.122823	-4.91148	-5.03431	0.142092	2	0.61739	0.35905	0.12298	2.29113	-0.858036	-1.06462	-2.62191	-5.21651	-2.92538	-4.83508	-4.99247	-5.85051	-4.95548	-4.89394	-5.95856	1.72086	0.165305	-0.0200617	0.748956	-4.74778	-5.15246	1.8224	-0.698043	0.562177	0.6155	0.17657	0.084038
TGGT1_283850	TGME49_283850		peptidyl-prolyl cis-trans isomerase		cytosol	-1.59	0.079807	0.128055	-4.82447	-4.95253	0.102247	2	0.91693	0.49359	0.19708	3.03705	-1.79255	-0.860341	-4.00907	-7.81916	-4.78211	-3.30081	-3.30703	-5.09958	-3.32823	-3.73139	-4.59173	0.256561	2.49163	-0.166204	0.554686	-7.45431	-4.43003	2.6722	-0.669549	1.00132	0.72226	0.23789	0.48169
TGGT1_275710	TGME49_275710		hypothetical protein			0.5	0.074953	0.128726	-3.19165	-3.32037	0.104522	2	0.307	0.28995	0.38802	2.28122	-0.804684	-1.09036	-2.83626	-6.04381	-3.76259	-1.3577	-2.38332	-3.18801	-2.00239	-1.53399	-2.62434	0.56913	2.39649	-1.9655	0.0127804	-7.78514	-3.60663	4.02255	0.418629	2.22059	0.98158	0.68894	0.91328
TGGT1_246760	TGME49_246760		hypothetical protein			-1.29	0.46529	0.129183	-2.599	-2.72818	0.198373	1	0.90051	0.33684	0.1249	2.07145	-0.690769	-0.993131	0.291225	-3.28265	-1.2112	-1.31142	-2.59656	-3.28733	-2.08564	-2.30533	-3.29846	1.20188	0.501776	-1.04194	0.307459	-5.53985	-2.84468	4.32865	-0.442651	1.943	0.65215	0.33825	0.2529
TGGT1_289760	TGME49_289760		hypothetical protein		ER 2	-1.81	0.017586	0.13447	-4.8119	-4.94637	0.115106	2	#N/A	0.19525	0.15546	2.94773	-1.63166	-0.912654	-3.96083	-7.59448	-4.64675	-0.75049	-3.68198	-5.31365	-2.51801	-3.56265	-4.4753	0.4429	2.29411	0.0645382	0.787514	-7.46288	-2.85866	2.81613	-2.45499	0.180572	#N/A	0.012783	0.045175
TGGT1_309860	TGME49_309860		hypothetical protein			0.71	0.35293	0.136717	-0.973993	-1.11071	0.106557	4	0.9824	0.68062	0.37281	2.59741	-0.796764	-1.3905	-1.19625	-4.00198	-1.40457	0.850791	-0.0705491	-0.867313	1.0997	0.740399	-0.650098	0.388384	2.53653	0.0493695	0.754559	-4.13057	0.327535	2.726	-1.19485	0.765577	0.95178	0.35044	0.64502
TGGT1_230010	TGME49_230010		hypothetical protein		nucleus - non-chromatin	-3.85	0.012294	0.139784	-6.04678	-6.18657	0.114121	1	#N/A	0.1306	0.1827	2.94773	-1.9119	-0.616478	-5.88601	-8.96489	-6.01716	-4.68016	-4.50156	-6.41346	-5.47463	-5.09325	-5.70973	0.352797	2.42422	-0.046317	0.697785	-8.15757	-5.43875	2.14041	-0.974709	0.582852	#N/A	0.086548	0.1833
TGGT1_310070	TGME49_310070		putative methyltransferase		PM - peripheral 2	-1.22	0.051748	0.139921	-4.49341	-4.63334	0.252751	1	0.36607	0.11658	0.11319	1.80392	-0.774652	-0.609504	-1.40402	-5.38456	-3.58064	-1.88269	-4.51167	-5.28632	-3.25029	-4.00378	-4.61328	0.859137	0.698385	-0.49821	0.301028	-5.1779	-4.14904	1.59726	-1.13728	0.229988	0.23346	0.14797	0.11685
TGGT1_204530	TGME49_204530		microneme protein MIC11		micronemes	1.77	0.15141	0.143351	-6.17409	-6.31744	0.146813	2	0.66209	0.5968	0.14009	2.61373	-0.838968	-1.34471	-1.66891	-8.47299	-5.85926	-1.08106	-5.69961	-6.53858	-0.968119	-4.77973	-6.12444	0.342368	1.92259	-1.45761	0.167883	-7.99968	-6.16291	2.14041	-0.375665	0.882374	#N/A	0.17972	0.23211
TGGT1_212150	TGME49_212150		hypothetical protein		nucleus - chromatin	-4.24	0.053711	0.144979	-5.24767	-5.39265	0.138303	1	#N/A	0.073997	0.029981	2.94773	-1.1376	-1.37519	-4.10546	-7.7747	-4.82697	-4.23341	-4.2664	-5.40399	-4.92635	-4.13685	-5.51205	0.368321	2.06393	-0.491105	0.258913	-7.51478	-6.01125	2.68781	0.607261	1.64753	#N/A	0.50698	0.6194
TGGT1_462965	TGME49_206430		formin domain-containing protein			-2.8	0.19451	0.147317	-5.58657	-5.73389	0.152271	1	0.88319	0.49658	0.049427	2.88693	-1.16651	-1.27846	-4.44113	-7.88961	-5.00268	-4.78938	-4.65798	-5.82449	-5.01681	-4.65408	-5.93254	0.508543	1.86691	0.099785	0.846398	-7.59369	-4.91098	2.59101	-0.913512	0.838749	#N/A	0.091845	0.18949
TGGT1_265770	TGME49_265770		hypothetical protein			-4.95	0.03678	0.150975	-4.89643	-5.0474	0.119116	1	0.65726	0.098975	0.23969	2.94773	-1.35926	-1.13554	-4.80474	-7.88361	-4.93588	-3.8022	-4.01233	-5.37159	-3.64891	-3.24626	-4.3818	0.49607	2.48592	0.0503504	0.797256	-7.54764	-4.55509	2.61175	-0.816496	0.897628	#N/A	0.030228	0.11271
TGGT1_297450	TGME49_297450		hypothetical protein			0.68	0.31429	0.15115	-3.95774	-4.10889	0.169339	1	0.55691	0.53419	0.12858	2.45246	-0.943845	-1.05516	-2.90262	-6.15341	-3.70095	-2.49049	-3.09449	-4.03834	-2.07486	-3.07878	-4.13394	0.227468	1.77062	-0.526097	0.218662	-5.87393	-4.37512	2.17297	0.336782	1.25488	0.4237	0.028772	0.19786
TGGT1_204270	TGME49_204270		hypothetical protein	GRA60	dense granules -Soldati paper	-0.59	0.13367	0.162892	-1.7962	-1.9591	0.173276	3	0.81018	0.10018	0.49056	2.0817	-0.800768	-0.792259	-0.0946075	-4.10801	-2.02631	-0.850244	-0.75627	-1.55704	-0.968189	-1.01301	-1.80527	0.234767	1.86544	0.15317	0.871626	-2.24429	-1.08907	0.217981	-0.467965	-0.124992	0.036009	0.32953	0.59494
TGGT1_229160	TGME49_229160		DHHC zinc finger domain-containing protein			-1.38	0.013565	0.167196	-1.55502	-1.72222	0.110761	4	0.73039	0.26705	0.021942	2.07983	-0.694618	-0.883629	-1.19492	-4.94194	-2.8621	0.530541	0.00440153	-0.690217	0.219352	-0.229118	-1.11275	1.15151	2.7908	0.102025	0.838029	-1.77092	-1.45703	-1.09119	0.766812	-0.162187	0.054756	0.45632	0.19625
TGGT1_230510	TGME49_230510		hypothetical protein		ER	0.27	0.050661	0.176014	-2.45506	-2.63107	0.152917	4	0.8178	0.30124	0.0085223	2.46006	-0.89435	-1.03767	-2.5194	-5.23014	-2.77008	-0.809459	-1.08786	-1.98221	-1.32683	-1.57521	-2.61288	0.416973	2.26401	-0.0732859	0.672896	-5.69774	-2.0362	2.92766	0.0539849	1.49082	0.74653	0.17831	0.14802
TGGT1_289580	TGME49_289580		strictosidine synthase subfamily protein		ER	1.18	0.24023	0.179615	-0.703853	-0.883468	0.117427	3	0.88778	0.37615	0.061043	2.78238	-0.955302	-1.28823	-1.44426	-4.30925	-1.52687	0.717619	0.614414	-0.340888	0.99576	1.04443	-0.243796	0.714408	2.9746	-0.513208	0.274797	-3.45741	0.11188	1.93054	-0.452767	0.738886	0.49254	0.57026	0.78561
TGGT1_269582	TGME49_269582		hypothetical protein			0.62	0.099412	0.186293	-3.2346	-3.42089	0.136973	3	0.4016	0.26288	0.195	2.35126	-0.753363	-1.03901	-3.464	-6.4247	-4.07344	-1.64482	-2.20736	-2.96073	-1.92957	-1.63062	-2.66963	0.740894	2.6173	-0.417375	0.338979	-6.23896	-2.07243	2.16552	-0.888302	0.638609	0.66813	0.21401	0.59578
TGGT1_248330	TGME49_248330		zinc finger, C3HC4 type (RING finger) domain-containing protein			0.73	0.70287	0.186513	-0.130756	-0.317269	0.0951117	2	0.88133	0.62425	0.081799	2.06412	-0.663216	-0.841368	-1.63805	-4.31705	-2.25293	1.3968	1.66594	1.00273	1.29404	1.69931	0.857938	1.83928	3.46396	-0.334323	0.372442	-3.60319	1.55047	1.35025	-0.547748	0.401253	0.67054	0.77215	0.90679
TGGT1_304640	TGME49_304640		hypothetical protein		mitochondrion - membranes	-2.79	0.053711	0.187533	-4.7077	-4.89523	0.160804	1	#N/A	0.24118	0.085941	2.94773	-0.983638	-1.40149	-3.49091	-7.50502	-4.55729	-3.44401	-4.07771	-5.06135	-3.47204	-3.10298	-4.50447	0.307402	2.31209	-0.885204	0.0798021	-7.51788	-5.92244	2.9606	0.861098	1.91085	#N/A	0.39968	0.45078
TGGT1_233720	TGME49_233720		DNA-directed RNA polymerase II RPBABC8		nucleolus	-3.75	0.061795	0.188356	-5.86456	-6.05292	0.151545	2	0.65726	0.15255	0.2964	2.94773	-1.2693	-1.11336	-5.83823	-8.91711	-5.96938	-4.1935	-4.49436	-5.76366	-4.59288	-4.74729	-5.86065	0.102918	2.48368	0.200696	0.892443	-8.10979	-4.71744	2.14041	-1.04622	0.547097	#N/A	0.53915	0.29214
TGGT1_462972	#N/A		hypothetical protein			-0.97	0.31899	0.190986	-3.71606	-3.90705	0.195207	2	0.50666	0.31986	0.16937	2.47007	-1.25321	-0.643908	-3.33209	-6.1498	-3.67973	-1.61037	-2.56609	-3.8193	-2.556	-3.00526	-3.64917	0.0906978	1.95465	-0.115531	0.775469	-5.72674	-5.13809	2.04702	1.31879	1.6829	0.2399	0.46328	0.6075
TGGT1_306240	TGME49_306240		hypothetical protein			0.25	0.5744	0.191376	-3.24673	-3.43811	0.261079	1	0.89705	0.27886	0.05801	2.57603	-0.823369	-1.17853	-2.11149	-4.65602	-2.07999	-2.00566	-2.91249	-3.73586	-2.93457	-2.74581	-3.92435	1.01481	1.05803	-1.18218	0.13565	-8.15471	-3.75182	6.07471	0.0159629	3.04534	0.54732	0.69299	0.54766
TGGT1_277720	TGME49_277720		GDA1/CD39 (nucleoside phosphatase) family protein		rhoptries 1	0.28	0.42738	0.196064	-0.541872	-0.737936	0.0802332	3	0.54878	0.2431	0.55983	2.44073	-1.23107	-0.621471	-2.5779	-5.68138	-3.24065	1.2508	1.72948	0.498409	1.68749	1.73809	1.11662	2.35756	4.28115	-0.161886	0.59046	-7.44584	0.667359	4.20519	-0.16895	2.01812	0.12646	0.55412	0.93058
TGGT1_237894	TGME49_237894		OTU family cysteine protease			-4.37	0.06885	0.202638	-5.36994	-5.57258	0.276777	1	0.54637	0.49432	0.1286	2.52463	-0.936562	-0.980157	-4.23109	-7.01435	-4.48972	-4.36891	-4.81947	-5.75603	-4.35748	-4.88393	-5.86408	0.764209	1.24903	-0.51659	0.348497	-8.05046	-5.36718	3.56074	-0.388849	1.58595	0.88533	0.26806	0.33166
TGGT1_244260	TGME49_244260		hypothetical protein			0.91	0.176	0.203145	-2.31045	-2.51359	0.124212	2	0.14502	0.41118	0.22377	1.89403	-0.622978	-0.661619	-2.87956	-5.89141	-3.99738	-0.148706	-0.774052	-1.39703	-0.504746	-0.875317	-1.53694	1.4626	2.92571	-0.428004	0.481268	-5.9928	-0.852022	1.99542	-0.545009	0.725208	0.33826	0.25643	0.28963
TGGT1_321410	TGME49_321410		hypothetical protein		PM - peripheral 2	-2.2	0.27601	0.203636	-3.0452	-3.24884	0.106252	3	0.20931	0.63035	0.12493	1.89984	-0.632428	-0.656499	-3.71834	-7.08651	-5.18667	-1.00807	-1.65783	-2.29026	-1.18794	-1.00218	-1.65868	1.88126	3.33965	-0.715114	0.277985	-6.41781	-1.55591	1.23114	-0.734343	0.248397	0.092422	0.5141	0.73449
TGGT1_288830	TGME49_288830		NADH dehydrogenase (NDH2-II)		mitochondrion - membranes	-0.88	0.14	0.214069	-5.28916	-5.50323	0.253688	1	0.42786	0.48604	0.1563	2.74413	-1.12542	-0.97651	-2.53545	-7.30262	-4.55848	-2.40742	-4.47506	-5.60048	-3.72343	-4.73202	-5.70853	0.635094	1.5636	-0.603763	0.145524	-5.96848	-5.14276	1.41	-0.457716	0.476141	0.17154	0.26806	0.186
TGGT1_257550	TGME49_257550		hypothetical protein			-0.24	0.083231	0.214885	-4.71253	-4.92741	0.202941	2	0.9751	0.15255	0.072805	3.62758	-1.75901	-1.22392	-2.29558	-6.54846	-2.92088	-2.1001	-3.79532	-5.55433	-2.23268	-4.43846	-5.66238	1.55256	1.44023	-1.93655	0.0150478	-7.34562	-4.0241	4.42474	-1.53023	1.44726	0.98273	0.070193	0.13927
TGGT1_270000	TGME49_270000		NAD dependent epimerase/dehydratase family protein			-1.29	0.32174	0.217826	-2.89995	-3.11778	0.250877	1	0.54133	0.5968	0.28435	2.44049	-0.820306	-0.96671	-0.201684	-3.36289	-0.922393	-2.66264	-3.1635	-3.98381	-3.0109	-2.82695	-3.79366	1.71526	0.270876	0.0284628	0.773834	-2.16142	-3.47971	1.23903	-0.504093	0.367468	0.25659	0.078938	0.03816
TGGT1_310590	TGME49_310590		hypothetical protein			-0.73	0.10462	0.224571	-3.52983	-3.75441	0.193642	3	0.38263	0.19725	0.15974	2.33067	-0.698707	-0.958249	-3.62559	-6.36482	-4.03415	-1.39291	-2.327	-3.02571	-1.69535	-2.5714	-3.52965	0.504218	2.26398	-0.779919	0.169426	-7.26204	-2.23382	3.22789	-0.791891	1.218	0.91177	0.21874	0.55865
TGGT1_209070	TGME49_209070		hypothetical protein			-2.84	0.28541	0.232013	-3.39281	-3.62483	0.206593	3	0.29293	0.68513	0.18101	2.19542	-0.814482	-0.684896	-2.54578	-6.10772	-3.9123	-2.13892	-2.02172	-2.8362	-2.40305	-2.74504	-3.42994	0.539012	2.18045	0.308366	0.922594	-5.56175	-2.21731	1.64945	-0.618885	0.515283	0.12031	0.21401	0.33775
TGGT1_231480	TGME49_231480		putative GCN1		nucleus - chromatin	-1.55	0.099624	0.233235	-5.27018	-5.50341	0.226743	1	#N/A	0.43832	0.17882	2.94773	-1.3411	-0.906925	-4.51496	-7.82423	-4.8765	-1.41685	-4.07189	-5.41299	-1.35851	-4.61412	-5.52104	0.345185	2.02809	-0.836235	0.0800043	-7.38112	-3.90339	2.50462	-1.5096	0.497508	#N/A	0.057012	0.12499
TGGT1_286160A	#N/A		non-specific serine/threonine protein kinase			-1.71	0.4581	0.236425	-3.544	-3.78043	0.367508	1	0.80841	0.24118	0.087837	2.2086	-0.749712	-0.749609	-2.76025	-5.12758	-2.91899	-3.26142	-3.08094	-3.83065	-3.48874	-3.13276	-3.88237	0.541898	1.16696	-0.396642	0.401096	-5.65825	-4.13294	2.73927	0.302287	1.52078	0.23367	0.47061	0.70981
TGGT1_257020	TGME49_257020		hypothetical protein		nucleus - chromatin	-3.93	0.12604	0.236643	-5.98114	-6.21779	0.226708	1	#N/A	0.092014	0.16313	2.94773	-1.42053	-0.817267	-5.48527	-8.56415	-5.61642	-5.12526	-4.68895	-6.10948	-5.75708	-5.40027	-6.21753	0.320447	2.0629	-0.040676	0.701574	-7.75683	-6.34655	2.14041	0.23707	1.18874	#N/A	#N/A	#N/A
TGGT1_295300	TGME49_295300		Toxoplasma gondii family B protein			0.42	0.13927	0.236794	-1.43697	-1.67376	0.277263	3	0.78173	0.091249	0.11879	2.35766	-0.962336	-0.684946	-0.809309	-3.58432	-1.22666	-0.930145	-0.910928	-1.87326	-1.25743	-0.526034	-1.21098	0.377925	1.66575	-0.698426	0.202744	-5.71245	-2.33717	4.48579	0.46391	2.47485	0.50315	0.18956	0.31607
TGGT1_213800	TGME49_213800		putative protein phosphatase 2b regulatory subunit		cytosol	-3.62	0.041295	0.238393	-5.55662	-5.79501	0.238953	1	#N/A	0.18628	0.081384	2.94773	-1.06408	-1.16847	-4.97474	-8.05362	-5.10589	-4.01625	-4.66388	-5.72795	-4.81304	-4.66753	-5.83601	0.394062	1.95601	0.316494	0.915343	-7.2463	-4.89106	2.14041	-0.836896	0.651758	#N/A	0.11927	0.21344
TGGT1_320570	TGME49_320570		putative elongation factor Tu		nucleus - chromatin	-4.9	0.633	0.239204	-5.27531	-5.51451	0.234712	0	0.65726	0.19491	0.1419	2.94773	-1.21508	-1.01504	-4.74797	-7.82684	-4.87912	-5.25184	-4.2043	-5.41937	-5.7409	-4.51239	-5.52743	0.347338	2.00846	-0.244051	0.463389	-7.01953	-5.65644	2.14041	0.23707	1.18874	#N/A	#N/A	#N/A
TGGT1_267420	TGME49_267420		putative mago nashi family protein 2		nucleus - non-chromatin	-4.59	0.06885	0.248263	-5.9995	-6.24776	0.232447	1	#N/A	0.18382	0.1286	2.94773	-1.23552	-0.967418	-5.61159	-8.69047	-5.74274	-4.69363	-4.83833	-6.07385	-5.59699	-5.21449	-6.1819	0.228828	2.12379	-0.0898071	0.640872	-7.88315	-5.64513	2.14041	-0.428717	0.855848	#N/A	0.24794	0.31753
TGGT1_286810	TGME49_286810		hypothetical protein			-0.12	0.036264	0.260104	-2.10565	-2.36576	0.208271	4	0.96211	0.14037	0.27215	2.92121	-1.05777	-1.08312	-2.05397	-5.1812	-2.26	0.302139	-1.3357	-2.39347	-0.477171	-0.580377	-1.6635	0.388692	2.46732	-0.143863	0.586487	-4.02946	-1.04319	1.76946	-1.35028	0.209591	0.20195	0.62795	0.27823
TGGT1_248980	TGME49_248980		NudC family protein		19S proteasome	-0.47		0.263277	-5.53876	-5.80204	0.2536		#N/A	0.56973	0.078414	2.94773	-0.952019	-1.20588	-4.49136	-8.17722	-5.22949	-3.64736	-4.68735	-5.63937	-5.46161	-4.54154	-5.74742	0.273229	2.05826	0.00420913	0.744381	-6.19942	-5.33863	0.969924	-0.300736	0.334594	0.097697	0.29203	0.20406
TGGT1_277790	TGME49_277790		hypothetical protein		PM - peripheral 2	-2.65	0.095372	0.264301	-4.25645	-4.52075	0.245964	1	0.75378	0.087866	0.17049	2.57704	-0.906853	-0.877279	-0.520078	-4.35924	-1.7822	-3.53826	-4.53269	-5.43955	-4.72862	-4.67032	-5.5476	2.14344	0.155885	-0.298735	0.425217	-3.33261	-4.78127	1.55041	-0.658274	0.446068	0.71836	0.22737	0.048571
TGGT1_203160	TGME49_203160		hypothetical protein		nucleus - chromatin	-0.7	0.030367	0.268751	-2.40988	-2.67863	0.160488	5	0.23382	0.5453	0.22337	2.89788	-0.933805	-1.15782	-2.00065	-6.38952	-3.49164	-0.142141	-0.828952	-1.76276	0.297584	-0.817432	-1.97526	0.942832	3.21373	-1.81743	0.0472729	-6.02913	-2.90686	2.53749	1.14411	1.8408	0.50549	0.73587	0.35712
TGGT1_248380	TGME49_248380		hypothetical protein			1.73	0.21889	0.268829	-2.34875	-2.61757	0.0991419	3	#N/A	0.42375	0.15369	2.94773	-1.03415	-1.1071	-4.13604	-8.15772	-5.20999	0.5196	-0.218985	-1.25313	0.745369	0.523982	-0.583114	2.50046	4.81227	-0.404376	0.435647	-7.35041	-0.606657	2.14041	-0.646473	0.74697	#N/A	0.30913	0.62014
TGGT1_255450	TGME49_255450		hypothetical protein			-1.78	0.072559	0.271199	-5.77224	-6.04344	0.276768	1	0.65726	0.44548	0.13487	2.91733	-1.16372	-0.940006	-3.07718	-8.25512	-5.3378	-4.26125	-4.77171	-5.93544	-4.55633	-5.10348	-6.04349	0.3801	1.92254	-0.01887	0.725203	-6.27712	-4.77838	0.939325	-1.15706	-0.108869	0.054975	0.16185	0.11326
TGGT1_316240	TGME49_316240		hypothetical protein		nucleolus	-1.62	0.053711	0.273369	-6.04261	-6.31598	0.285759	1	#N/A	0.4434	0.068084	2.94773	-0.886726	-1.2409	-5.3745	-8.45337	-5.50564	-4.48173	-5.37034	-6.25707	-5.6312	-5.12422	-6.36512	0.468155	1.85512	0.208455	0.893697	-7.64606	-5.74674	2.14041	-0.510323	0.815045	#N/A	0.24794	0.31753
TGGT1_291590	TGME49_291590		hypothetical protein		mitochondrion - soluble	-0.13	0.44282	0.278623	-2.14273	-2.42135	0.416221	2	0.91814	0.87735	0.21495	2.07369	-0.611534	-0.626291	-0.506482	-2.70566	-0.631967	-1.79085	-2.18289	-2.79443	-2.58372	-2.3755	-3.00179	1.31246	0.264383	0.544728	0.945997	-0.635856	-2.76743	0.00388964	-0.0269911	-0.0115507	0.063992	0.72502	0.0035368
TGGT1_229320	TGME49_229320		Cof family hydrolase subfamily protein			0.35	0.38535	0.280335	-1.35297	-1.63331	0.125489	3	0.61291	0.28482	0.163	3.05843	-1.0961	-1.12133	-1.24459	-6.38687	-3.32844	1.43315	0.946526	-0.149573	1.59438	0.540426	-0.580902	1.72434	4.12171	-1.47868	0.120552	-6.1255	0.905389	2.79706	-1.05496	0.87105	0.82922	0.43889	0.73763
TGGT1_266800	TGME49_266800		putative integral membrane protein		Golgi	-1.22	0.30184	0.286727	-3.82931	-4.11604	0.169311	3	0.9601	0.57252	0.1898	3.5248	-1.38696	-1.27766	-4.2934	-7.91725	-4.39245	0.418248	-2.63279	-4.01974	0.430727	-1.79808	-3.07574	0.678698	3.3183	0.535171	0.959603	-7.10993	-0.730452	2.71748	-3.28929	-0.285903	0.73086	0.22581	0.39058
TGGT1_230610	TGME49_230610		transmembrane protein TMEM222			-0.73	0.14421	0.287139	-4.9342	-5.22134	0.214474	2	0.88319	0.38701	0.13811	2.91733	-1.11046	-0.945454	-5.15731	-8.20579	-5.28846	-1.60813	-3.2452	-4.35566	-1.97321	-4.21304	-5.1585	0.505234	2.62952	0.189976	0.70581	-7.42887	-3.32834	2.14041	-1.02732	0.556549	#N/A	0.24048	0.079716
TGGT1_254090	TGME49_254090		hypothetical protein			-0.68	0.23137	0.287695	-3.24679	-3.53448	0.303066	1	0.61036	0.55484	0.14391	2.4532	-0.820368	-0.769742	-2.59568	-5.71317	-3.25998	-1.44401	-2.28399	-3.10436	-1.94165	-2.60629	-3.37603	0.136313	1.89367	0.765804	0.93253	-3.45419	-3.11027	0.194217	0.00590928	0.100063	0.01037	0.42978	0.08725
TGGT1_296950	TGME49_296950		hypothetical protein		ER	-0.07	0.39428	0.293289	-4.63399	-4.92728	0.221104	2	0.65726	0.37168	0.076415	2.91733	-1.0845	-0.952961	-2.64271	-7.96228	-5.04495	-2.33257	-3.35579	-4.44029	-2.8469	-3.46376	-4.41672	0.356099	2.62894	-0.218044	0.526053	-5.99152	-3.94632	0.946575	-0.493971	0.226302	0.077594	0.13522	0.18979
TGGT1_265310	TGME49_265310		putative heat shock protein 40		nucleus - non-chromatin	-0.07	0.080043	0.29878	-5.27234	-5.57112	0.267568	1	#N/A	0.092014	0.13031	2.94773	-1.43395	-0.617438	-1.99088	-8.08644	-5.13872	-1.44509	-4.3793	-5.81325	-2.06151	-4.24761	-4.86505	0.488021	2.17933	-1.33843	0.116503	-6.0063	-3.04533	0.867584	-2.76792	-0.950169	0.035541	0.020574	0.022255
TGGT1_203860	TGME49_203860		hypothetical protein		nucleolus	-3.41	0.14682	0.300618	-4.96686	-5.26748	0.262974	2	#N/A	0.34828	0.15162	2.94773	-1.19552	-0.850357	-4.79119	-7.87007	-4.92234	-3.72835	-4.13552	-5.33104	-4.39221	-3.79686	-4.64722	0.344077	2.26026	0.054458	0.801457	-7.06275	-4.47905	2.14041	-0.851982	0.644215	#N/A	0.13436	0.36789
TGGT1_273990	TGME49_273990		CobW/P47K family protein		19S proteasome	-2.77	0.15845	0.301321	-5.30421	-5.60553	0.300305	1	#N/A	0.25126	0.04146	2.94773	-0.683142	-1.36062	-4.16575	-7.86569	-4.91796	-3.98099	-4.76017	-5.44331	-3.79517	-4.19074	-5.55136	0.338836	1.97795	0.0865607	0.72543	-5.71749	-5.68038	0.799531	0.23707	0.5183	0.06115	#N/A	0.20404
TGGT1_232540	TGME49_232540		FAD binding domain-containing protein		mitochondrion - membranes	-3.62	0.29074	0.301392	-5.47884	-5.78023	0.319688	1	0.65726	0.34205	0.17882	2.94773	-1.25701	-0.786544	-4.77397	-7.85284	-4.90511	-3.74848	-4.45466	-5.71167	-5.0821	-5.03318	-5.81972	0.499787	1.81809	0.53081	0.949345	-7.04553	-5.30667	2.14041	-0.405004	0.867704	#N/A	0.23896	0.31148
TGGT1_249330	TGME49_249330		DNA repair protein rad10 subfamily protein			-1.23	0.10831	0.303055	-3.96013	-4.26319	0.21647	1	#N/A	0.35981	0.065021	2.94773	-0.819958	-1.21861	-4.21636	-7.44601	-4.49828	-2.13034	-2.82145	-3.6414	-2.4985	-2.52211	-3.74071	0.468688	2.76047	-0.282883	0.542556	-6.95781	-2.8786	2.45953	-0.762801	0.848367	#N/A	0.19236	0.42157
TGGT1_261690	TGME49_261690		hypothetical protein		ER 2	-1.77	0.056935	0.305789	-4.84272	-5.14851	0.214863	1	#N/A	0.1516	0.19339	2.94773	-1.24625	-0.784112	-5.28101	-8.35988	-5.41215	-3.04784	-3.64779	-4.89404	-3.57686	-3.43786	-4.22197	0.596749	2.78311	0.200508	0.765978	-7.55257	-4.20192	2.14041	-0.692122	0.724145	#N/A	0.23393	0.58204
TGGT1_305450	TGME49_305450		acetyltransferase, GNAT family protein		ER	-1.32	0.096582	0.30697	-5.48902	-5.79599	0.453547	1	0.3224	0.24879	0.12298	2.46586	-0.661461	-0.88349	-2.27231	-7.10401	-4.63815	-2.26844	-5.19896	-5.86042	-2.82324	-5.08498	-5.96847	0.738847	1.13422	-0.560824	0.42949	-5.86955	-3.63741	1.2314	-2.22302	-0.49581	0.13157	0.050591	0.064108
TGGT1_258730	TGME49_258730		hypothetical protein		ER	1.28	0.24647	0.307905	-0.625555	-0.93346	0.215256	4	0.98176	0.39183	0.1319	2.43183	-0.685526	-0.822585	-2.11667	-4.04539	-1.61356	0.843004	0.28265	-0.402876	0.760841	0.962357	0.139772	0.897627	2.71635	-1.19879	0.0586302	-6.12919	-0.0755816	4.51563	-0.327294	2.09417	0.98612	0.45904	0.7203
TGGT1_266270	TGME49_266270		short-chain-acyl-CoA dehydrogenase			-0.8	0.13776	0.309095	-2.44715	-2.75624	0.387565	3	0.39811	0.70213	0.29065	2.3374	-0.600477	-0.809641	-1.86149	-4.52507	-2.18767	-1.64304	-2.1903	-2.79077	-1.95661	-1.55336	-2.36301	0.310233	1.5646	-0.330958	0.427086	-4.02871	-2.49459	1.84104	-0.296187	0.772426	0.56453	0.54991	0.27764
TGGT1_219290	TGME49_219290		putative F-actin-capping protein subunit beta		19S proteasome	-1.3	0.10026	0.313904	-4.4409	-4.7548	0.197278	1	#N/A	0.34926	0.32526	2.94773	-0.931223	-1.07479	-4.46918	-8.27324	-5.32551	-1.18234	-3.38729	-4.31852	-1.55651	-2.60386	-3.67866	0.83022	3.07214	-0.936263	0.050726	-7.46593	-3.56679	2.14041	-0.751721	0.694346	#N/A	0.39978	0.49278
TGGT1_269180	TGME49_269180		MIF4G domain-containing protein		nucleus - non-chromatin	-3.86	0.11291	0.317059	-4.81167	-5.12873	0.311974	1	#N/A	0.13352	0.20379	2.94773	-1.18151	-0.815039	-4.35752	-7.4364	-4.48867	-3.71233	-3.73763	-4.91915	-4.03867	-4.21216	-5.0272	0.284897	2.01253	-0.15012	0.638834	-6.96276	-3.3499	2.47409	-1.56925	0.452421	#N/A	0.0049452	0.043209
TGGT1_294570	TGME49_294570		rhodanese family domain-containing protein			-0.36	0.065173	0.331586	-2.38029	-2.71187	0.148389	3	#N/A	0.57252	0.2477	2.94773	-1.0569	-0.896072	-3.36559	-7.42615	-4.47842	0.14942	-0.310815	-1.36771	-0.285437	-0.398655	-1.29473	1.8174	4.08292	-0.658982	0.206997	-7.18901	-1.36574	2.71058	-0.00196985	1.35431	#N/A	0.65305	0.45272
TGGT1_247300	TGME49_247300		hypothetical protein		nucleus - chromatin	-0.08	0.12731	0.331982	-3.78091	-4.1129	0.275739	2	0.63336	0.2147	0.073662	3.24481	-1.15014	-1.09873	-0.461196	-6.88995	-3.64513	-1.83417	-2.71581	-3.86595	-2.58005	-2.73293	-3.83165	0.118832	2.40501	-1.20349	0.0331323	-7.48452	-4.36839	3.83938	0.502434	2.17091	0.18987	0.81188	0.69059
TGGT1_244440	TGME49_244440		nucleoside transporter protein		Golgi	1.02	0.13402	0.335087	-0.8815	-1.21659	0.192768	5	0.69663	0.24379	0.07142	3.10914	-1.02281	-1.08107	0.58634	-5.0748	-1.96565	1.88199	0.839891	-0.182923	1.51826	0.585143	-0.495927	0.951857	3.34373	-0.575405	0.620583	-3.73668	1.34388	1.77103	-1.5268	0.122115	0.097775	0.0039432	0.37963
TGGT1_231640	TGME49_231640		alveolin domain containing intermediate filament IMC1		IMC	-4	0.12213	0.336853	-6.84972	-7.18657	0.357354	1	0.65726	0.11658	0.21334	2.91733	-1.20766	-0.699105	-6.22798	-9.27646	-6.35913	-5.84913	-5.83332	-7.04098	-6.53104	-6.44993	-7.14903	0.428279	1.83597	-0.427854	0.567835	-8.49954	-7.12505	2.14041	0.0840739	1.11224	#N/A	0.44029	0.50582
TGGT1_314860	TGME49_314860		zinc knuckle domain-containing protein		nucleus - non-chromatin	-1.53	0.077226	0.340714	-2.00502	-2.34573	0.267814	3	0.60605	0.25277	0.46678	2.52186	-0.780333	-0.71939	-1.91341	-5.20419	-2.68233	-0.370253	-0.874804	-1.65514	-0.435534	-0.958203	-1.67759	0.586674	2.47585	-1.0213	0.260237	-5.78364	-1.48175	3.10131	-0.17339	1.46396	0.83966	0.30762	0.56807
TGGT1_210750	TGME49_210750		Ferredoxin-fold anticodon binding domain-containing protein		mitochondrion - soluble	-4.38	0.11003	0.341079	-5.50298	-5.84406	0.34655	1	#N/A	0.40526	0.10638	2.94773	-0.939251	-0.985241	-5.0076	-8.08647	-5.13874	-3.81045	-4.69182	-5.63107	-4.71801	-4.75388	-5.73913	0.320032	1.94223	-0.0444483	0.69493	-7.27916	-4.83065	2.14041	-0.800418	0.669998	#N/A	0.1013	0.19855
TGGT1_231380	TGME49_231380		DNA-directed RNA polymerase II RPB4		PM - peripheral 2	-4.42	0.38906	0.341364	-4.62735	-4.96872	0.479929	1	0.88319	0.81668	0.1419	2.5353	-0.756998	-0.754208	-3.2075	-6.08589	-3.55059	-4.17856	-4.07923	-4.83623	-4.61326	-4.74103	-5.49523	0.989005	1.02252	0.50237	0.972422	-5.32949	-4.45021	1.77889	-0.386026	0.696435	0.15718	0.19369	0.20807
TGGT1_287970	TGME49_287970		hypothetical protein			-4.59	0.090326	0.345642	-4.24905	-4.59469	0.28926	1	#N/A	0.14252	0.16313	2.94773	-0.988374	-0.922427	-4.2687	-7.34758	-4.39985	-3.10242	-3.13125	-4.11962	-4.24344	-3.30525	-4.22767	0.141333	2.38566	0.155826	0.87474	-6.72877	-4.82064	2.32892	0.701018	1.51497	#N/A	0.095269	0.19268
TGGT1_232550	TGME49_232550		hypothetical protein			-0.66	0.24271	0.348073	-5.12107	-5.46914	0.262406	2	0.65726	0.38199	0.33792	2.92362	-0.954958	-0.924446	-3.63958	-8.49698	-5.57336	-3.57087	-4.01345	-4.96841	-3.11564	-3.89698	-4.82143	0.398531	2.62284	0.853983	0.982019	-6.06679	-4.05394	0.493434	-0.914475	-0.21052	0.031662	0.5064	0.58164
TGGT1_266810	TGME49_266810		hypothetical protein		ER	-4.42	0.13719	0.3573	-5.7046	-6.0619	0.366108	1	#N/A	0.24118	0.23644	2.94773	-1.25938	-0.61645	-5.15366	-8.23254	-5.28481	-3.94873	-4.60109	-5.86047	-4.5365	-5.35207	-5.96852	0.367541	1.91696	0.0102106	0.727469	-7.90655	-5.49613	2.62174	-0.364341	1.1287	#N/A	0.27921	0.33971
TGGT1_220132	TGME49_220132		hypothetical protein			-4.72	0.043735	0.357455	-3.84884	-4.2063	0.302986	1	0.96159	0.11658	0.021624	3.58962	-1.25377	-1.26348	-3.79058	-6.86945	-3.27984	-2.57252	-2.82555	-4.07932	-2.67917	-2.92389	-4.18737	0.495728	2.30689	-0.0206972	0.69731	-7.2211	-4.10358	3.94126	0.0242588	1.98276	0.83253	0.097665	0.20406
TGGT1_257170	TGME49_257170		hypothetical protein		apicoplast	-1.77	0.099624	0.382299	-4.96217	-5.34447	0.319848	1	#N/A	0.54257	0.17882	2.94773	-0.893905	-0.906925	-4.81585	-7.89473	-4.947	-2.10397	-3.42589	-4.31979	-3.36038	-4.71279	-5.61972	0.650095	2.30041	0.290428	0.897518	-7.08741	-3.93364	2.14041	-0.386158	0.877128	#N/A	0.427	0.13927
TGGT1_218590	TGME49_218590		protein phosphatase 2C domain-containing protein		mitochondrion - soluble	0.43	0.36119	0.384397	-3.21594	-3.60034	0.322301	1	0.50127	0.3992	0.13216	2.90341	-0.982259	-0.76796	-2.18648	-6.29932	-3.39591	0.0553003	-2.51066	-3.49292	-0.680946	-1.99105	-2.75901	0.398679	2.35178	-0.246696	0.489138	-5.82809	-1.28914	2.43218	-2.20378	0.114201	0.44288	0.11619	0.35068
TGGT1_246170	TGME49_246170		ARID/BRIGHT DNA binding domain-containing protein		nucleus - chromatin	-4.85	0.12604	0.386657	-5.28941	-5.67607	0.418507	1	0.65726	0.24118	0.18665	2.94773	-0.961449	-0.826307	-4.66808	-7.74695	-4.79923	-5.0612	-4.51903	-5.48047	-5.26324	-4.76222	-5.58853	0.427936	1.79756	-0.040676	0.704636	-7.48892	-6.42221	2.6897	0.941736	1.81572	#N/A	#N/A	#N/A
TGGT1_269075	TGME49_269075		hypothetical protein			-1.32	0.085962	0.393132	-4.57888	-4.97202	0.421796	1	0.9707	0.40526	0.1563	3.03484	-0.878934	-0.97651	-2.62379	-5.97566	-2.94082	-3.52969	-3.90057	-4.7795	-4.23338	-5.03982	-6.01633	1.54754	1.0392	0.219455	0.882293	-4.55007	-4.60239	1.60925	-0.177118	0.716066	0.29211	0.30965	0.15213
TGGT1_227060	TGME49_227060		hypothetical protein		nucleus - chromatin	-1.4	0.15655	0.410667	-4.15913	-4.5698	0.344649	2	0.65726	0.49658	0.24307	2.94773	-1.00309	-0.712637	-3.33899	-7.24021	-4.29248	-1.77421	-2.77021	-3.7733	-3.41192	-3.69899	-4.41163	0.339414	2.3588	-0.597818	0.155058	-7.33938	-4.527	3.0469	0.753706	1.90031	#N/A	0.87709	0.58204
TGGT1_290660	TGME49_290660		RNA recognition motif-containing protein		nucleus - non-chromatin	-3.91		0.411939	-5.98154	-6.39348	0.454196		#N/A	0.14252	0.17049	2.94773	-0.77988	-0.932032	-5.34652	-8.42539	-5.47766	-5.98151	-5.39957	-6.17945	-6.50097	-5.35547	-6.2875	0.4397	1.75983	-0.327102	0.453665	-7.61808	-6.41652	2.14041	0.23707	1.18874	#N/A	#N/A	#N/A
TGGT1_321680	TGME49_321680		hypothetical protein		19S proteasome	-0.07	0.633	0.412111	-5.32825	-5.74036	0.414497	0	0.65726	0.092014	0.17049	2.94773	-0.779364	-0.932032	-3.89	-8.02131	-5.07358	-3.09489	-4.6222	-5.40157	-4.27065	-4.57759	-5.50962	0.227077	1.97548	0.11803	0.751981	-7.21399	-5.4124	2.14041	0.010836	1.07562	#N/A	0.57592	0.62483
TGGT1_215610	TGME49_215610		hypothetical protein		mitochondrion - membranes	-3.55	0.046416	0.416513	-5.74252	-6.15904	0.409357	2	0.99073	0.26288	0.17882	3.6798	-1.52333	-0.906925	-3.09878	-7.88573	-4.20594	-5.49738	-4.93346	-6.45679	-5.69833	-5.65792	-6.56484	1.33182	1.53861	0.160615	0.835512	-6.04554	-6.69386	1.8396	0.23707	1.03834	0.68658	#N/A	0.25611
TGGT1_247250	TGME49_247250		RbAp46		nucleolus	-4.6	0.10047	0.419275	-5.12988	-5.54916	0.356578	1	0.65726	0.18771	0.039887	2.92239	-0.817775	-0.846796	-4.41862	-8.25684	-5.33444	-3.77247	-4.19366	-5.01143	-4.46144	-4.19698	-5.04378	0.177891	2.34492	0.121059	0.834159	-7.47486	-4.43788	2.14041	-0.573552	0.78343	#N/A	0.10825	0.30932
TGGT1_204130	TGME49_204130		perforin-like protein PLP1		micronemes	1.13	0.029942	0.430084	-5.54439	-5.97447	0.408794	2	0.84722	0.098975	0.32988	3.09712	-0.835603	-0.971268	-1.28066	-8.33835	-5.24122	-0.919175	-5.11397	-5.94957	-1.36115	-4.47111	-5.44237	0.365026	2.07225	-0.373982	0.337983	-6.86464	-4.99466	1.62342	-0.954908	0.334256	0.23605	0.085523	0.12509
TGGT1_240243	TGME49_240243		hypothetical protein			-3.31	0.1151	0.437513	-4.96042	-5.39793	0.471028	1	#N/A	0.11658	0.17049	2.94773	-0.729407	-0.905783	-4.42426	-7.50314	-4.55541	-3.90323	-4.37949	-5.1089	-4.20995	-4.31117	-5.21695	0.354887	1.82348	-0.117476	0.613569	-7.49451	-5.7863	2.9391	0.677397	1.80825	#N/A	#N/A	#N/A
TGGT1_364130	#N/A		hypothetical protein			0.44	0.37192	0.442878	-3.45945	-3.90233	0.216616	3	0.99955	0.24963	0.39891	4.70532	-2.50108	-0.875609	-0.606992	-8.55319	-3.84787	0.510087	-1.3351	-3.83618	0.541258	-1.8187	-2.69431	0.662656	4.03501	-0.785572	0.342474	-3.88758	0.708285	0.0397158	-4.54446	-2.25237	0.13823	0.056275	0.29053
TGGT1_214300	TGME49_214300		hypothetical protein		endomembrane vesicles	-0.36		0.446718	-5.51112	-5.95784	0.459405		0.89529	0.35905	0.11654	3.24562	-0.915842	-0.989628	-3.88026	-8.10616	-4.86054	-3.20699	-4.86654	-5.78239	-3.9699	-4.90081	-5.89044	0.566005	1.86058	-0.171991	0.471509	-6.1318	-6.01946	1.27126	0.23707	0.754164	0.13933	#N/A	0.25827
TGGT1_315310	TGME49_315310		hypothetical protein		apicoplast	-1.18	0.28678	0.450317	-5.4847	-5.93502	0.51587	1	#N/A	0.54415	0.33792	2.94773	-0.875473	-0.721304	-4.0196	-7.86979	-4.92207	-4.41591	-4.93652	-5.812	-5.36287	-4.99875	-5.72005	0.489423	1.67585	0.0811104	0.799363	-7.06248	-4.86664	2.14041	-0.945359	0.597527	#N/A	0.20171	0.26297
TGGT1_210400	TGME49_210400		hypothetical protein			-0.51	0.27493	0.452816	-1.75754	-2.21035	0.248996	1	0.7125	0.52317	0.20849	2.59789	-0.612217	-0.627226	-3.37153	-6.04928	-3.45139	-0.373818	-0.403857	-1.01607	-0.677099	-0.177918	-0.805144	1.47071	3.32653	-0.51607	0.311539	-5.67747	-0.574102	2.22608	-0.441972	0.892055	0.8088	0.51508	0.8163
TGGT1_266300	TGME49_266300		hypothetical protein			-1.24	0.16716	0.463286	-1.95574	-2.41903	0.313006	2	0.74962	0.11623	0.2477	2.98447	-0.971252	-0.623363	-2.3	-5.73665	-2.75218	0.0767112	-0.580524	-1.55178	-0.0982963	-0.939902	-1.56327	0.689759	2.87876	-0.703365	0.10079	-5.80475	-1.62446	3.05257	0.0726791	1.56263	0.96053	0.57575	0.59599
TGGT1_253950	TGME49_253950		putative protein fam50a		nucleus - non-chromatin	-2.53	0.36366	0.484063	-4.06247	-4.54654	0.295799	2	0.9601	0.45482	0.034528	4.25545	-1.51143	-1.29183	-2.77205	-8.27891	-4.02345	-3.20162	-2.98385	-4.49528	-3.11356	-2.37686	-3.66869	0.414673	3.24654	0.420386	0.940327	-4.53672	-3.12484	0.513266	-1.37044	-0.428588	0.16364	0.28943	0.26337
TGGT1_217560	TGME49_217560		DNA-directed RNA polymerase II RPB10		nucleolus	-3.16	0.11291	0.495078	-4.99992	-5.495	0.477799	1	0.9601	0.40526	0.20379	3.21922	-0.92762	-0.806361	-2.99558	-5.85852	-2.6393	-4.32483	-5.19858	-6.1262	-6.44773	-5.42789	-6.23426	2.04507	0.335048	-0.751795	0.211697	-5.58026	-5.87716	2.94096	-0.249038	1.34596	0.94787	0.3469	0.031338
TGGT1_225050	TGME49_225050		putative adenosylhomocysteinase		cytosol	-1.58	0.092816	0.495334	-3.89303	-4.38836	0.439407	1	#N/A	0.16384	0.1188	2.94773	-0.601386	-0.860341	-3.83468	-6.96386	-4.01614	-2.57214	-3.37553	-3.97692	-2.43865	-2.82568	-3.68602	0.18034	2.24733	-0.326228	0.397153	-7.90392	-5.37871	3.88779	1.40179	2.64479	#N/A	0.38501	0.47789
TGGT1_240990	TGME49_240990		hypothetical protein			-3.58	0.011175	0.500174	-3.1009	-3.60108	0.478285	1	#N/A	0.010327	0.17561	2.94773	-0.832618	-0.614588	-2.93538	-6.01426	-3.06653	-1.85808	-2.34751	-3.18013	-2.26021	-2.44147	-3.05606	0.0688093	2.0904	-0.299257	0.40954	-7.47578	-4.46598	4.40926	1.28586	2.84756	#N/A	0.030475	0.11298
TGGT1_273320	TGME49_273320		hypothetical protein		micronemes	0.27	0.10071	0.506223	-4.12092	-4.62714	0.371173	2	0.88319	0.47089	0.22259	2.94773	-0.815025	-0.614036	-1.75637	-7.54999	-4.60226	0.0384769	-2.46194	-3.27696	-0.843758	-3.8695	-4.48353	0.733293	2.62728	-1.13725	0.0319923	-7.79843	-3.70816	3.19617	0.431197	1.81368	0.090534	0.65047	0.022255
TGGT1_203470	TGME49_203470		hypothetical protein			-2.34	0.23639	0.506622	-3.98727	-4.49389	0.423093	1	#N/A	0.5118	0.23181	2.94773	-0.678266	-0.749597	-2.59772	-7.24135	-4.29362	-2.69769	-3.0999	-3.77817	-2.27511	-3.14042	-3.89002	0.271136	2.37945	-0.647356	0.173583	-6.77352	-3.69028	2.4799	-0.0878906	1.196	#N/A	0.55793	0.61142
TGGT1_260610	TGME49_260610		methyltransferase			-4.97	0.633	0.512528	-5.89683	-6.40936	0.560259	0	0.65726	0.18382	0.20379	2.94773	-0.756927	-0.653216	-4.91334	-8.48701	-5.53928	-5.62364	-5.26465	-6.02158	-6.3431	-5.47641	-6.12963	0.314326	1.80241	-0.0305425	0.71858	-7.67969	-6.76633	2.14041	0.744754	1.44258	#N/A	#N/A	#N/A
TGGT1_202735	TGME49_202735		hypothetical protein			-0.65	0.19858	0.518208	-2.646	-3.16421	0.387305	2	0.9601	0.2755	0.076879	3.37937	-0.935631	-0.889113	-1.73199	-6.23796	-2.85859	-0.933955	-1.75832	-2.69395	-1.7134	-1.49634	-2.38545	0.240188	2.66517	-0.311204	0.41909	-5.67285	-1.77347	2.81426	-0.920481	0.946888	0.51545	0.20255	0.18264
TGGT1_256050	TGME49_256050		signal recognition particle 14kd protein		cytosol	-0.87	0.49636	0.53149	-3.54029	-4.07178	0.258602	2	0.98637	0.5939	0.28256	3.08968	-0.800703	-0.69451	-4.63862	-8.45073	-5.36104	-1.02946	-1.73965	-2.54035	-1.49811	-2.02496	-2.71947	1.57936	3.79496	-0.332123	0.359892	-7.71266	-2.95774	2.35161	0.417392	1.3845	0.60799	0.91883	0.90837
TGGT1_215070	TGME49_215070		ferodoxin FD		apicoplast	-4.35	0.12943	0.550571	-5.53311	-6.08368	0.578802	1	0.91693	0.18382	0.22398	3.17645	-0.792701	-0.732032	-4.575	-8.22269	-5.04624	-4.3597	-4.92982	-5.72252	-4.97966	-5.09854	-5.83057	0.425089	1.85435	0.357156	0.870049	-7.06966	-5.52919	2.02342	-0.193331	0.915045	0.46555	0.37008	0.35233
TGGT1_235880	TGME49_235880		brain protein 44 family protein		mitochondrion - membranes	-0.51	0.067098	0.575269	-3.81007	-4.38534	0.373104	2	0.97999	0.057833	0.075056	3.62727	-1.02794	-0.87352	-2.16085	-7.90514	-4.27787	0.0710096	-2.4283	-3.45624	-0.915786	-2.82257	-3.69609	0.422506	3.05461	0.68127	0.986317	-5.93222	-2.20545	1.65435	-1.25079	0.201779	0.18199	0.017977	0.01707
TGGT1_270865	TGME49_270865		putative adenylate cyclase		nucleus - chromatin	-1.12	0.97731	0.597783	-6.25387	-6.85165	0.510988	0	0.9601	0.044402	0.46817	3.42398	-1.01559	-0.615039	-3.69255	-9.4893	-6.06532	-3.58146	-5.75644	-6.77204	-2.54722	-5.30921	-5.92425	0.454255	2.29519	-0.549221	0.219063	-8.7115	-6.33627	2.64618	-0.435761	1.10521	0.73086	0.24794	0.93615
TGGT1_244270	TGME49_244270		ATP-binding cassette G family transporter ABCG87			-2.12	0.1052	0.619007	-1.95687	-2.57588	0.363869	4	0.99813	0.25575	0.024733	4.80157	-0.82544	-2.1191	-1.26274	-6.30751	-1.50594	-1.68761	-1.65419	-2.47963	-0.522853	0.234072	-1.88503	0.490802	3.36678	-1.44972	0.202744	-7.37659	-1.25694	5.87065	-1.22269	2.32398	0.9991	0.30993	0.89263
TGGT1_215570	TGME49_215570		AP2 domain transcription factor AP2X-11			-0.56	0.14864	0.660649	-4.65483	-5.31547	0.58648	1	0.88319	0.37168	0.21164	3.28162	-0.607823	-0.691849	-0.750283	-7.73111	-4.44949	-2.1022	-3.55128	-4.15911	-2.45579	-4.66403	-5.35588	0.624252	2.16472	0.00034242	0.531741	-7.25807	-3.38941	2.80858	-0.769694	1.01944	0.7673	0.60584	0.12099
TGGT1_239420	TGME49_239420		protein kinase		nucleolus	-3.77	0.14436	0.674803	-5.24194	-5.91675	0.688007	1	0.95327	0.14148	0.17882	3.69512	-0.763788	-0.906925	-2.32211	-7.95847	-4.26335	-3.81402	-4.91343	-5.67722	-4.77979	-4.87835	-5.78527	0.849212	1.76827	-0.220188	0.392174	-7.15115	-5.2499	2.88781	-0.427316	1.23025	0.81632	0.27921	0.33971
TGGT1_239885	TGME49_239885		hypothetical protein		nucleolus	-4.26	0.088076	0.684714	-5.10175	-5.78647	0.669328	1	0.96159	0.66682	0.17466	3.68871	-0.965289	-0.669281	-4.32446	-7.96294	-4.27423	-4.68461	-4.85735	-5.82264	-4.55224	-4.53912	-5.2084	0.779693	1.89158	-0.46933	0.317581	-7.15562	-5.11231	2.8814	-0.710323	1.08554	0.83253	0.17186	0.26381
TGGT1_206580	TGME49_206580		formin FRM2		nucleus - chromatin	-1.12	0.1056	0.780273	-5.6649	-6.44517	0.831873	1	0.9639	0.35905	0.17049	3.77813	-0.648097	-0.789213	-3.3903	-8.25586	-4.47773	-3.30496	-5.55636	-6.20446	-3.91796	-5.5233	-6.31251	1.02954	1.56819	-0.444508	0.42762	-7.44854	-6.23695	2.97081	0.032495	1.50165	0.83864	0.39968	0.45078
TGGT1_295400	TGME49_295400		hypothetical protein			-2.21	0.38289	0.937763	-4.13708	-5.07485	0.701484	1	0.99899	0.69026	0.17706	4.20903	-0.710271	-0.685472	-2.66399	-8.06653	-3.8575	-1.92188	-4.00703	-4.7173	-1.0897	-3.15098	-3.83646	0.502589	2.62599	-0.294448	0.381491	-5.72254	-4.57738	1.86504	-0.139917	0.862562	0.12323	0.48201	0.55697
TGGT1_261400	TGME49_261400		hypothetical protein		Golgi	1.14	0.0021716	-0.516327	-4.75519	-4.23886	0.729883	3	0.040987	0.013359	0.5916	0.485458	-2.07769	0.0432463	-0.629384	-5.53046	-5.045	-0.0889033	-2.81256	-4.89025	-0.768612	-4.37357	-4.33032	0.375992	1.36395	-0.691695	0.113203	-3.3755	-1.25003	-1.6695	-3.64021	-2.65485	0.00088956	0.020616	0.0058961
TGGT1_409510	#N/A		hypothetical protein					-2.80202	-6.23747	-3.43545	1.0522		0.0015361	#N/A	#N/A	-8.31606	0.0946517	-0.184639	-1.2619	2.68355	-5.63251	-1.46594	-6.58058	-6.48592	-1.04074	-6.40934	-6.59398	0.526689	5.29991	-1.41113	0.0830843	-7.77292	-6.72299	2.14041	0.23707	1.18874	#N/A	#N/A	#N/A
TGGT1_203600	TGME49_203600		hypothetical protein	GRA50 /CST2	dense granules	2.29	0.0004813	-2.40853	-0.791534	1.617	1.09765	3	0.43948	3.7608e-06	0.83882	0.296572	-7.83439	0.312222	2.19437	1.85297	2.14954	2.24168	2.0467	-5.78769	1.87222	0.951327	1.26355	4.34942	0.58457	0.367167	0.85787	1.69812	1.05976	0.451415	-6.84745	-3.19802	0.26918	2.5087e-05	0.0067025
TGGT1_272380	TGME49_272380		hypothetical protein		micronemes	1.71	0.0029705	-2.22088	-0.650401	1.57048	0.963783	5	0.88086	6.268e-07	0.48581	1.83872	-8.51124	0.00987102	1.7911	-1.04942	0.789293	3.20995	3.35825	-5.153	2.38623	2.40263	2.4125	3.98293	2.31867	-2.71074	0.00925258	-7.27374	1.62251	8.06303	-6.77551	0.643762	1	7.6021e-07	0.57779
TGGT1_320080	TGME49_320080		hypothetical protein		nucleus - chromatin	-0.52	0.041813	-1.35558	0.21606	1.57164	0.817249	5	0.32901	6.268e-07	0.83038	1.59392	-5.6583	-0.0023624	2.14924	0.371368	1.96528	1.81853	2.23831	-3.41999	1.41418	2.10525	2.10289	3.14967	1.04159	-1.41565	0.0667624	0.065684	2.33611	1.8996	-5.7561	-1.92825	0.58786	7.6021e-07	0.21345
TGGT1_284670	TGME49_284670		flagellar associated protein			0.98	0.080831	-1.28395	-0.962202	0.321747	1.41911	3	0.392	0.0016817	0.31215	-0.322483	-2.98216	-0.547204	1.37845	0.86105	0.538568	0.27349	0.101433	-2.88073	-0.271048	0.0027582	-0.544446	1.74751	0.469649	-0.546257	0.189009	0.0309218	-0.603767	0.507646	-2.27696	-0.884657	0.28129	0.053568	0.066839
TGGT1_269900	TGME49_269900		WD domain, G-beta repeat-containing protein		nucleus - non-chromatin	0.53	0.042777	-1.26041	-0.428946	0.831462	0.970941	4	0.29754	0.002726	0.69136	0.267437	-4.0685	0.019838	0.553606	-0.415228	-0.14779	1.92469	1.16802	-2.90048	1.99367	1.7416	1.76143	2.34364	1.11711	-0.16204	0.563013	-2.25145	1.50312	2.10365	-4.4036	-1.14997	0.55893	0.00083699	0.44138
TGGT1_226410	TGME49_226410		EF-1 guanine nucleotide exchange domain-containing protein		cytosol	2.47	0.0163	-1.21683	0.354432	1.57126	1.93252	6	0.071626	0.0011627	0.29353	-0.390628	-2.82596	-0.433893	1.55455	1.50262	1.11199	2.25412	1.73633	-1.08963	1.86573	1.47483	1.04094	1.2511	0.143629	0.477874	0.961799	0.883779	1.80209	0.22821	-2.89172	-1.33175	0.67506	0.023259	0.16036
TGGT1_208530	TGME49_208530		nicotinate phosphoribosyltransferase		nucleus - non-chromatin	1.25	0.0015953	-1.21369	-4.03548	-2.82179	0.647051	5	0.36808	0.017134	0.49699	0.582358	-4.29155	0.0681177	-1.10552	-6.02443	-5.44207	-0.147569	-1.25327	-5.54483	-0.0556306	-1.18766	-1.11954	2.5258	2.77376	-1.51272	0.0779995	-7.26894	-0.672754	1.82687	-4.87207	-1.5226	0.74371	0.0067271	0.0063744
TGGT1_252430	TGME49_252430		hypothetical protein		PM - peripheral 2	-0.59	0.14121	-1.18034	-2.64774	-1.4674	1.67104	5	0.80659	0.009869	0.90848	-0.355915	-3.21361	0.0284907	0.0134806	-1.79919	-2.1551	0.371401	-0.947739	-4.16135	-0.362086	-1.65526	-1.62677	1.33718	0.455753	0.329145	0.952323	-1.03954	-0.890066	-1.11556	-3.27128	-2.19342	0.071107	0.00010111	0.044806
TGGT1_295350	TGME49_295350		putative nucleoside diphosphate kinase		cytosol	2.45	0.022814	-1.04169	0.415485	1.45718	2.18279	7	0.338	0.0029642	0.44942	-0.383093	-2.38984	-0.352151	2.00131	1.39276	1.00966	2.37813	1.74974	-0.640099	1.93892	1.22904	0.876889	0.91657	0.26626	0.291117	0.896173	0.652475	2.10878	0.357189	-2.74888	-1.19585	0.33661	0.00056788	0.59838
TGGT1_293060	TGME49_293060		SPRY domain-containing protein		nucleus - non-chromatin	-0.12	0.0083551	-1.03128	-1.2691	-0.237819	0.455809	5	0.57084	0.00014228	0.35204	1.84158	-4.89346	-0.0419561	-2.37314	-4.35412	-2.51254	2.00172	1.67925	-3.21421	2.19274	1.96141	1.91946	2.78357	3.56761	-0.89774	0.180835	-4.16679	1.87973	1.65425	-5.09394	-1.71984	0.31756	0.00042192	0.24474
TGGT1_227080	TGME49_227080		hypothetical protein			-0.05	0.11444	-1.01608	-3.74774	-2.73166	1.27091	3	0.11162	0.0069318	0.67448	0.391662	-3.31931	-0.120601	-1.85582	-4.02565	-3.63398	-0.309814	-1.36339	-4.6827	-1.46447	-2.80595	-2.92655	0.883585	1.33268	-0.0644745	0.675349	-4.31089	-1.91334	0.676904	-2.76936	-1.04623	0.067304	0.088127	0.32925
TGGT1_229290	TGME49_229290		kelch repeat-containing protein		19S proteasome	-1.55	0.00094483	-0.985029	-0.41756	0.567469	0.9456	4	0.61148	0.013364	0.86367	0.373149	-3.26048	-0.0677589	0.797847	0.460038	0.833187	1.0406	0.44869	-2.81179	0.771134	0.79368	0.725921	2.07416	0.195986	-2.34123	0.0603213	-3.63572	0.2693	4.46891	-3.08109	0.693911	0.52902	0.0040846	0.11387
TGGT1_221230	TGME49_221230		hypothetical protein		Golgi	0.16	5.4851e-05	-0.9574	-2.28044	-1.32304	0.585186	5	0.67334	0.00019995	0.36357	1.95473	-4.65795	-0.168982	-1.2011	-4.43232	-2.4776	0.959353	0.680043	-3.9779	0.350373	-0.216832	-0.385814	1.80414	2.72981	-1.02891	0.415901	-5.96506	0.902467	3.48747	-4.88037	-0.696451	0.86518	0.00065606	0.047486
TGGT1_210740	TGME49_210740		hypothetical protein			0.94	0.0026151	-0.927235	-4.04728	-3.12005	1.11403	4	0.066024	0.024188	0.75696	-0.120032	-2.69801	0.0363372	-0.978849	-2.83267	-2.9527	-1.94029	-3.24194	-5.93995	-3.32366	-3.28553	-3.24919	1.64579	0.249829	0.494268	0.796487	-2.84253	-3.52596	-0.110172	-2.41399	-1.26208	0.098861	0.015118	0.0010258
TGGT1_269270	TGME49_269270		leucine rich repeat-containing protein			-0.31	0.078856	-0.879529	-1.89267	-1.01314	1.17311	3	0.052872	0.58809	0.00054629	0.533361	-0.443464	-2.72848	-0.460656	-2.43791	-1.90454	0.309747	-0.6807	-1.12416	-0.427605	0.0791926	-2.64929	0.762633	1.29106	-0.751113	0.290214	-4.50413	-0.236694	2.59959	-0.887469	0.85606	0.53432	0.64184	0.31193
TGGT1_265460	TGME49_265460		hypothetical protein			0.32	0.032703	-0.871169	-1.47769	-0.606518	0.699853	4	0.47863	0.032843	0.55099	1.03247	-3.57063	-0.0753451	0.118003	-2.53723	-1.50476	1.26029	0.264517	-3.30611	1.20905	0.453156	0.377811	1.84211	1.6747	0.381914	0.830402	-3.99309	1.39416	2.48833	-4.70027	-1.10597	0.4598	0.001468	0.030831
TGGT1_313350	TGME49_313350		hypothetical protein		nucleus - chromatin	0.08	0.020951	-0.847335	-3.57796	-2.73063	1.35329	3	0.15363	0.053721	0.40162	0.588961	-2.7355	-0.395464	0.113422	-3.70819	-3.11923	-1.17755	-1.72437	-4.45987	-1.10867	-2.75932	-3.15479	0.763962	0.992222	-0.356836	0.615911	-4.43287	-2.03676	1.31364	-2.42311	-0.554733	0.28321	0.030212	0.035118
TGGT1_264178B	TGME49_264178		flagellar associated protein			-2.02	0.045961	-0.780366	-1.51886	-0.73849	1.67649	4	0.50081	0.88497	0.0030956	-0.266559	-0.0744874	-2.00005	0.280781	-0.876381	-1.14294	-0.573753	-0.774802	-0.849289	-0.439096	-0.564288	-2.56434	0.917242	0.159183	-2.17592	0.0661478	-5.73148	-2.7032	4.58854	1.85391	3.22122	0.46421	0.94887	0.80658
TGGT1_231440	TGME49_231440		LsmAD domain-containing protein		nucleus - non-chromatin	-1.65	0.058385	-0.76327	-4.83685	-4.07358	0.693108	2	0.053168	0.013364	0.62397	1.35342	-3.59286	-0.0503631	-2.27041	-6.06536	-4.71194	-0.297033	-1.80796	-5.40083	-2.92532	-4.34741	-4.39777	0.513061	2.14186	-0.19782	0.611744	-7.37001	-4.22031	2.65807	-1.18052	0.738777	#N/A	0.11655	0.17858
TGGT1_298050	TGME49_298050		hypothetical protein			-1.02	0.046446	-0.727606	-4.20318	-3.47558	0.868358	4	0.028495	0.075004	0.43646	0.0140447	-1.84175	-0.355116	-3.11289	-5.07586	-5.06181	-1.00316	-2.47482	-4.31657	-1.26076	-2.87606	-3.23117	0.920571	1.40033	-0.581236	0.218059	-6.25243	-1.92827	1.19062	-2.3883	-0.59884	0.097697	0.11283	0.21153
TGGT1_261450	TGME49_261450		hypothetical protein		19S proteasome	-0.43	0.022304	-0.704417	-4.4363	-3.73188	1.14174	3	0.08444	0.0085828	0.31758	0.188993	-2.34562	0.0433794	-0.201243	-3.78917	-3.60018	-1.70287	-3.48175	-5.82737	-1.72726	-3.92471	-3.88134	1.21288	0.226972	-2.16053	0.00925258	-4.82555	-5.03599	1.22536	-0.791388	0.216988	0.10196	0.046441	0.1627
TGGT1_319610	TGME49_319610		eIF2 kinase IF2K-D (incomplete catalytic triad)			-1.68	0.0015845	-0.701767	-3.73428	-3.03251	0.439309	3	0.85566	0.00018992	0.00094674	2.83394	-4.46992	-0.469323	-1.71805	-5.78468	-2.95074	-0.967794	-1.67248	-6.1424	-1.3654	-1.64038	-2.1097	2.12747	2.3835	-0.306977	0.367046	-4.50319	-2.93893	1.55245	-3.20346	-0.825509	0.16263	0.0046426	0.19814
TGGT1_293900	TGME49_293900		sporozoite protein with an altered thrombospondin repeat SPATR		micronemes	0.1	0.025068	-0.659371	-3.13299	-2.47362	0.430657	4	0.036322	0.018654	0.30334	-0.456204	-2.45479	0.932879	-0.333367	-4.69698	-5.15318	0.543018	-1.28117	-3.73595	0.470704	-1.44272	-0.509846	2.37967	1.92718	-2.28971	0.0358332	-4.8494	-3.80804	-0.303785	0.0720922	-0.115847	0.039544	0.40485	0.39058
TGGT1_241170	TGME49_241170		hypothetical protein		nucleus - chromatin	0.03	0.019543	-0.649995	-1.52435	-0.874351	0.753508	5	0.42485	0.0074521	0.76017	1.18255	-2.69791	-0.43462	-0.208978	-1.90038	-0.717835	0.394066	-0.523106	-3.22102	0.469985	-0.199566	-0.634186	1.46996	0.903173	-1.16286	0.250178	-4.7452	-1.34457	4.02737	-1.87645	1.07546	0.71383	0.18445	0.52602
TGGT1_310260	TGME49_310260		hypothetical protein			-0.21	0.72901	-0.630698	-2.39111	-1.76041	0.860703	1	0.037379	0.82052	0.046192	-0.34861	0.106774	-1.65026	-0.500853	-0.997375	-1.34599	-1.18032	-2.07818	-1.97141	-1.26811	-2.20568	-3.85594	1.30655	0.663878	-0.446413	0.368072	-2.86639	-3.66932	1.52041	1.69791	1.60916	0.071621	0.9878	0.8255
TGGT1_264650	TGME49_264650		phosphoacetylglucosamine mutase		cytosol	-2.94	0.011954	-0.579614	-3.61609	-3.03648	0.740518	4	0.02021	0.75169	0.14231	0.229247	-0.542113	-1.42598	-2.25453	-4.47274	-4.24349	-0.937199	-2.03406	-2.57617	-1.51596	-2.60264	-4.02861	0.906982	1.27591	-0.147001	0.42949	-6.5047	-3.75169	2.26121	1.17552	1.71836	0.080664	0.49591	0.12298
TGGT1_291980	TGME49_291980		HECT-domain (ubiquitin-transferase) domain-containing protein		nucleus - chromatin	-1.94	0.0032501	-0.579314	-4.28726	-3.70794	0.745912	3	0.1152	0.48604	0.04526	0.0375505	-0.571555	-1.20394	-0.373932	-2.84779	-2.81024	-3.65069	-4.00314	-4.5747	-4.20214	-4.2729	-5.47684	1.35634	0.757029	-1.06568	0.0430683	-3.57358	-5.07102	0.76334	0.496329	0.629834	0.049621	0.39668	0.015011
TGGT1_218240	TGME49_218240		hypothetical protein		IMC	-2.87	0.097336	-0.552885	-4.33713	-3.78425	0.906978	2	0.023078	0.036959	0.64033	0.128148	-1.61317	-0.173636	-2.92218	-4.96038	-4.83223	-3.16171	-2.89142	-4.50459	-3.09559	-3.50095	-3.67459	0.596712	1.06317	-0.467082	0.544176	-7.64665	-3.57307	2.81442	-0.931521	0.941448	#N/A	0.18112	0.39923
TGGT1_320770	TGME49_320770		Toxoplasma gondii family B protein			-0.05	0.024299	-0.5472	-1.41092	-0.863717	0.777999	3	0.47293	0.53827	0.028685	0.396985	-0.423545	-1.61504	-1.54842	-2.25949	-1.86251	0.117094	-0.769653	-1.1932	-0.113418	0.437995	-1.17704	0.391174	1.3512	0.0628759	0.682662	-4.3421	-2.18771	2.47959	0.994516	1.73706	0.53286	0.14543	0.42139
TGGT1_227930	TGME49_227930		hypothetical protein			-1.63	0.021967	-0.510406	-4.00116	-3.49075	0.690831	3	0.056349	0.493	0.11623	-0.120824	-0.191452	-1.21894	0.808816	-2.54522	-2.66604	-1.28315	-4.07193	-4.26338	-1.79712	-3.85511	-5.07405	1.22523	0.826	-1.84519	0.0182539	-3.01287	-3.31212	0.346829	-0.951255	-0.302213	0.030249	0.4112	0.068929
TGGT1_202900	TGME49_202900		zinc finger (CCCH type) motif-containing protein			0.89	0.01732	-0.460502	2.19674	2.65724	1.54877	6	0.014338	0.00023756	0.92761	-0.530976	-1.1636	0.313074	2.58953	2.78216	2.25119	2.28404	3.14716	1.98356	2.03544	2.0424	2.35547	0.191844	0.562874	0.11028	0.8496	2.59808	2.40212	-0.34689	-0.418564	-0.382727	0.24868	0.080769	0.40994
TGGT1_236270	TGME49_236270		hypothetical protein		nucleolus	-0.72	0.00023563	-0.0681085	-4.27832	-4.21021	0.0686558	1	0.47274	0.0053385	0.020517	1.75652	-1.64979	-0.311061	-2.07612	-3.91417	-2.15764	-3.95105	-4.39354	-6.04333	-4.6772	-4.32291	-4.63397	1.96711	0.258798	-1.07398	0.126811	-3.86156	-4.68275	1.70391	-1.36058	0.171666	0.73946	0.0019241	0.0066456
TGGT1_292130	TGME49_292130		ribosomal protein RPL13A		60S ribosome	-2.39	0.042086	-0.0559586	-3.43158	-3.37562	0.0342204	1	0.016511	0.49432	0.022718	0.598864	0.705379	-1.47212	0.983307	-1.15763	-0.558769	-4.29005	-4.69434	-3.98896	-4.6805	-4.2749	-5.74702	2.63865	1.93225	-1.03985	0.35127	-3.52833	-4.68936	2.96956	0.700404	1.83498	0.76792	0.96259	0.075856
TGGT1_224205	TGME49_224205		putative ER lumen protein retaining receptor		PM - integral	-0.47	0.045799	0.0239802	-5.40061	-5.42459	0.0380275	1	0.028791	0.025074	#N/A	1.63493	-1.37835	-0.184639	-2.79008	-6.58679	-4.95185	-2.69352	-4.19261	-5.57096	-3.65703	-5.49438	-5.67901	0.392372	1.19861	-0.689944	0.118111	-7.09227	-4.4775	2.14041	-1.09347	0.523474	#N/A	0.11655	0.17858
TGGT1_284040	TGME49_284040		hypothetical protein			-4.62	0.017001	0.619233	-4.43333	-5.05257	0.654501	1	0.88319	0.75871	0.038295	2.94773	0.128197	-1.21823	-3.77052	-7.0937	-4.14597	-4.00556	-4.07937	-3.95117	-4.3225	-3.98463	-5.20285	0.673505	1.76831	0.577837	0.96379	-5.67316	-4.37566	1.52718	0.424491	0.975837	0.054012	0.52811	0.06434
TGGT1_202120	TGME49_202120		hypothetical protein		PM - peripheral 2	-2.1	0.015841	0.628857	-5.3286	-5.95746	0.685504	1	#N/A	0.9355	0.03542	2.94773	-0.0288816	-1.03227	-4.89907	-7.97795	-5.03022	-4.46742	-4.9616	-4.99048	-5.24308	-4.93282	-5.9651	0.551582	1.74985	0.0898728	0.817007	-7.55974	-5.07203	2.52952	0.0815484	1.30554	#N/A	0.51481	0.13532
TGGT1_296010	TGME49_296010		phosphatidylinositol 3- and 4-kinase		nucleus - chromatin	-3.6	0.03458	0.692816	-5.24425	-5.93706	0.780333	1	0.83572	0.037402	0.73287	3.18092	-1.13831	0.0358338	-3.75773	-7.77257	-4.59165	-4.62825	-4.98513	-6.12344	-5.08043	-5.05349	-5.01765	0.790635	1.58996	0.177464	0.885485	-6.22639	-4.78689	1.63474	-1.33655	0.149092	0.28922	0.082277	0.17379
TGGT1_215150	TGME49_215150		AP2 domain transcription factor AP2X-9		nucleus - chromatin	-2.29	0.027174	0.773117	-4.83794	-5.61105	0.665083	1	0.91693	0.023815	0.78731	3.37813	-1.1327	0.0739178	-3.43985	-8.21942	-4.84129	-3.23314	-4.25054	-5.38323	-2.64246	-4.36321	-4.28929	0.54698	2.25961	-0.995833	0.0405752	-7.41211	-4.36718	2.57081	-1.01606	0.777378	0.72226	0.041408	0.12903
TGGT1_265390	TGME49_265390		hypothetical protein		nucleus - chromatin	-0.19	0.076937	-1.2787	-0.827253	0.451448	0.93662	4	0.41636	8.1484e-06	0.16074	1.15236	-4.87393	-0.114528	0.372041	-0.0814725	1.07089	1.28854	0.983445	-3.89049	1.16388	0.452372	0.337844	2.67804	0.53246	-0.821416	0.247373	-1.37986	1.34795	2.45075	-5.23844	-1.39384	0.88533	8.3623e-06	0.4887
TGGT1_228380	TGME49_228380		hypothetical protein			1.18	0.072895	-1.07335	-0.916701	0.156651	1.01589	3	0.2993	0.033795	0.15633	0.513641	-3.42936	-0.30434	-0.455816	-1.57859	-1.06495	1.07656	1.10919	-2.32017	1.15119	0.939356	0.635016	1.48316	1.50516	-0.926911	0.302452	-5.00239	0.433557	3.93744	-2.75373	0.591857	0.56183	0.26372	0.33789
TGGT1_225950	TGME49_225950		hypothetical protein			1.3	0.80433	-1.07198	0.366158	1.43813	1.02119	2	0.8772	0.0041613	0.48582	0.414749	-3.43478	-0.195896	2.15877	1.5556	1.97035	1.2196	1.42884	-2.00594	1.31979	1.32996	1.13407	2.09642	0.113104	0.065174	0.812094	1.97703	-1.09858	-0.00668617	-0.907367	-0.457027	0.33921	0.056895	0.62019
TGGT1_293540	TGME49_293540		hypothetical protein		apical 2	-0.02	0.10231	-1.01066	-1.76384	-0.75318	1.32526	3	0.28892	0.21296	0.43161	0.168427	-2.92686	-0.273545	-0.407552	-2.09358	-1.92515	0.67185	0.381244	-2.54562	0.705989	-0.547207	-0.820753	0.873675	1.2502	0.172987	0.841839	-4.11181	-0.254529	2.18666	-2.29109	-0.052216	0.17284	0.19232	0.14704
TGGT1_253755	TGME49_253755		hypothetical protein			0.52	0.70693	-0.954909	0.360712	1.31562	2.67836	3	0.0076863	0.66148	0.33152	-2.02021	-0.519874	-0.324644	1.38173	1.6201	-0.400105	1.04025	1.20913	0.689253	1.16903	1.11763	0.792988	0.660925	0.267629	-0.973087	0.164488	-1.69198	0.779146	1.29188	-0.089893	0.600991	0.70528	0.68677	0.92247
TGGT1_291600	TGME49_291600		gamma interferon inducible lysosomal thiol reductase (GILT) protein		endomembrane vesicles	0.6	0.24254	-0.883181	-1.52803	-0.64485	0.761333	2	0.50903	0.0065219	0.69003	1.65726	-3.98522	-0.321584	1.62651	-1.09531	0.561957	-0.222617	0.124255	-3.86097	-0.0287796	-0.963498	-1.28508	2.22145	0.669317	-0.120703	0.495655	-2.27086	-0.088645	2.83282	-3.77232	-0.469753	0.93937	0.0050881	0.34847
TGGT1_229700	TGME49_229700		hypothetical protein			-0.57	0.10479	-0.849388	-2.30178	-1.45239	1.7063	2	0.041923	0.33139	0.53931	-1.54568	-0.578919	-0.423561	0.22452	-1.36766	-2.91334	-0.411001	-2.04849	-2.62741	-0.536143	-0.941025	-1.36459	0.824129	0.558576	-0.584271	0.285801	-4.68751	-2.42191	1.77416	-0.205504	0.78433	0.058824	0.22387	0.09048
TGGT1_288000	TGME49_288000		hypothetical protein		dense granules	1.73	0.042846	-0.837554	-0.838294	-0.000739288	0.668693	6	0.045203	0.18947	0.17856	-0.553725	-1.51802	-0.440916	0.304432	-2.15914	-2.71286	1.59603	1.36705	-0.150976	1.59369	0.789871	0.348956	1.64255	1.89137	-0.176794	0.553609	-0.481851	1.03293	-2.23101	-1.1839	-1.70746	0.0056667	0.074602	0.1006
TGGT1_319680	TGME49_319680		hypothetical protein			1.06	0.11392	-0.836461	-1.46105	-0.624585	0.796556	2	0.36584	0.010308	0.41461	1.0009	-3.03461	-0.47567	-1.04799	-2.69139	-1.69048	0.897127	0.630788	-2.40383	0.644151	0.186844	-0.288826	1.07601	1.80361	0.0233004	0.788106	-2.55929	0.74053	0.868802	-3.14436	-1.13778	0.63249	0.02265	0.42349
TGGT1_216290B	TGME49_216290		hypothetical protein			1.94	0.25086	-0.832489	-1.18115	-0.348662	0.833226	3	9.4947e-05	0.72221	0.11253	-1.58843	-0.592448	-0.316589	0.640008	1.59687	0.00843893	-0.375339	-1.45649	-2.04894	-1.0479	-1.18636	-1.50295	1.06577	1.69029	-0.61421	0.501086	-2.1628	-1.79418	2.17124	-0.254759	0.958238	0.72196	0.39464	0.45434
TGGT1_289880	TGME49_289880		hypothetical protein		Golgi	1.8	0.0022134	-0.83135	1.82158	2.65292	2.51463	7	0.31619	0.00053216	0.31023	-0.314827	-1.66326	-0.515959	1.62381	2.19974	1.88491	2.8103	2.92591	1.26264	2.55104	2.83313	2.31717	0.530108	0.395202	-1.53955	0.0474073	-1.01252	2.62811	2.89743	-1.36547	0.765983	0.82088	0.0044024	0.17103
TGGT1_211385	TGME49_211385		hypothetical protein			0.09	0.047598	-0.814284	-2.59826	-1.78398	0.969559	3	0.16643	0.13747	0.25141	-0.313281	-2.14657	0.017004	0.0283995	-0.875072	-1.18835	-1.93638	-1.94832	-4.0949	-1.75216	-2.52854	-2.51154	1.45521	0.838897	-0.826523	0.0938812	-2.53233	-2.27385	1.34397	-1.82104	-0.238535	0.08463	0.077725	0.016894
TGGT1_262860	TGME49_262860		putative ADP-ribosylation factor family protein 1			-0.52	0.0087182	-0.753298	-0.564503	0.188795	1.42497	6	0.55905	0.023127	0.39428	0.21531	-2.24148	-0.233722	1.26433	0.0257625	0.241072	0.998561	0.540622	-1.70086	0.886127	2.04166e-06	-0.23372	1.01234	0.304963	0.678994	0.981315	0.736995	1.19182	-0.495923	-2.89268	-1.6943	0.17872	0.041218	0.074699
TGGT1_246178	TGME49_246178		hypothetical protein		rhoptries 2	0.2	0.11855	-0.737917	-2.22057	-1.48265	0.66026	3	0.43476	0.0002012	0.70712	0.527461	-4.27073	1.52951	-0.357504	-2.06963	-1.54217	-0.433534	-0.0451501	-4.31588	-0.549586	-2.33317	-0.803651	1.85178	1.25186	-1.54317	0.0757413	-4.92473	-1.02264	3.38256	-3.29324	0.0446611	0.5103	0.034011	0.315
TGGT1_278680	TGME49_278680		hypothetical protein			-1.58	0.035578	-0.727148	-2.39728	-1.67013	0.732823	1	0.45535	0.095811	0.376	0.497367	-2.15976	-0.519053	0.273014	-0.863457	-0.36609	-2.10098	-1.76198	-3.92174	-2.1641	-2.38494	-2.904	1.83118	0.764891	-0.124063	0.626785	-1.31188	-3.09974	0.945786	-0.821996	0.0618949	0.50307	0.18703	0.030579
TGGT1_267280	TGME49_267280		hypothetical protein		PM - peripheral 2	-0.86	0.014795	-0.720424	-4.32072	-3.6003	1.74128	2	0.062227	0.094722	0.36906	-0.0538623	-1.88545	-0.221963	-0.769086	-3.75099	-3.80486	-1.85545	-3.35624	-5.24169	-3.43601	-3.69365	-3.91562	0.799502	0.213293	0.135121	0.841346	-3.78772	-3.06611	-0.0171381	-2.17558	-1.09636	0.068465	0.058795	0.034205
TGGT1_219222	TGME49_219222		hypothetical protein			1.52	0.52383	-0.713642	0.582977	1.29662	0.957374	3	0.012389	0.12585	0.027169	-0.452469	-1.42031	-0.268144	2.05979	2.32966	1.87719	1.34336	1.0714	-0.348914	1.22767	0.488798	0.220655	1.15644	0.940869	-0.222763	0.607041	1.09261	0.946266	0.78458	-1.29518	-0.2553	0.74341	0.46473	0.36223
TGGT1_310920	TGME49_310920		hypothetical protein			-0.47	0.011271	-0.7063	-1.98717	-1.28087	0.693041	5	0.11403	0.2381	0.39605	-0.176692	-1.83027	-0.11194	-0.860789	-3.04729	-3.22398	0.510632	-0.354063	-2.18433	0.203987	-0.441255	-0.553195	1.34627	1.53039	-0.469995	0.682176	-5.7768	-1.05597	2.55282	-1.12836	0.712227	0.48647	0.13133	0.17497
TGGT1_213885	TGME49_213885		hypothetical protein			-0.14	0.14751	-0.690466	-1.7654	-1.07493	0.878322	3	0.28089	0.028676	0.65402	0.851666	-2.91448	-0.00858156	-0.735114	-1.90317	-1.0515	0.335373	-0.444085	-3.35857	-0.867102	-0.877539	-0.88612	1.3822	0.7493	-1.17271	0.101513	-4.15056	-1.47443	3.09906	-1.88413	0.607462	0.83689	0.23663	0.32226
TGGT1_255670	TGME49_255670		methyltransferase domain-containing protein		mitochondrion - membranes	-0.14	0.65793	-0.688433	-1.08399	-0.395559	1.42959	3	0.30115	0.054376	0.50594	0.102455	-1.87443	-0.293321	0.518664	-0.470952	-0.368497	0.342546	-0.299406	-2.17384	0.199312	-0.41632	-0.709641	0.959124	0.087637	-1.10226	0.0907276	-1.72301	0.0346461	1.35451	-2.20848	-0.426986	0.6521	0.075988	0.89351
TGGT1_237180	TGME49_237180		hypothetical protein		rhoptries 1	1.39	0.0024436	-0.68015	-1.99923	-1.31908	0.61216	3	0.11841	0.045666	0.91284	-0.250584	-2.2593	0.469432	-1.76752	-3.06458	-3.31516	-0.0537384	-0.224205	-2.4835	-0.448279	-0.668468	-0.199035	1.61352	1.52788	-0.396982	0.323183	-4.05865	-0.644299	0.743489	-1.8392	-0.547857	0.13812	0.09035	0.11387
TGGT1_248880	TGME49_248880		GTPase RAB7		Golgi	-2.67	0.001172	-0.670615	-2.87687	-2.20626	0.427534	2	0.70245	0.0074596	0.22093	0.577892	-2.14654	-0.443195	1.06158	-0.396685	0.181207	-2.14021	-2.75274	-4.89928	-2.55074	-3.46935	-3.91255	2.69394	1.60758	-0.105073	0.66326	-2.52994	-4.35028	2.71115	-0.549003	1.08107	0.27987	0.14736	0.00056796
TGGT1_224910	TGME49_224910		divalent cation tolerance protein, CutA1 family protein		cytosol	-0.25	0.03585	-0.670523	-1.59054	-0.92002	0.268538	4	0.0012431	0.085848	0.24799	-0.536325	-1.73087	0.255627	2.49295	3.04925	2.51292	-1.38186	-2.42254	-4.15341	-1.72881	-3.38676	-3.13114	3.59028	3.47113	0.0615669	0.780534	1.59273	-3.10344	0.920192	-1.04997	-0.064889	0.88144	0.10844	0.0060988
TGGT1_270450	TGME49_270450		MCM2/3/5 family protein			-1.96	0.11042	-0.63512	-3.53553	-2.90041	0.821873	3	0.055161	0.16672	0.57431	0.146763	-1.89897	-0.153149	-1.84318	-4.31441	-4.16765	-1.2203	-2.07982	-3.97879	-1.95611	-2.30699	-2.46014	0.936084	1.22982	-0.659453	0.76806	-6.93846	-2.71877	2.77081	-1.26002	0.755397	0.79042	0.24534	0.67013
TGGT1_240950	TGME49_240950		hypothetical protein			-1.38	0.030248	-0.63489	-4.03826	-3.40337	0.591016	3	0.30129	0.021628	0.52739	1.56093	-3.52973	0.0641283	-2.41377	-4.80549	-3.24456	-2.12279	-2.52998	-6.05971	-2.51156	-2.87465	-2.81052	1.76402	1.22644	-0.439515	0.716047	-6.20212	-2.39307	2.95756	-3.66663	-0.354537	0.3411	0.0065644	0.11699
TGGT1_208080	TGME49_208080		hypothetical protein			-0.07	0.039653	-0.627845	-2.34313	-1.71529	0.586924	3	0.41323	0.056131	0.63695	1.01034	-2.79906	-0.0948175	-0.792889	-3.39295	-2.38261	-0.402833	-1.08102	-3.88008	-1.22548	-0.671891	-0.766708	1.55706	1.46723	-0.596395	0.516833	-5.47246	-1.03893	3.08985	-2.84116	0.124346	0.43	0.033199	0.48406
TGGT1_236870	TGME49_236870		hypothetical protein	GRA42		2.8	0.40878	-0.624147	2.98409	3.60824	2.00535	5	0.093523	5.7039e-05	0.0040936	-0.326168	-1.08957	-0.456707	2.75861	3.44068	3.11451	3.25082	3.46062	2.37105	3.47174	3.92342	3.46672	0.559356	0.273139	0.084139	0.831603	2.75615	3.38599	0.358359	-1.01494	-0.328291	0.28705	0.0024334	0.84178
TGGT1_238060	TGME49_238060		EF hand domain-containing protein			-0.06	0.12397	-0.616682	-2.38939	-1.77271	1.35591	3	0.21837	0.59443	0.037262	0.434294	-0.55003	-1.73431	-1.50685	-2.60731	-2.17302	-1.1996	-1.86891	-2.41894	-0.89599	-0.841895	-2.57621	0.203211	0.886633	-0.503143	0.27321	-3.26299	-1.69254	1.08997	-0.726396	0.181785	0.26328	0.63118	0.31193
TGGT1_274060	TGME49_274060		2-oxoglutarate/malate translocase OMT		mitochondrion - membranes	0.58	0.32535	-0.5981	-2.59783	-1.99973	0.678385	1	0.0096044	0.56515	0.59472	-2.10948	-0.0231767	0.338354	0.398442	-2.40605	-4.51552	0.719451	-1.38143	-1.4046	0.105214	-2.21173	-1.87338	1.67723	0.544213	-0.77917	0.250394	-2.31608	-0.254079	-2.19944	-1.15052	-1.67498	0.0018769	0.20537	0.062149
TGGT1_218860	TGME49_218860		hypothetical protein			0.51	0.56576	-0.57163	0.158088	0.729719	0.685722	2	0.0047643	0.75169	0.0050112	-1.77503	0.388176	-0.328038	0.18491	0.138057	-1.63697	1.35988	0.981278	1.36945	1.25407	1.06982	0.741783	1.58593	0.514303	0.593649	0.973981	-0.134943	1.28426	-1.50203	0.0851902	-0.708419	0.096583	0.84498	0.55127
TGGT1_223855	TGME49_223855		RNA recognition motif-containing protein		nucleolus	-0.08	0.31176	-0.567717	-2.39766	-1.82994	0.233326	1	0.029944	0.76304	0.021313	-1.0284	-0.13066	-0.544092	1.70983	2.36508	1.33668	-3.4162	-3.99991	-4.13057	-3.19527	-3.85499	-4.39909	3.23682	3.63372	-0.843507	0.37657	-2.51821	-4.19992	3.85489	0.0693534	1.96212	0.92801	0.0099626	0.11086
TGGT1_261600	TGME49_261600		creatinase domain-containing protein		cytosol	0.8	0.15934	-0.558108	-3.08392	-2.52582	0.657413	2	0.064652	0.74002	0.03958	-0.596135	0.0793027	-1.15749	-0.476923	-1.3028	-1.89894	-1.44368	-2.93826	-2.85896	-2.15203	-3.33639	-4.49388	1.31202	1.07771	-0.213707	0.497827	-3.86496	-2.51429	1.96603	-0.344666	0.81068	0.099016	0.71196	0.080775
TGGT1_212075	TGME49_212075		hypothetical protein			0.57	0.030629	-0.553008	-1.28328	-0.730268	1.31956	2	0.49394	0.12347	0.86717	-0.367524	-1.37911	0.0876054	1.08292	-0.446704	-0.814229	-0.917115	-0.828105	-2.20721	-1.24614	-0.915996	-0.828391	0.800182	0.249475	-0.580221	0.521173	-3.75438	-1.6791	2.94016	-0.528115	1.20602	0.60998	0.21041	0.30214
TGGT1_260510	TGME49_260510		ubiquitin thioesterase otubain-like family protein		cytosol	1.48	0.4822	-0.540036	-2.22716	-1.68713	1.1402	2	0.071179	0.0019863	0.31024	0.354169	-1.84836	-0.125916	-0.598066	-2.25829	-1.90412	-0.341006	-1.28993	-3.13829	-0.941964	-1.51316	-1.63908	0.800109	0.50708	0.0878775	0.616691	-0.595589	-1.32593	-1.30853	-1.81236	-1.56045	0.10973	0.017539	0.36775
TGGT1_205350	TGME49_205350		putative integral membrane protein, GNS1/SUR4 family protein		ER	0.24	0.022366	-0.539508	-1.53383	-0.994324	0.255263	6	0.91482	0.0015213	0.7689	3.16175	-5.26064	0.48037	0.786513	-4.11509	-0.953342	1.54447	0.241871	-5.01877	1.6235	0.890243	1.37061	3.234	2.72203	-2.99555	0.00721112	-8.10434	0.454979	7.151	-5.47375	0.838625	0.99999	0.0005846	0.54538
TGGT1_320530A	TGME49_320530		hypothetical protein			0.55	0.15369	-0.537344	-1.06169	-0.524345	0.87999	4	0.059819	0.45482	0.28708	0.153764	-1.64012	-0.125676	0.452913	-0.121459	0.0323049	-0.937793	-0.0427058	-1.68282	-1.23455	-1.40887	-1.53454	0.950322	0.767032	-0.118135	0.765143	-0.216466	-0.422477	0.248771	-1.26035	-0.505788	0.12506	0.54992	0.015664
TGGT1_255650	TGME49_255650		DHHC zinc finger domain-containing protein		ER	0.26	0.0096777	-0.534209	-1.06301	-0.528804	0.259033	4	0.9811	3.134e-06	0.7724	3.23963	-5.2958	0.453544	-1.01199	-4.34313	-1.1035	1.49438	1.82379	-3.47202	-0.0165683	0.932931	1.38647	2.4295	3.3332	-1.14007	0.123306	-6.34795	-2.16817	5.24445	-1.30385	1.9703	0.99192	0.0062162	0.45573
TGGT1_320550	TGME49_320550		hypothetical protein			-0.42	0.12596	-0.526264	-3.07621	-2.54994	0.954689	3	0.12899	0.016937	0.72861	0.549796	-2.27709	0.148503	-1.54666	-3.20743	-2.65764	-1.08571	-1.72528	-4.00238	-1.91568	-2.71712	-2.56861	0.803319	0.755083	-0.588784	0.50869	-5.49884	-1.95587	2.84121	-2.04651	0.397351	0.58788	0.0010346	0.22511
TGGT1_244860	TGME49_244860		hypothetical protein			-2.59	0.099412	-0.521523	-3.46156	-2.94004	1.50926	3	0.035877	0.37168	0.49893	0.218722	-1.53691	-0.24638	-1.67786	-3.11922	-2.9005	-2.73475	-2.45976	-3.99668	-2.56306	-3.24112	-3.4875	0.548549	0.420371	-0.635539	0.256276	-4.20014	-4.72125	1.29964	0.724576	1.01211	0.52016	0.98422	0.25041
TGGT1_233350	TGME49_233350		putative nuclear transport factor 2		cytosol	-3.46	0.15141	-0.518887	-5.90395	-5.38507	1.42692	2	0.039798	0.54257	#N/A	-0.0348249	-1.3372	-0.184639	-3.34078	-5.46203	-5.49686	-4.51033	-4.71628	-6.05347	-5.05323	-5.97689	-6.16153	0.35667	0.633821	0.40399	0.920802	-4.02999	-5.42586	-1.46687	-0.627615	-1.04724	0.00091256	0.4678	0.01371
TGGT1_218540	TGME49_218540		putative peptidase S15		ER	0.53	0.31124	-0.515059	-1.53256	-1.0175	0.679015	3	0.037862	0.49849	0.52948	0.112726	-1.20797	-0.449929	-1.08429	-2.4127	-2.29998	-0.261804	-0.535383	-1.74336	-0.972794	-0.104406	-0.554335	0.891708	1.22735	-0.363718	0.655272	-4.50929	-0.787014	2.20931	-0.956344	0.626483	0.68399	0.0067423	0.77287
TGGT1_285880	TGME49_285880		hypothetical protein			1.52	0.60064	-0.508014	0.540359	1.04837	2.08308	2	0.038069	0.022006	0.23441	-0.163359	-0.528037	-0.832648	0.944241	0.528418	0.36506	1.39401	1.21652	0.688484	1.51841	1.40018	0.567534	0.163416	0.459563	0.151705	0.465823	-2.27786	0.66449	2.64292	0.0239937	1.33345	0.38082	0.17721	0.67317
TGGT1_311420	TGME49_311420		hypothetical protein			1.72	0.069589	-0.499089	-1.2461	-0.747016	1.32819	3	0.051921	0.13043	0.41185	-0.182116	-1.40976	0.0946135	-0.162164	-0.593057	-0.775173	-0.597805	-0.226773	-1.63654	-0.784735	-1.42122	-1.3266	0.436288	0.611925	-0.131908	0.60861	-1.62194	-0.411465	0.846763	-1.22507	-0.189155	0.21798	0.28498	0.1117
TGGT1_244280	TGME49_244280		hypothetical protein		dense granules	1.67	0.50979	-0.489137	2.19406	2.6832	1.66529	4	0.75021	0.032633	0.038221	0.126224	-1.11467	-0.478963	2.93607	2.27493	2.40116	2.55165	2.78414	1.66947	2.67429	2.99051	2.51155	0.457648	0.368315	-0.65515	0.452317	0.433925	2.5371	1.96723	-0.867629	0.549802	0.91399	0.19212	0.64725
TGGT1_300250	TGME49_300250		MtN3/saliva family protein			0.08	0.025177	-0.484587	-4.50112	-4.01654	0.524495	2	0.73739	0.016374	0.24098	1.80286	-3.18336	-0.0732643	-2.32295	-5.28623	-3.48337	-2.4837	-2.93537	-6.11873	-2.40373	-3.828	-3.90127	1.41639	1.18672	-0.222877	0.569975	-6.00359	-3.10404	2.52022	-3.01469	-0.247236	0.44601	0.0030097	0.085299
TGGT1_266970	TGME49_266970		hypothetical protein		PM - peripheral 2	0.67	0.1021	-0.480316	-2.75345	-2.27313	0.829789	2	0.22364	0.013656	0.54452	0.546616	-1.74352	-0.244041	-0.659169	-2.2645	-1.71789	-0.27874	-1.54563	-3.28916	-2.17627	-3.00927	-3.25331	0.897004	0.731856	-0.368069	0.400833	-2.7928	-2.00473	1.07491	-1.28443	-0.104756	0.19123	0.060168	0.031327
TGGT1_260580	TGME49_260580		hypothetical protein			-3.26	0.13204	-0.480237	-4.86263	-4.3824	1.01313	2	0.0053413	0.27341	0.74705	-0.354144	-0.959209	-0.127359	-1.95993	-4.83322	-5.18736	-2.83675	-4.48788	-5.44709	-3.03959	-3.82609	-3.95345	0.798015	0.511783	-0.212973	0.558987	-5.74324	-3.62893	0.55588	-1.81816	-0.631142	0.0086451	0.060407	0.054872
TGGT1_278910	TGME49_278910		putative O-acetylserine (thiol) lyase 2			-0.51	0.0030369	-0.473678	-1.41777	-0.944094	0.332918	3	0.53959	0.010631	0.14551	0.7446	-2.08891	-0.0767181	1.32991	0.569383	1.31398	-1.08815	-1.56966	-3.65857	-1.22892	-1.83201	-1.90873	2.52237	1.31726	0.921512	0.991546	0.316352	-1.90944	0.997631	-1.74914	-0.375752	0.27168	0.007951	0.0012343
TGGT1_227940	TGME49_227940		hypothetical protein			0.58	0.014186	-0.472294	-1.48977	-1.01747	1.59909	3	0.074971	0.26658	0.12492	0.0290679	-0.50226	-0.943689	1.02253	-1.54164	-1.51257	-0.279335	-1.10877	-1.61103	-0.594586	-0.402009	-1.3457	0.13413	0.575274	-1.57709	0.0353002	-3.90491	-2.24561	2.39234	0.634573	1.51346	0.54829	0.58778	0.19293
TGGT1_319380	TGME49_319380		hypothetical protein			-0.35	0.0085143	-0.459139	-3.18844	-2.7293	0.27928	3	0.93645	0.0021669	0.59567	2.89972	-3.7178	-0.559331	-3.23462	-6.11208	-3.21237	-0.430962	-0.948713	-4.66652	-0.74005	-1.12709	-1.68643	1.49019	2.93094	0.227409	0.914175	-5.2104	-1.2005	1.99804	-3.46601	-0.733988	0.64455	0.005865	0.22499
TGGT1_214830	TGME49_214830		hypothetical protein		19S proteasome	-1.21	0.034381	-0.452854	-2.65925	-2.2064	0.219695	3	0.52609	0.022183	0.4279	2.47161	-3.26998	-0.560194	-2.87352	-6.57667	-4.10506	0.91739	0.351655	-2.91832	0.402126	-0.394181	-0.954374	1.59124	3.80309	-0.405841	0.387474	-7.28373	-1.20478	3.17867	-1.71354	0.732562	0.93314	0.22649	0.71049
TGGT1_261500	TGME49_261500		hydrolase		nucleus - chromatin	-0.09	0.11761	-0.431329	-3.96239	-3.53106	0.936637	2	0.025735	0.34205	0.51596	-0.133957	-1.08831	-0.071719	-1.80557	-3.0353	-3.16926	-2.20523	-3.70222	-4.79053	-2.92186	-3.85566	-3.92738	0.811203	0.436142	-0.373718	0.370898	-4.47977	-4.09966	1.31051	-0.690867	0.30982	0.40668	0.21578	0.18937
TGGT1_248840	TGME49_248840		transporter, major facilitator family protein		Golgi	-0.83	0.049119	-0.428023	-1.08997	-0.66195	0.521265	2	0.57148	0.028577	0.45518	1.1066	-2.31234	-0.0783284	-1.32176	-2.31971	-1.21311	0.603535	0.707703	-1.60464	0.301782	-0.373841	-0.452169	0.586018	1.53413	-0.358735	0.393745	-3.23819	-0.398301	2.02508	-1.20633	0.409372	0.88387	0.30571	0.64513
TGGT1_307080	TGME49_307080		hypothetical protein			0.69	0.47462	-0.418577	-1.97494	-1.55636	0.806873	2	0.53112	0.62241	0.0085317	0.933985	-0.492679	-1.69704	-0.117617	-2.07931	-1.14533	-0.273086	-1.30113	-1.79381	-0.566532	-1.28863	-2.98567	0.933445	0.452934	-0.587963	0.483167	-4.18192	-1.68185	3.03659	-0.111965	1.46231	0.80559	0.6726	0.60372
TGGT1_408680	#N/A		hypothetical protein			-1.02	0.032507	-0.417532	-3.64146	-3.22393	0.387348	3	0.44844	0.0021481	0.63749	1.55998	-2.65268	-0.159901	-3.8019	-5.43227	-3.87229	-0.774436	-1.20213	-3.85481	-1.34911	-3.03738	-3.19728	0.384773	2.12123	-0.380577	0.516561	-5.24734	-1.8678	1.37504	-1.987	-0.305981	0.56922	0.030212	0.082297
TGGT1_269920	TGME49_269920		phosphatidylserine decarboxylase		dense granules	0.52	0.26916	-0.405635	-1.90934	-1.50371	0.713517	3	0.19705	0.01807	0.45064	0.856443	-1.97503	-0.0983134	-0.803707	-2.37414	-1.5177	-0.0898246	-0.890197	-2.86523	0.0952758	-1.24678	-1.3451	0.832311	0.774617	-0.525551	0.466635	-2.83418	0.256973	1.31648	-3.1222	-0.902863	0.23971	0.0042625	0.36935
TGGT1_269800	TGME49_269800		putative glutamine-dependent NAD(+) synthetase protein		cytosol	0.04	0.030577	-0.390708	-3.85447	-3.46376	0.227233	5	0.93732	0.01497	0.58185	2.57666	-3.59749	-0.151294	-0.503618	-7.07108	-4.49442	0.143557	-1.16889	-4.76637	0.157193	-2.15132	-2.30261	1.35081	3.16241	-0.904091	0.0779003	-5.10405	-0.409172	0.60963	-4.3572	-1.87379	0.13035	0.0020184	0.014895
TGGT1_246220	TGME49_246220		hypothetical protein		ER	0.29	0.11799	-0.38452	-0.74196	-0.35744	0.665256	2	0.03049	0.0175	0.16295	-0.11809	-1.80162	0.766154	1.08609	-0.888335	-1.00642	0.236629	0.197586	-1.60404	0.451791	-0.381572	0.384582	1.02035	0.543362	-0.88986	0.524698	-3.23305	-0.361325	2.22662	-1.24271	0.491955	0.6051	0.0099565	0.42722
TGGT1_212740	TGME49_212740		aromatic amino acid hydrolase AAH2			1.4	0.0036318	-0.376318	-0.986828	-0.61051	0.501886	2	0.13241	0.0036236	0.49729	1.27481	-2.49644	0.0926728	-0.0468683	-1.909	-0.634188	0.619209	0.52309	-1.97335	0.303866	-0.445622	-0.35295	0.865845	1.2244	0.307079	0.925896	-1.49849	0.717832	0.864301	-2.69118	-0.913438	0.31859	0.10503	0.023046
TGGT1_285840	TGME49_285840		RAP domain-containing protein		mitochondrion - soluble	-3.3	0.0068456	-0.373557	-4.55572	-4.18217	0.471982	2	0.082611	0.41546	0.017575	1.55118	-0.598447	-2.0734	-3.17539	-5.8416	-4.29042	-2.7178	-3.48073	-4.07918	-2.84738	-3.22417	-5.29757	0.651082	1.44283	-0.352627	0.416698	-7.59514	-4.93098	3.30472	0.851803	2.07826	#N/A	0.62067	0.28051
TGGT1_280522	TGME49_280522		hypothetical protein			-2.87	0.0026815	-0.373073	-4.10628	-3.7332	0.522691	2	0.54032	0.021703	0.15683	1.3555	-2.21741	-0.257303	-0.521583	-4.64064	-3.28514	-0.611628	-3.25543	-5.47284	-0.328629	-3.30354	-3.56085	1.19148	0.786228	-1.7194	0.305786	-7.03778	-1.73703	3.75264	-3.73581	0.00841447	0.95635	0.022123	0.22861
TGGT1_273740	TGME49_273740		putative acetyl-CoA acyltransferase B			1.33	0.47808	-0.353673	-1.43785	-1.08418	0.902735	3	0.024457	0.81668	0.41692	0.136952	-0.530513	-0.667457	-1.34417	-1.85867	-1.72171	-0.0805214	-0.506101	-1.03661	-0.405563	-0.887759	-1.55522	0.357312	0.697347	-0.984142	0.148342	-4.73015	-1.243	3.00843	0.206386	1.60741	0.8896	0.95486	0.5334
TGGT1_297690	TGME49_297690		hypothetical protein		nucleolus	-1.27	0.0051846	-0.338421	-3.16666	-2.82824	0.17653	2	0.1013	0.059484	0.87583	1.80661	-3.60052	0.778648	-2.3308	-6.5214	-4.71479	0.369913	-0.258705	-3.85923	0.55308	-1.70462	-0.925976	1.98708	3.27906	-0.613167	0.235276	-4.9821	-0.330519	0.267309	-3.52871	-1.6307	0.010746	0.048656	0.059815
TGGT1_313660	TGME49_313660		hypothetical protein			0.07	0.026145	-0.335931	-2.81514	-2.47921	0.289296	4	0.67363	0.03182	0.56586	1.81918	-2.26147	-0.565504	-2.62678	-5.01845	-3.19928	-0.37889	-0.994788	-3.25626	-0.553346	-1.42438	-1.98989	0.715257	2.20952	-0.524471	0.327595	-5.1734	-0.0751281	1.97413	-3.18113	-0.603501	0.73086	0.0076105	0.056412
TGGT1_315410	TGME49_315410		SAG-related sequence SRS53F		PM - peripheral 1	1.35	0.1402	-0.331715	-0.0156328	0.316082	0.701924	3	0.75044	0.022895	0.03391	-0.0762566	-1.03844	0.119552	0.22413	0.75235	0.676093	0.326796	0.0527107	-0.98573	0.313466	0.143187	0.262739	0.865178	0.380517	-0.0743722	0.718809	-0.244122	0.175803	0.920215	-1.16153	-0.120659	0.12758	0.055289	0.55831
TGGT1_251400	TGME49_251400		hypothetical protein			0.69	0.80104	-0.322075	2.27451	2.59658	0.787965	2	0.049051	0.0081177	0.94236	-0.448663	-0.899749	0.382186	1.09207	2.10812	1.65946	1.88147	3.15118	2.25143	1.70551	2.53044	2.91263	0.626904	0.524667	-0.350274	0.579846	-0.10538	2.20097	1.76484	0.0504652	0.907651	0.43899	0.76127	0.91503
TGGT1_236580	TGME49_236580		Prp31-15.5k-U4 Snrna Complex family protein		19S proteasome	-3.71	0.0049095	-0.287092	-5.10098	-4.81389	0.371527	2	0.19141	0.40762	0.017575	1.74886	-0.476437	-2.1337	-4.34822	-6.34522	-4.59636	-3.41485	-4.24407	-4.72051	-4.45238	-3.85239	-5.98608	0.769027	1.34055	-0.44301	0.352533	-7.05376	-4.22737	2.45741	-0.493146	0.98213	0.73176	0.37517	0.11326
TGGT1_220910	TGME49_220910		HEAT repeat-containing protein		nucleolus	-2.05	0.034608	-0.285059	-4.80454	-4.51948	0.295757	2	0.22552	0.02335	0.17275	2.05636	-2.33486	-0.576678	-2.0675	-6.59964	-4.54328	-2.19442	-2.91142	-5.24627	-3.39537	-4.0474	-4.62408	0.384676	1.88889	-0.805258	0.35684	-6.97607	-4.00965	2.43279	-1.23662	0.598088	#N/A	0.084398	0.15103
TGGT1_320000	TGME49_320000		SCY kinase (incomplete catalytic triad)		nucleus - chromatin	-2.01	0.00022018	-0.240484	-4.34621	-4.10572	0.14858	2	0.9601	0.0078607	0.78326	3.17171	-3.70095	-0.192213	-4.3002	-7.22567	-4.05396	-1.33803	-2.55607	-6.25702	-1.33138	-2.53542	-2.72763	1.78275	2.70198	-0.321972	0.514662	-7.73304	-3.00223	3.67908	-3.25479	0.212144	0.96186	0.0012004	0.11901
TGGT1_242650	TGME49_242650		hypothetical protein			-2.36	0.029163	-0.238709	-3.60258	-3.36387	0.11309	3	0.65726	0.0040372	0.55043	2.94773	-3.22898	-0.434877	-4.00871	-7.80587	-4.85814	0.427075	-1.102	-4.33098	0.55037	-1.18374	-1.61862	1.73826	3.8471	-0.613445	0.189377	-6.99855	-2.89392	2.14041	-1.43705	0.351679	#N/A	0.0011122	0.086508
TGGT1_300020	TGME49_300020		ATP-dependent metallopeptidase HflB subfamily protein		mitochondrion - membranes	0.01	0.0091308	-0.237114	-3.87828	-3.64117	0.257323	4	0.71238	0.030733	0.62574	1.30247	-3.00345	0.98964	-0.546751	-4.11883	-2.81636	-0.767161	-2.84361	-5.84706	-1.13421	-3.96106	-2.97142	1.70678	0.695196	-0.389381	0.564085	-4.60101	-2.08814	1.78466	-3.75892	-0.987132	0.37364	0.01184	0.010941
TGGT1_273995	TGME49_273995		hypothetical protein			-0.64	0.043506	-0.22482	-4.60462	-4.3798	0.198621	2	0.3387	0.045737	0.51596	2.5747	-3.00826	-0.240904	-2.65466	-6.66534	-4.09064	-1.94196	-2.70589	-5.71414	-2.05229	-3.76817	-4.00907	0.961743	2.04936	-0.110608	0.616691	-6.13576	-2.87571	2.04513	-2.83844	-0.396656	0.25342	0.0030097	0.17574
TGGT1_213415	TGME49_213415		hypothetical protein			0.29	0.020435	-0.207871	-0.983949	-0.776077	0.240262	3	0.8134	0.036087	0.4601	1.76455	-2.06082	-0.327342	-0.0626822	-2.55556	-0.791018	0.438014	0.218612	-1.84221	0.0486185	0.00871962	-0.318622	0.7799	1.54465	-0.368414	0.56837	-2.23589	0.533981	1.44487	-2.37619	-0.465658	0.57863	0.092002	0.15079
TGGT1_209790	TGME49_209790		radical SAM domain-containing protein		mitochondrion - soluble	-1.82	0.022275	-0.173636	-4.87356	-4.69992	0.23222	1	0.079703	0.24118	0.048044	1.31842	-0.513368	-1.32596	-2.42822	-4.52418	-3.20576	-4.29334	-5.14007	-5.65343	-4.24807	-4.43553	-5.76149	1.44537	0.383742	-0.528144	0.22863	-4.34959	-5.8905	1.14383	0.23707	0.690449	0.2144	#N/A	0.030035
TGGT1_232440	TGME49_232440		Brf1p family coiled coil protein		nucleus - chromatin	0.34	0.014328	-0.1714	-3.12305	-2.95165	0.147325	2	0.082908	0.0088097	0.45908	1.89754	-2.59753	0.1858	-1.42009	-5.26414	-3.3666	-0.336132	-1.5415	-4.13904	-0.216166	-2.04932	-1.86352	1.15714	2.0187	0.0776158	0.767853	-5.33416	-0.764211	1.96756	-3.37483	-0.703633	0.13465	0.0002866	0.075565
TGGT1_261750	TGME49_261750		rhoptry neck protein RON10		rhoptries 2	0.52	0.87942	-0.151024	-1.15322	-1.0022	0.767091	0	0.038501	0.77252	0.91435	-0.69299	-0.0336662	0.273584	-0.196156	-0.583676	-1.27667	-1.06915	-1.11973	-1.1534	-0.937189	-1.30319	-1.02961	0.12353	0.373879	-0.742073	0.480997	-5.64736	-1.0363	4.3707	-0.11709	2.1268	0.5265	0.4851	0.312
TGGT1_305010	TGME49_305010		putative pre-mRNA branch site protein p14		nucleus - non-chromatin	0.41	0.0088712	-0.144958	-1.9369	-1.79195	0.0742141	5	0.79527	0.0081503	0.99954	2.32821	-3.70406	0.940972	-0.855453	-5.29613	-2.96792	1.03982	-0.00925713	-3.71332	1.02981	-0.0704529	0.870519	2.4597	3.03487	-3.60536	0.00344072	-7.35852	-0.713538	4.39061	-2.99978	0.695414	0.99429	0.042326	0.2837
TGGT1_297960B	TGME49_297960		rhoptry neck protein RON6			-3.48	0.031247	-0.0938003	-3.4601	-3.3663	0.155128	3	0.22865	0.011062	0.28413	1.62508	-1.54147	-0.365011	-1.69142	-4.31718	-2.6921	-1.3332	-2.88742	-4.42889	-1.78444	-2.89431	-3.25932	0.885633	0.823488	-1.82153	0.0181626	-6.4951	-3.71217	3.803	-0.716721	1.54314	0.24345	0.034098	0.2011
TGGT1_201870	TGME49_201870		tetratricopeptide repeat-containing protein			-0.27	0.39819	-0.0739077	-2.22178	-2.14787	0.0788672	2	0.53781	0.059655	0.026423	1.77435	-1.8227	-0.173376	-1.60824	-4.1943	-2.41995	-1.01244	-0.678061	-2.50076	-0.910775	-1.57125	-1.74463	0.415195	1.82766	-0.886795	0.160141	-4.08177	-1.398	1.66182	-1.10276	0.279529	0.68314	0.025743	0.6217
TGGT1_224070	TGME49_224070		hypothetical protein			-1.74	0.06733	-0.063871	-3.16822	-3.10435	0.0367522	3	0.028791	0.28679	0.055992	1.16836	-0.838385	-0.521589	-3.52504	-6.20907	-5.04071	0.414855	-0.421782	-1.26017	0.770643	-2.6822	-3.20379	1.89052	2.91665	-0.3649	0.416167	-7.61168	-2.99726	2.57097	1.7371	2.15403	#N/A	0.80908	0.32658
TGGT1_217370	TGME49_217370		hypothetical protein			0.37	0.030637	-0.0558445	-1.92074	-1.8649	0.038679	4	0.33808	0.49658	0.020014	1.00047	0.407614	-1.57561	0.541417	-0.173617	0.82685	-1.69418	-3.3464	-2.93879	-1.98912	-2.07468	-3.65029	2.40593	1.59676	0.435854	0.948989	0.870103	-3.64788	-0.0432533	0.709089	0.332918	0.11998	0.6002	0.040849
TGGT1_271200	TGME49_271200		AP2 domain transcription factor AP2VIII-5			0.69	0.020535	-0.034674	-1.71235	-1.67767	0.0320891	1	0.79675	0.020778	0.73096	2.06067	-2.12072	-0.0439679	-1.08217	-3.91241	-1.85174	-0.750091	-0.471918	-2.59264	-0.694492	-0.648697	-0.692665	0.957627	1.93735	-0.939774	0.200064	-4.58943	-0.443436	2.73769	-2.14921	0.294242	0.76912	0.0094213	0.17533
TGGT1_320460	TGME49_320460		ABC transporter transmembrane region domain-containing protein		Golgi	-0.46	0.032307	-0.0314964	-2.53202	-2.50053	0.0242289	3	0.14178	0.053721	0.54686	2.01647	-1.77192	-0.33904	-2.98951	-5.33742	-3.32095	-1.35897	-0.729501	-2.50142	-0.543166	-1.43466	-1.7737	0.77408	2.48199	0.487855	0.934549	-5.69929	-1.11556	2.37834	-1.38586	0.496241	0.39932	0.032529	0.44628
TGGT1_273550	TGME49_273550		hypothetical protein		ER 2	-0.34	0.042618	-0.0214078	-3.98964	-3.96823	0.023316	2	0.57724	0.0081215	0.46793	2.46865	-2.53246	-0.000410815	-3.0396	-5.61674	-3.14809	-2.19831	-2.53649	-5.06895	-2.82615	-3.75147	-3.75188	0.982255	1.55152	0.0261834	0.778718	-5.56304	-3.44691	2.41495	-1.62204	0.396458	0.69014	0.049668	0.040242
TGGT1_263470	TGME49_263470		ubiquitin carboxyl-terminal hydrolase UCHL3		cytosol	-0.11	0.02675	-0.00741188	-3.80371	-3.79629	0.00843653	3	0.7155	0.021286	0.4373	2.4137	-2.05821	-0.37773	0.11357	-5.60257	-3.18886	-0.26001	-2.51712	-4.57533	-1.24299	-3.2692	-3.64693	0.706401	1.60884	-1.11471	0.111772	-4.84298	-2.38801	1.65412	-2.18732	-0.2666	0.22802	0.010262	0.01164
TGGT1_271600	TGME49_271600		hypothetical protein		nucleus - chromatin	0.17	0.016883	0.00448286	-1.90965	-1.91413	0.00254118	2	0.87657	0.022853	0.33431	2.61943	-2.41326	-0.192729	-3.07	-5.67279	-3.05336	0.106371	0.16329	-2.24997	0.210859	-0.232896	-0.425625	1.34652	3.26112	0.0972006	0.843641	-5.41398	0.059611	2.36062	-2.30958	0.0255212	0.58241	0.16516	0.60424
TGGT1_288240	TGME49_288240		hypothetical protein			-1.33	0.019381	0.00881762	-3.71954	-3.72835	0.00473535	3	0.99254	0.0023386	0.44729	3.53931	-3.49332	-0.0195337	-3.16007	-7.56825	-4.02894	-0.635775	-1.72438	-5.21771	-0.403315	-1.89243	-1.91196	1.67445	3.32651	-0.223895	0.473947	-6.76093	-1.48576	2.732	-3.73195	-0.499977	0.91578	0.00039303	0.17882
TGGT1_257770	TGME49_257770		histone lysine methyltransferase SET2		endomembrane vesicles	-3.33	0.0085143	0.0135182	-1.7179	-1.73142	0.00839528	3	0.38618	0.039828	0.23126	2.33766	-2.07611	-0.220993	-2.52005	-5.11678	-2.77912	0.500778	-0.0754045	-2.15151	0.209985	-0.00207626	-0.223069	1.33205	2.93203	-0.282674	0.727469	-6.62418	-0.055041	3.84506	-2.09647	0.874293	0.96517	0.040271	0.28099
TGGT1_292120	TGME49_292120		membrane occupation and recognition nexus protein MORN2		PM - peripheral 2	-0.04	0.0076861	0.014258	-2.49398	-2.50824	0.0105553	3	0.77986	0.030536	0.86736	1.95172	-2.30883	0.399886	-1.10286	-5.23667	-3.28496	-0.897519	-0.872335	-3.18116	-1.06073	-1.4157	-1.01581	1.28118	2.37847	-0.0542533	0.686533	-4.24802	-1.23139	0.963066	-1.94977	-0.493354	0.1455	0.082943	0.09074
TGGT1_264770	TGME49_264770		hypothetical protein		19S proteasome	-0.9	0.0066849	0.022288	-4.93155	-4.95383	0.0275772	1	0.14803	0.65732	0.016817	1.83559	-0.255312	-1.51341	-3.31337	-6.68032	-4.84474	-1.93563	-4.11042	-4.36573	-3.16861	-4.07076	-5.58417	0.613841	1.49531	0.425691	0.892694	-4.6855	-3.65381	-0.159234	-0.711917	-0.435576	0.058819	0.11655	0.037066
TGGT1_278510	TGME49_278510		protein phosphatase 2C domain-containing protein		rhoptries 1	1.01	0.035346	0.0544534	-1.91944	-1.97389	0.0739868	2	0.97459	0.41654	0.041903	1.71314	-0.333325	-1.21646	0.356222	-2.00091	-0.287769	-1.71835	-1.99154	-2.32486	-0.993315	-1.92923	-3.14568	1.47146	0.0389632	-0.646143	0.2609	-1.72344	-1.63367	1.43567	-0.691187	0.372241	0.58798	0.37177	0.098948
TGGT1_300110	TGME49_300110		hypothetical protein		nucleolus	-0.42	0.0062275	0.0708637	-1.61071	-1.68158	0.026446	6	0.98593	0.022594	0.089293	3.03537	-2.5726	-0.250181	-3.32256	-7.20483	-4.16945	1.77186	1.30288	-1.26971	1.47435	0.857206	0.607025	2.40643	4.78846	0.235876	0.766396	-6.26364	1.51819	2.09418	-2.78791	-0.346862	0.71928	0.01035	0.064388
TGGT1_208910	TGME49_208910		hypothetical protein			-1.19	0.0079518	0.0937607	-5.05746	-5.15122	0.116076	2	0.26639	0.03681	0.58914	1.68397	-1.28451	-0.118175	-3.37419	-6.87986	-5.19589	-4.17038	-4.2989	-5.5834	-4.42582	-4.27491	-4.39309	0.607113	1.49709	0.00680955	0.750039	-6.96768	-5.19233	1.77179	-0.391079	0.690354	0.26872	0.064565	0.41061
TGGT1_259240	TGME49_259240		ribosomal protein RPS21		cytosol	-4.87	0.03458	0.0956204	-5.41985	-5.51547	0.0765745	1	#N/A	0.039256	0.54092	2.94773	-2.52312	-0.137745	-5.11575	-8.19463	-5.2469	-3.56459	-3.33446	-5.85758	-3.83858	-5.01733	-5.15507	0.381854	2.46808	0.0769537	0.821485	-7.38731	-4.6555	2.14041	-1.20208	0.469166	#N/A	0.092483	0.32187
TGGT1_267580	TGME49_267580		cyclin2 related protein		nucleus - chromatin	-2.88	0.0010097	0.103634	-3.51184	-3.61548	0.0439294	3	#N/A	0.020942	0.99349	2.94773	-3.04716	0.410331	-2.3325	-8.02965	-5.08192	-1.14779	-2.01111	-5.05826	-1.12328	-0.805673	-0.395341	2.69899	3.87001	-1.16599	0.0290798	-5.99807	-2.63993	0.916153	-2.41833	-0.751091	0.17726	0.064208	0.4095
TGGT1_300230	TGME49_300230		putative nuclease			-1.9	0.15189	0.115573	-2.6455	-2.76108	0.0655677	3	0.047493	0.67175	0.046335	1.47492	-0.332952	-0.795249	-4.09655	-6.22836	-4.75344	-0.516658	-0.981838	-1.31479	-0.772825	-1.07303	-1.86828	1.84639	3.0031	0.184845	0.851343	-7.43944	-1.89207	2.686	0.577279	1.63164	#N/A	0.69054	0.64608
TGGT1_267530	TGME49_267530		hypothetical protein		ER	-4.86	0.028801	0.124388	-5.385	-5.50938	0.139689	1	0.26996	0.79017	0.037453	2.09984	-0.345053	-1.38162	-4.41949	-7.41099	-5.31115	-3.89968	-4.41695	-4.762	-4.43905	-4.70022	-6.08183	0.663007	1.65292	0.00381895	0.751981	-7.45156	-4.91248	2.14041	0.150478	1.14545	#N/A	0.57198	0.15756
TGGT1_289620	TGME49_289620		cathepsin CPC1		micronemes	0.95	0.020734	0.144443	-4.17663	-4.32107	0.0686435	4	0.65726	0.032843	0.87863	2.94773	-2.24816	-0.266245	-4.53644	-8.80466	-5.85693	0.531061	-1.69763	-3.94578	-0.157519	-2.46093	-2.72717	1.5776	3.90161	-1.11233	0.0646733	-7.99734	-2.25759	2.14041	-1.68819	0.226112	#N/A	0.15016	0.23467
TGGT1_235620	TGME49_235620		deoxyhypusine synthase		cytosol	-4.87	0.030243	0.15181	-5.56723	-5.71904	0.123476	1	#N/A	0.02335	0.44492	2.94773	-2.27055	-0.22175	-5.35207	-8.43095	-5.48322	-4.96812	-3.8671	-6.13765	-5.08048	-4.85907	-5.08082	0.533402	2.40038	-0.00807349	0.742407	-7.62363	-5.07993	2.14041	-1.05772	0.541348	#N/A	0.063848	0.15855
TGGT1_313110	TGME49_313110		hypothetical protein			-0.4	0.016723	0.186697	-2.30449	-2.49119	0.0867116	4	0.42249	0.014599	0.52506	1.98856	-1.53413	0.105664	-2.02175	-6.70973	-4.72117	0.537128	-0.46167	-1.9958	0.567972	-0.302171	-0.196508	2.27807	3.65423	-0.920089	0.170805	-7.33566	0.0890576	2.61449	-2.08486	0.264815	#N/A	0.03035	0.22504
TGGT1_282220	TGME49_282220		AP2 domain transcription factor AP2VIIa-9		nucleus - chromatin	-0.67	0.010976	0.203872	-4.4294	-4.63327	0.144529	3	0.72558	0.017388	0.52278	2.4708	-2.20001	0.340826	-3.25374	-7.43177	-4.96097	-2.14814	-3.32907	-5.52907	-2.23294	-3.13897	-2.79814	1.44098	2.42544	-0.851803	0.13909	-6.52215	-2.82583	1.56118	-2.70325	-0.571033	0.39678	0.041974	0.048712
TGGT1_220175	TGME49_220175		hypothetical protein			-1.58	0.042086	0.204793	-3.20061	-3.4054	0.271102	1	0.7917	0.057833	0.53239	2.44343	-1.68401	-0.145051	-1.05829	-4.28414	-1.84071	-2.59363	-2.68226	-4.36627	-3.38165	-3.24981	-3.39486	1.27394	0.812195	-0.20797	0.513848	-5.45535	-4.94652	3.61464	0.580249	2.09744	0.39869	0.19131	0.13524
TGGT1_247380	TGME49_247380		hypothetical protein		Golgi	-3.91	0.001294	0.228697	-4.14099	-4.36969	0.264061	1	0.10487	0.023671	0.78204	1.96166	-1.25071	-0.0248549	-3.19837	-6.24416	-4.28251	-3.33244	-3.41081	-4.66152	-3.98198	-3.45409	-3.47894	0.603857	1.62349	0.0456621	0.738658	-5.66427	-4.18462	1.38177	-0.476901	0.452432	0.017303	0.020447	0.041282
TGGT1_310970	TGME49_310970		hypothetical protein			-2.22	0.017292	0.261179	-4.08898	-4.35016	0.26827	2	0.84343	0.0018961	0.8992	2.87384	-2.44128	0.350976	0.137289	-5.48973	-2.61589	-3.12319	-3.4104	-5.85168	-3.14859	-4.15035	-3.79937	1.63722	1.05397	-0.333131	0.580644	-4.22174	-4.09902	1.60585	-1.75266	-0.073408	0.40195	0.10831	0.03425
TGGT1_232600	TGME49_232600		phospholipase, patatin family protein		apicoplast	0.44	0.020963	0.279868	-2.87127	-3.15114	0.196714	2	0.84231	0.032944	0.59007	3.19002	-2.59671	0.24629	-2.19852	-5.9479	-2.75787	-0.729564	-1.81986	-4.41657	-0.788249	-1.68565	-1.43936	1.49184	2.42299	0.0960884	0.59046	-3.78272	-2.15161	1.02485	-2.26496	-0.620059	0.14475	0.1024	0.072507
TGGT1_312420	TGME49_312420		hypothetical protein	GRA38	dense granules	-1.15	0.019756	0.318806	-2.35209	-2.67089	0.150643	5	0.69062	9.0887e-05	0.58046	5.26958	-4.51485	0.201691	0.837432	-6.66493	-1.39535	1.30322	-0.609095	-5.12394	2.19522	-0.738659	-0.536969	2.43856	3.45954	-1.75027	0.0199653	-2.38681	0.800597	0.99146	-5.92454	-2.46654	0.34344	7.6021e-07	0.010209
TGGT1_248673	TGME49_248673		hypothetical protein			0.54	0.20014	0.340144	-3.03566	-3.3758	0.749349	2	0.039549	0.34256	0.62664	1.55689	-0.755137	0.218678	-0.745998	-4.1389	-2.58201	-0.858556	-2.99012	-3.74525	-1.50394	-2.99839	-2.77971	0.622429	0.660875	-0.185869	0.776487	-4.8164	-1.89101	2.23439	-1.85424	0.190074	0.60397	0.052504	0.35904
TGGT1_220128	TGME49_220128		hypothetical protein			-1.51	0.046079	0.341405	-3.65716	-3.99857	0.194565	2	0.65726	0.017388	0.89527	2.91733	-2.58019	0.687076	-4.59144	-7.63991	-4.72259	-1.63302	-1.6658	-4.24599	-2.04034	-2.68999	-2.00291	1.45231	3.19481	0.642265	0.965539	-7.3653	-2.71574	2.64271	-1.53025	0.556234	#N/A	0.13969	0.37451
TGGT1_234670	TGME49_234670		actin-like family protein			-2.59	0.031927	0.355881	-3.48461	-3.84049	0.205202	3	0.65726	0.010097	0.95154	2.92857	-2.31156	0.450631	-4.42364	-7.48336	-4.55479	-1.0586	-1.69291	-4.00447	-1.85462	-2.34521	-1.89458	1.40423	3.17163	0.446791	0.940085	-7.28974	-2.50497	2.73495	-1.4995	0.617726	#N/A	0.07245	0.22714
TGGT1_319620	TGME49_319620		hypothetical protein		Golgi	-0.73	0.023202	0.369413	-2.60217	-2.97158	0.270031	3	0.46616	0.0019149	0.75948	2.88075	-1.73758	-0.0349259	-2.15119	-5.94016	-3.05941	-1.22291	-1.48446	-3.22204	-1.31405	-1.49012	-1.52505	0.936351	2.57087	0.101158	0.845429	-3.88998	-2.11813	0.830564	-1.10391	-0.136671	0.15816	0.060594	0.403
TGGT1_285260	TGME49_285260		hypothetical protein			-1.01	0.00037469	0.37477	-4.17533	-4.5501	0.239493	2	0.96159	0.0061032	0.59709	3.68032	-2.44389	-0.112124	-3.94979	-8.01387	-4.33355	-2.54474	-2.457	-4.90088	-2.78565	-3.17944	-3.29157	0.816241	3.02138	-1.0719	0.0458144	-7.59302	-3.86956	3.25947	-1.03132	1.11407	0.83253	0.11866	0.092052
TGGT1_215270	TGME49_215270		hypothetical protein			-0.52	0.0098879	0.376779	-3.34243	-3.7192	0.264478	3	0.035608	0.11696	0.39989	1.21262	0.68576	-0.768038	-4.01318	-6.26581	-5.05319	-0.202892	-2.1789	-1.49314	-0.666163	-2.7129	-3.48094	1.78406	2.22153	-0.496079	0.4507	-7.19361	-1.12688	2.14041	-0.366268	0.887073	#N/A	0.50932	0.25149
TGGT1_285950	TGME49_285950		hypothetical protein		nucleus - non-chromatin	-0.44	0.013717	0.385594	-3.44171	-3.8273	0.275983	4	0.051073	0.65322	0.195	1.47459	0.582783	-0.900587	-4.00396	-6.4791	-5.00452	-0.852743	-2.40995	-1.82717	-0.496782	-2.59285	-3.49344	1.58931	2.29835	0.451059	0.899929	-5.6782	-1.94462	0.673683	0.117456	0.395569	0.035007	0.28992	0.013985
TGGT1_292190	TGME49_292190		hypothetical protein			-5.68	0.043735	0.416804	-4.10196	-4.51876	0.60439	1	0.22435	0.69293	0.03132	2.20019	0.465259	-1.41504	-3.02527	-5.49953	-3.29934	-3.38803	-4.14081	-3.67555	-3.95388	-3.91596	-5.33099	1.08087	0.856777	-0.187866	0.533365	-5.39445	-4.38003	2.09511	0.704477	1.39979	0.63894	0.8251	0.073316
TGGT1_320100	TGME49_320100		RNA recognition motif-containing protein		nucleus - non-chromatin	-0.82	0.0361	0.419347	-4.45514	-4.87449	0.650973	1	0.43625	0.81507	0.072805	2.07722	0.215624	-1.03481	-1.345	-6.1322	-4.05498	-3.21173	-4.2772	-4.06157	-3.82156	-4.21407	-5.24888	0.687404	1.08967	-0.671738	0.555493	-7.33625	-4.54993	3.28128	0.488362	1.88482	0.78092	0.42282	0.1044
TGGT1_249010	TGME49_249010		hypothetical protein		nucleolus	0.43	0.80488	0.439556	-2.41619	-2.85574	0.764478	0	0.41121	0.057668	0.60311	2.18646	-0.695288	-0.172502	-1.31142	-4.03726	-1.8508	-1.36356	-2.16158	-2.85687	-1.56511	-2.36838	-2.54089	0.514494	1.02844	0.455964	0.927693	-1.59531	-2.64307	-0.255499	-0.213793	-0.234646	0.13446	0.072934	0.092757
TGGT1_265480	TGME49_265480		hypothetical protein			-0.59		0.460685	-4.84683	-5.30752	0.89336		0.0024046	0.31065	0.97452	1.62398	-0.871675	0.629754	-2.23578	-5.76462	-4.14064	-2.58497	-4.34923	-5.22091	-3.85136	-5.80871	-5.17895	0.611941	0.830194	0.216348	0.83348	-4.03723	-4.92065	-0.103414	-0.300261	-0.201838	0.015262	0.42588	0.21871
TGGT1_272340	TGME49_272340		hypothetical protein		nucleolus	-3.36	0.010738	0.478513	-4.61307	-5.09158	0.495324	2	0.83888	0.037783	0.34868	3.44182	-1.74913	-0.257153	-2.78952	-6.79437	-3.35255	-4.37669	-4.07761	-5.82674	-3.9367	-4.40276	-4.65991	1.23776	1.48359	-1.12502	0.360146	-7.44705	-3.79752	4.0945	-2.02922	1.03264	0.97763	0.039746	0.10143
TGGT1_212110	TGME49_212110		histone lysine demethylase JMJD5			-4.03	0.23323	0.487404	-4.44318	-4.93058	0.705081	1	0.30725	0.51793	0.0026715	2.24542	-0.142935	-0.64027	-4.00418	-6.50228	-4.25687	-3.60037	-4.29912	-4.44205	-4.15664	-3.99035	-4.63061	0.186877	1.36986	0.0726529	0.817908	-5.82426	-4.39114	1.5674	-0.0509125	0.758243	0.22139	0.30256	0.43416
TGGT1_273290	TGME49_273290		Mpv17 / PMP22 family protein			-2.11	0.0073678	0.48954	-4.34187	-4.83141	0.459958	2	0.46567	0.039256	0.9272	3.17734	-2.47976	0.77105	-1.77004	-6.75317	-3.57583	-2.24925	-3.04974	-5.5295	-1.98176	-4.69133	-3.92028	1.04284	1.85568	-1.79755	0.106553	-7.14261	-4.8065	3.56677	-0.723001	1.42189	0.9643	0.35529	0.4325
TGGT1_249560	TGME49_249560		DNA-directed RNA polymerase alpha chain rpoA		apicoplast	-4.38	0.020966	0.498568	-4.58259	-5.08116	0.502356	1	#N/A	0.040704	0.28166	2.94773	-1.00883	-0.443195	-4.25742	-7.33629	-4.38856	-3.76202	-3.9817	-4.99053	-4.10095	-3.92549	-4.36868	0.353424	1.9532	-0.0138695	0.733764	-6.78201	-4.63718	2.39344	-0.353343	1.02005	#N/A	0.12941	0.22208
TGGT1_248200	TGME49_248200		putative ribosomal RNA (adenine(1779)-N(6)/adenine(1780)-N(6))- dimethyltransferase			-3.76	0.032125	0.502158	-4.77431	-5.27647	0.601388	1	0.053168	0.88354	0.065957	1.47411	1.18808	-1.15571	-4.09582	-6.6218	-5.14769	-4.25829	-4.62396	-3.43589	-3.99159	-4.58363	-5.73934	1.19626	1.16527	-0.718361	0.187173	-7.28811	-4.65128	2.14041	1.21539	1.6779	#N/A	0.97357	0.28051
TGGT1_242080	TGME49_242080		hypothetical protein		Golgi	-0.98	0.024109	0.517091	-4.19931	-4.7164	0.572329	1	0.29658	0.045752	0.92483	2.44536	-1.8537	0.959615	-2.13042	-6.31238	-3.86702	-0.681838	-3.59099	-5.4447	-1.22323	-4.24582	-3.28621	1.11695	1.42041	-1.51245	0.0422034	-7.31184	-2.86662	3.44482	-2.57808	0.433368	0.85838	0.020993	0.037072
TGGT1_311360	TGME49_311360		protein kinase G AGC kinase family member PKG		PM - peripheral 2	-2.15	0.00088766	0.550993	-5.51582	-6.06682	0.479365	1	0.70379	0.018896	0.18284	3.26114	-1.34159	-0.266567	-3.82134	-8.56989	-5.30876	-4.09315	-4.99875	-6.34034	-4.2919	-4.6318	-4.89837	0.74295	2.17548	-0.639948	0.129664	-7.17347	-5.4406	1.86471	-0.899733	0.482489	0.38352	0.052089	0.24309
TGGT1_289273	TGME49_289273		hypothetical protein			-0.03	0.018557	0.569869	-2.99778	-3.56765	0.762119	1	0.98033	0.11325	0.98762	2.23726	-1.72417	1.19651	0.481299	-4.13097	-1.8937	-1.86502	-2.65053	-4.3747	-3.29241	-3.92146	-2.72494	1.2628	0.80113	-0.140943	0.638834	-5.56408	-2.60114	3.67038	-1.77356	0.948409	0.37846	0.016833	0.001663
TGGT1_310580	TGME49_310580		1,3(4)-beta-glucanase			-1.56	0.097416	0.580805	-4.36057	-4.94138	0.709339	1	0.88319	0.053683	0.80345	3.00375	-1.40271	0.141372	-2.94241	-6.4577	-3.45395	-4.61048	-3.94347	-5.34617	-3.99144	-4.42296	-4.28159	0.948579	1.33488	-0.0455477	0.710019	-5.35726	-5.23585	1.9033	-0.110323	0.896489	0.46516	0.3469	0.25235
TGGT1_213746	TGME49_213746		hypothetical protein			-0.72	0.72876	0.581921	-2.46577	-3.04769	0.704191	1	0.9119	0.57252	0.030016	2.10626	0.53775	-0.898246	-2.12906	-4.78738	-2.68112	-0.0471391	-2.24607	-1.70832	-0.555585	-2.10961	-3.00786	0.676005	1.50816	-0.0238638	0.763886	-6.24022	-1.79167	3.5591	0.0833454	1.82122	0.85903	0.76472	0.96361
TGGT1_233280	TGME49_233280		hypothetical protein			0.06	0.019386	0.582463	-1.57125	-2.15371	0.245985	1	0.40189	0.053545	0.79136	2.82685	-1.42827	0.348817	-3.00551	-6.92242	-4.09557	0.916137	0.36019	-1.06808	0.737559	0.101082	0.449899	2.31413	4.13185	-0.28188	0.454475	-5.41039	-0.314079	1.31482	-0.754004	0.280407	0.10066	0.22708	0.60469
TGGT1_312560	TGME49_312560		hypothetical protein		nucleolus	-0.59	0.294	0.587216	-0.990281	-1.5775	0.680191	2	0.77466	0.051734	0.72186	2.74601	-1.07205	0.0876861	-0.0842601	-3.49954	-0.753534	-0.149003	-0.340151	-1.4122	-0.691275	-0.892797	-0.805111	0.3663	1.68732	-1.28757	0.219869	-4.98872	-1.36406	4.23519	-0.0481415	2.09352	0.92837	0.19101	0.82537
TGGT1_264420	TGME49_264420		putative lipoprotein		apical 2	-3.89	0.25608	0.59043	-2.40817	-2.9986	0.901849	1	0.78013	0.026178	0.86465	2.12804	-1.45581	1.09906	-1.79821	-3.75735	-1.62931	-1.46966	-2.05732	-3.51313	-1.40169	-3.18114	-2.08207	0.983337	0.864588	-0.201917	0.610961	-4.81207	-3.92541	3.18276	0.412276	1.79752	0.57892	0.26291	0.26288
TGGT1_201400	TGME49_201400		Sin3-associated polypeptide SAP18		nucleus - non-chromatin	-1.52	0.023761	0.592165	-2.82691	-3.41907	0.227801	4	0.97696	0.054588	0.97151	3.62123	-2.30562	0.460881	-0.807238	-8.01311	-4.39188	0.3818	-2.48065	-4.78627	0.698403	0.236548	0.697429	3.05853	4.20413	-1.78104	0.129376	-7.2058	-0.998879	2.81391	-3.78739	-0.486739	0.86775	0.0060566	0.044807
TGGT1_289260	TGME49_289260		hypothetical protein			-0.81	0.092259	0.595765	-2.19123	-2.78699	0.718242	3	0.9601	0.047326	0.37167	2.33473	-0.604704	0.0572706	-1.17714	-4.08421	-1.74948	-1.69185	-2.77567	-3.38037	-1.77459	-1.50109	-1.44382	1.04111	1.29159	0.423866	0.892694	-3.88177	-1.56901	2.13229	-1.81136	0.160464	0.64875	0.037342	0.14837
TGGT1_228250	TGME49_228250		elongation factor Tu GTP binding domain-containing protein		mitochondrion - soluble	-3.39	0.15845	0.59912	-5.39731	-5.99643	0.69563	1	0.72992	0.24118	0.054795	2.94773	-0.343458	-0.806911	-4.85085	-7.92973	-4.982	-5.3834	-5.20748	-5.55094	-5.46427	-4.85208	-5.65899	0.363704	1.68369	-0.142436	0.591782	-7.12241	-5.78801	2.14041	0.23707	1.18874	0.47952	0.39968	0.45078
TGGT1_215030	TGME49_215030		hypothetical protein			-1.59	0.69452	0.600214	-2.87645	-3.47666	1.09991	0	0.022647	0.4434	0.56586	1.34348	-0.670692	1.12785	-1.6262	-4.45932	-3.11584	-1.66365	-2.43674	-3.10743	-1.56364	-3.53394	-2.40608	0.407374	1.01251	0.839972	0.990101	-3.36688	-2.9432	0.251035	-0.164225	0.0434047	0.099988	0.36636	0.23596
TGGT1_269190	TGME49_269190		glyceraldehyde-3-phosphate dehydrogenase GAPDH2		apicoplast	-4.4	0.078493	0.608717	-4.85249	-5.4612	0.678287	1	#N/A	0.80396	0.058067	2.94773	-0.0749476	-1.04663	-4.00909	-7.46672	-4.51899	-4.18147	-4.65926	-4.73421	-4.67823	-4.25763	-5.30426	0.405775	1.7484	-0.0711336	0.69493	-6.95685	-4.81818	2.43787	0.083963	1.26091	#N/A	0.5191	0.29096
TGGT1_313100	TGME49_313100		signal recognition particle SRP54 protein		nucleus - chromatin	-4.16		0.610476	-5.89572	-6.50619	0.685037		#N/A	0.053721	#N/A	2.94773	-0.931663	-0.184639	-5.38858	-8.46745	-5.51972	-5.86215	-5.09802	-6.02969	-6.35121	-5.9531	-6.13774	0.330071	1.75148	-0.156474	0.559255	-7.66014	-6.26676	2.14041	0.23707	1.18874	#N/A	#N/A	#N/A
TGGT1_364330	#N/A		hypothetical protein			-0.06	0.68727	0.638806	-1.78354	-2.42235	0.702537	2	0.7229	0.040259	0.39043	2.8729	-1.78622	0.829738	-1.04862	-3.9687	-1.0958	-0.641267	-0.605541	-2.39177	-1.5385	-2.6928	-1.86306	0.651634	1.69781	-1.20123	0.0348785	-3.55046	-2.24295	2.45466	-0.148811	1.15293	0.70766	0.72229	0.4325
TGGT1_293280	TGME49_293280		cyclin protein			-1.84	0.02675	0.638993	-3.41399	-4.05298	0.722086	3	0.85614	0.62517	0.27359	2.65173	-0.13123	-0.603522	-1.47009	-6.07689	-3.42516	-0.548116	-3.03213	-3.16336	-2.21782	-3.04992	-3.65344	0.245229	1.75278	-0.0346687	0.708853	-5.27666	-3.22691	1.8515	0.0635496	0.957525	0.46663	0.65868	0.11975
TGGT1_313980	TGME49_313980		putative ribosome biogenesis protein nep1		nucleolus	-3.03	0.35911	0.703737	-4.44459	-5.14833	0.87623	1	0.30445	0.86007	0.028474	2.22011	1.25092	-1.35983	-3.89819	-6.50206	-4.28195	-3.07188	-4.71558	-3.46465	-3.7848	-4.22735	-5.58717	1.07057	1.19751	-0.206321	0.515205	-7.11983	-4.57811	2.83788	1.11346	1.97567	0.85838	0.8237	0.54186
TGGT1_257580	TGME49_257580		hypothetical protein			-3.08	0.21284	0.718843	-3.98926	-4.7081	0.831752	1	0.93161	0.051353	0.99373	2.57598	-1.41532	0.995871	-2.52444	-6.39277	-3.81678	-3.069	-3.4976	-4.91292	-2.88822	-4.23394	-3.23807	0.850645	1.5047	-0.133509	0.641635	-4.46834	-3.93279	0.651555	-0.980131	-0.164288	0.032761	0.084398	0.052127
TGGT1_321300	TGME49_321300		putative autophagy-related 12 variant 1		nucleolus	-1.97	0.21508	0.747504	-4.92642	-5.67392	0.747936	1	#N/A	0.053721	0.89481	2.94773	-0.969362	0.264147	-4.83344	-7.91232	-4.96459	-4.39848	-4.39849	-5.36785	-4.96782	-4.71097	-4.44682	0.461699	1.94479	-0.213328	0.495926	-7.44211	-5.55722	2.47753	0.189367	1.33345	#N/A	0.39968	0.45078
TGGT1_314330	TGME49_314330		ABC transporter, ATP-binding domain-containing protein			0.8	0.66297	0.76083	-1.23875	-1.99958	0.933733	1	0.0018128	0.1461	0.99955	1.47868	-1.64619	2.45	-1.30319	-2.7966	-1.31792	-0.117129	-0.380437	-2.02663	-0.463805	-2.82171	-0.371709	0.830295	1.40228	-0.118101	0.656775	-3.07186	-1.29614	1.75394	-0.730489	0.511727	0.44886	0.3587	0.23145
TGGT1_259172	TGME49_259172		hypothetical protein		dense granules	-5.37	0.16681	0.778009	-4.1394	-4.91741	0.669132	1	0.65726	0.86428	0.014471	2.94773	0.253945	-0.867646	-4.1724	-7.5227	-4.57497	-3.11065	-3.80189	-3.54794	-3.80403	-3.42763	-4.29527	0.530964	2.264	0.0272479	0.782942	-6.85333	-4.03737	2.27835	0.489431	1.38389	#N/A	0.69531	0.36556
TGGT1_312820	TGME49_312820		hypothetical protein		nucleolus	-1.24	0.0049389	0.783031	-4.0185	-4.80153	0.860686	1	0.17532	0.14156	0.96972	2.42873	-1.12144	1.0418	-1.76651	-6.53466	-4.10592	-2.24138	-3.87752	-4.99896	-2.11666	-3.99241	-2.95061	1.02697	1.50203	0.178392	0.872906	-4.86797	-3.39587	0.76205	-1.60309	-0.420521	0.019896	0.13388	0.016889
TGGT1_238400	TGME49_238400		endonuclease/exonuclease/phosphatase domain-containing protein		nucleus - chromatin	-3.7		0.800194	-4.05668	-4.85688	0.775637		#N/A	0.016374	0.9684	2.94773	-1.353	0.805856	-1.83929	-7.06374	-4.11601	-1.70271	-3.11524	-4.46824	-1.82282	-4.39166	-3.5858	0.444202	2.01494	-0.0911545	0.66871	-5.73164	-4.25601	1.61563	-0.212229	0.701699	0.052269	0.26118	0.20532
TGGT1_320440A	TGME49_320440		hypothetical protein			-3.2	0.035282	0.837496	-4.35256	-5.19006	0.754961	2	0.98365	0.43832	0.2338	3.76814	-0.661079	-0.594574	-3.54429	-7.70847	-3.94033	-3.66683	-4.05131	-4.71239	-3.89598	-3.81039	-4.40496	0.388686	2.18434	-0.779757	0.200828	-7.89946	-5.63394	3.95913	0.921553	2.44034	0.88533	0.23892	0.17085
TGGT1_314100	TGME49_314100		tetratricopeptide repeat-containing protein		cytosol	-1.97		0.839218	-4.85323	-5.69245	0.935076		#N/A	0.05945	0.90019	2.94773	-1.07584	0.645762	-4.55276	-7.63164	-4.68391	-3.96664	-4.22322	-5.29906	-4.29181	-5.22248	-4.57671	0.389805	1.75213	0.0891595	0.83669	-7.17351	-5.27836	2.4896	-0.0207029	1.23445	#N/A	0.16013	0.25241
TGGT1_269450	TGME49_269450		hypothetical protein		ER	-3.66		0.920636	-4.56451	-5.48515	1.04906		0.88319	0.043482	0.98741	2.91733	-0.847414	0.691995	-3.82949	-7.41062	-4.49329	-3.84693	-4.137	-4.98441	-4.29043	-4.90783	-4.21583	0.389208	1.71147	-0.144308	0.643414	-6.85601	-4.83811	2.36271	-0.1463	1.10821	#N/A	0.18143	0.27152
TGGT1_294280	TGME49_294280		putative E3 ubiquitin-protein ligase		19S proteasome	1	0.18323	0.958472	-1.50596	-2.46443	0.800153	2	0.99357	0.93736	0.014312	4.08266	0.240991	-1.44823	-0.526269	-4.77721	-0.694545	0.816025	-1.06804	-0.82705	0.351179	-1.54805	-2.99628	1.29236	2.01725	-1.00563	0.184985	-3.74243	0.0467829	3.04788	-0.873833	1.08702	0.50407	0.73587	0.059675
TGGT1_318760	TGME49_318760		hypothetical protein		nucleolus	-0.56	0.14305	1.06752	-4.02169	-5.0892	0.907198	2	0.99319	0.051743	0.33221	3.90317	-0.950161	0.249534	-2.24521	-7.6788	-3.77563	-2.35288	-3.87119	-4.82135	-1.91599	-3.71762	-3.46809	0.709393	2.24397	-0.566267	0.179583	-5.68593	-3.53209	1.91031	-1.28926	0.310521	0.19505	0.10158	0.12838
TGGT1_246340	TGME49_246340		DnaJ domain-containing protein		nucleus - chromatin	-1.72	0.042239	1.09642	-3.77589	-4.87231	1.38103	2	0.44437	0.088342	0.73483	1.93693	-1.07486	2.4272	-1.55096	-5.51579	-3.57886	-1.52466	-4.24448	-5.31935	-1.19197	-4.85667	-2.42947	1.45498	0.635798	-0.267259	0.437792	-5.34652	-4.03977	1.76766	-1.27958	0.244042	0.36814	0.049668	0.068425
TGGT1_236620	TGME49_236620		protein kinase (incomplete catalytic triad)		nucleus - chromatin	1.46	0.043078	1.16341	-2.53848	-3.70188	0.602165	3	0.77338	0.11109	0.042042	2.82669	-1.22062	1.88415	-3.11478	-7.33979	-4.5131	-0.458362	-1.76856	-2.98917	-0.285963	-1.99731	-0.113158	2.23433	3.15259	-0.631036	0.128946	-6.46723	-0.404513	1.95412	-2.58466	-0.315269	0.45868	0.066022	0.4579
TGGT1_257685	TGME49_257685		hypothetical protein			0.79	0.097496	-0.957787	-0.098025	0.859762	1.14372	5	0.7822	0.078411	0.23657	0.38054	-2.71958	-0.534318	1.81925	1.10479	1.48533	1.44217	0.907434	-1.81215	1.68659	0.567065	0.0327471	1.65262	0.272012	-0.94986	0.0928589	-0.396678	0.438105	1.882	-2.25025	-0.184125	0.70511	0.21482	0.4756
TGGT1_267600	TGME49_267600		FHA domain-containing protein		cytosol	0.74	0.29574	-0.936865	0.0797232	1.01659	2.03818	4	0.36994	0.0053159	0.24419	-0.389259	-2.01354	-0.407795	1.43404	1.26575	0.876487	1.55226	1.30214	-0.711402	1.29983	0.48188	0.074085	0.79396	0.463428	-1.69019	0.11865	-3.29294	-0.87963	4.16942	0.168228	2.16883	0.96003	0.092949	0.39379
TGGT1_312410	TGME49_312410		hypothetical protein			0.31	0.070555	-0.927004	0.0426209	0.969625	1.00107	3	0.94926	0.0019186	0.61263	0.553316	-2.8721	-0.462228	1.99718	1.32275	1.87607	1.3422	1.18409	-1.68801	0.878326	0.402033	-0.0601946	1.78426	0.496414	-0.560409	0.443432	2.12732	1.03728	-0.251258	-2.72529	-1.48827	0.65849	0.021261	0.17861
TGGT1_259530	TGME49_259530		GalNac			1.15	0.057205	-0.803481	-1.97951	-1.17603	0.982097	3	0.47185	0.19751	0.071827	0.683695	-2.77182	-0.322314	-1.18248	-2.39077	-1.70707	-0.251119	-0.574742	-3.34656	-0.328597	-0.562592	-0.884907	1.25324	1.05201	0.179204	0.770751	-2.99262	-0.333336	1.28554	-3.01323	-0.863843	0.26644	0.030394	0.11887
TGGT1_225940	TGME49_225940		hypothetical protein		IMC	1.77	0.045442	-0.767811	0.796462	1.56427	0.668303	2	0.42905	0.081411	0.53225	0.176267	-2.23985	-0.239845	2.91931	2.66439	2.84065	0.847569	0.906718	-1.33314	1.50858	1.12171	0.881869	2.08821	0.958773	-0.793518	0.0930853	1.09167	0.0882374	1.74898	-1.42137	0.163803	0.9738	0.55237	0.64502
TGGT1_259100	TGME49_259100		hypothetical protein			1.11	0.24013	-0.764157	0.292179	1.05634	1.12578	5	0.12482	0.46339	0.015453	-1.24779	-0.510875	-0.533808	0.577597	0.240207	-1.00758	2.13036	1.2633	0.752429	2.12205	1.6655	1.13169	1.14149	0.734841	-0.674448	0.276161	-1.40864	1.54934	0.401053	-0.796913	-0.19793	0.21444	0.21859	0.59548
TGGT1_307605	TGME49_307605		hypothetical protein		ER	0.13	0.088519	-0.763672	-1.83083	-1.06716	0.525267	4	0.046572	0.49658	0.13834	-1.71029	-0.178538	-0.402191	1.41319	1.73138	0.0210872	-2.04664	-2.48549	-2.66403	-2.5684	-2.44736	-2.84955	1.60649	2.42368	-0.377817	0.390606	0.270819	-2.8144	-0.249732	0.150375	-0.0496787	0.13029	0.39173	0.12214
TGGT1_300040	TGME49_300040		ubiquitin-conjugating enzyme subfamily protein			1.55	0.18286	-0.754123	1.20697	1.96109	1.01358	5	0.54048	6.268e-07	0.66756	0.0481866	-2.34504	0.034481	0.77265	1.02255	1.07074	2.535	2.38028	0.0352419	2.45048	2.48044	2.51492	1.24544	0.81434	-0.868467	0.230489	-1.39845	2.68564	2.46919	-2.6504	-0.0906048	0.74518	7.6021e-07	0.81305
TGGT1_254360	TGME49_254360		hypothetical protein			0.06	0.080147	-0.739614	-1.37913	-0.639516	0.575387	4	0.58721	0.46286	0.017998	0.257142	-0.452142	-2.02384	1.51628	0.848835	1.10598	-1.70845	-1.83677	-2.28891	-1.56955	-0.93061	-2.95445	2.17774	1.36626	-0.558801	0.398204	-0.37069	-1.69785	1.47667	-0.591067	0.4428	0.67267	0.36636	0.22514
TGGT1_277080	TGME49_277080		microneme protein MIC5		micronemes	2.56	0.37797	-0.737606	1.7417	2.47931	1.9625	5	0.34681	0.00011847	0.16188	-0.112817	-1.81451	-0.285493	3.31756	2.23613	2.12332	2.41586	2.73897	0.924461	2.29526	2.46282	2.17733	0.708267	0.251823	0.378047	0.941051	3.33392	2.55414	-1.2106	-1.62968	-1.42014	0.12111	0.0068016	0.093882
TGGT1_260190	TGME49_260190		microneme protein MIC13		micronemes	-0.01	0.0042374	-0.72224	-0.565843	0.156397	0.60385	3	0.81554	0.019343	0.30298	0.875354	-2.66069	-0.381388	2.06238	0.952666	1.82802	0.586851	-0.0587974	-2.71948	0.738633	-0.424679	-0.806066	2.28325	0.713443	-1.06775	0.0491826	1.35253	-1.56535	0.475493	-1.15414	-0.339322	0.4389	0.12195	0.0069402
TGGT1_289090	TGME49_289090		hypothetical protein			0.55	0.89245	-0.718844	-2.32314	-1.6043	2.02301	0	0.073098	0.96719	0.32999	-1.6849	-0.0391386	-0.43249	-0.308762	-0.840901	-2.5258	-0.467326	-1.98992	-2.02906	-1.58139	-1.98206	-2.41455	0.260683	0.661131	-1.21329	0.252564	-6.31784	-2.31574	3.79203	0.286681	2.03936	0.79489	0.71243	0.90678
TGGT1_264900	TGME49_264900		hypothetical protein		nucleolus	-0.24	0.13727	-0.717589	-3.76191	-3.04432	1.03835	1	0.11552	0.1913	0.71367	-0.130692	-2.41503	0.392959	-0.988867	-3.03158	-3.16227	-1.76045	-2.92096	-5.336	-2.24884	-3.18042	-2.78746	1.37602	0.130194	-0.95411	0.117976	-4.27604	-3.81615	1.11377	-1.51984	-0.203036	0.1759	0.026196	0.25197
TGGT1_305860	TGME49_305860		calcium-dependent protein kinase CDPK3		PM - peripheral 2	-0.09	0.24249	-0.703889	-0.874755	-0.170866	1.1166	4	0.36265	0.04181	0.71236	-0.164377	-2.10528	0.15799	1.18469	0.214494	0.0501177	0.0295996	-0.111034	-2.21631	0.0755677	-0.616059	-0.458069	1.18928	0.418497	-0.95641	0.155058	-1.46935	-0.193406	1.51947	-2.02291	-0.251719	0.37313	0.12247	0.46014
TGGT1_218230	TGME49_218230		putative histone lysine methyltransferase, SET			0.29	0.53629	-0.699208	-0.414388	0.28482	0.753425	3	0.47226	0.00037671	0.46861	1.00562	-3.18001	0.0767652	1.22604	-0.37715	0.628474	0.987749	0.73183	-2.44818	0.687594	0.49978	0.576545	1.76151	0.584906	-0.465209	0.318066	-0.573657	0.345788	1.20213	-2.79397	-0.79592	0.71278	0.0018177	0.16858
TGGT1_275590	TGME49_275590		mono- or diacylglycerol acyltransferase			0.57	0.68066	-0.689065	-1.84362	-1.15456	0.727449	2	0.3463	0.53419	0.2614	-0.247167	-1.33054	-0.48949	0.509848	0.132593	-0.114574	-0.0360776	-1.49896	-2.8295	-2.07617	-2.09731	-2.5868	1.50231	1.15416	-0.805801	0.315158	-3.13702	-1.84494	3.02245	-0.984562	1.01894	0.88071	0.54991	0.46048
TGGT1_315550	TGME49_315550		calcium binding egf domain-containing protein			0.85	0.18952	-0.679637	-0.782968	-0.103331	1.10808	3	0.30349	0.027648	0.078386	0.529662	-1.97896	-0.589609	1.16578	-0.0265817	0.50308	0.368761	0.109123	-1.86984	-0.279002	-0.392536	-0.982145	1.19893	0.259487	-0.231687	0.769925	-1.98994	-0.847403	2.49302	-1.02244	0.735291	0.84863	0.15777	0.31457
TGGT1_287230	TGME49_287230		inorganic anion transporter, sulfate permease (SulP) family protein		Golgi	1.23	0.32951	-0.662681	0.157229	0.81991	1.1078	1	0.4254	0.37791	0.0075858	-0.0855259	-1.35089	-0.551623	1.17742	1.4339	1.34837	0.370116	0.760839	-0.590055	0.512689	0.26499	-0.286633	1.04266	0.58669	-0.343821	0.431362	1.26623	-0.743521	0.0821488	0.153466	0.117807	0.3013	0.87349	0.11024
TGGT1_203440	TGME49_203440		anaphase-promoting complex subunit APC10			-1.9	0.090973	-0.657708	-2.72476	-2.06705	0.601937	2	0.079064	0.023398	0.54686	0.606268	-2.03196	-0.547432	-0.0279888	-1.11353	-0.507258	-1.49947	-2.42781	-4.45977	-1.61511	-2.65983	-3.20726	2.01995	0.833888	-0.380922	0.417229	-3.76124	-2.87442	3.25398	-1.58535	0.834318	0.81686	0.082943	0.46895
TGGT1_289630	TGME49_289630		microneme protein MIC16		micronemes	1.98	0.3823	-0.649254	0.719507	1.36876	0.966149	4	0.74648	0.029877	0.24301	0.272417	-1.85215	-0.368028	2.4263	1.73092	2.00333	1.48129	1.24527	-0.606882	1.57392	1.1301	0.76207	1.30563	0.318879	-0.357724	0.413513	1.10567	1.02332	0.897665	-1.6302	-0.366267	0.90063	0.20069	0.49548
TGGT1_246110	TGME49_246110		hypothetical protein			0.7	0.53645	-0.6444	-1.27087	-0.626471	1.19558	3	0.087022	0.16695	0.50194	-0.885397	-0.53681	-0.510991	-0.361473	-1.34779	-2.23319	-0.0373507	-0.45577	-0.99258	0.194564	-0.075849	-0.58684	0.857731	0.652928	-1.05501	0.343726	-3.93458	-0.599762	1.70139	-0.392818	0.654285	0.12091	0.17233	0.79483
TGGT1_239300	TGME49_239300		hypothetical protein		apical 2	-0.74	0.16861	-0.64315	-2.38143	-1.73828	0.989606	3	0.16362	0.83288	0.12297	-0.260982	0.532432	-2.2009	0.722382	-1.46162	-1.72261	-0.938878	-2.12827	-1.59584	-0.726125	-1.62495	-3.82585	1.25251	0.347474	0.195477	0.824665	-2.79269	-0.941525	1.07008	-0.654315	0.207882	0.59893	0.71048	0.17104
TGGT1_219570	TGME49_219570		hypothetical protein			2.08	0.58849	-0.641692	1.37835	2.02004	3.90166	3	0.061915	0.12775	0.041665	-0.578255	-0.863398	-0.483421	2.33155	2.21561	1.63735	1.56228	2.09193	1.22853	1.5493	1.75259	1.26917	0.22522	0.239734	0.00539623	0.725884	1.82359	2.39934	-0.186233	-1.17081	-0.678523	0.10299	0.012743	0.33415
TGGT1_207350	TGME49_207350		hypothetical protein			1.83	0.010021	-0.638703	-1.36943	-0.730723	0.269491	5	0.066861	0.070739	0.62503	-0.413158	-1.78117	0.278223	2.15215	2.97478	2.56162	-1.63466	-2.22691	-4.00809	-1.65191	-2.94004	-2.66181	3.4703	3.22881	-0.0705469	0.629874	1.50869	-3.25976	1.05293	-0.748325	0.152303	0.56493	0.1934	0.001771
TGGT1_258780	TGME49_258780		OTU family cysteine protease		PM - peripheral 2	0.74	0.36938	-0.637345	-0.00608481	0.631261	1.43087	3	0.21799	0.02191	0.090995	-0.0846713	-1.24936	-0.578007	1.05909	0.823339	0.738668	0.3872	0.319906	-0.929452	0.797634	0.750537	0.17253	0.848282	0.272087	0.233863	0.885485	1.85296	0.245508	-1.11429	-1.17496	-1.14463	0.090541	0.3342	0.063331
TGGT1_243930	TGME49_243930		hypothetical protein		micronemes	0.25	0.11078	-0.633073	-3.94047	-3.3074	0.581046	3	0.86514	0.006473	0.64379	1.74675	-3.99486	0.348891	0.54246	-4.20757	-2.46082	0.00487795	-2.03606	-6.03092	-0.81479	-3.67858	-3.32969	1.86178	1.13234	-1.8717	0.0195413	-3.66928	-3.92995	1.20846	-2.10097	-0.446257	0.37522	0.28838	0.7784
TGGT1_300290	TGME49_300290		SNARE domain-containing protein		Golgi	-1.71	0.2827	-0.632506	-4.72601	-4.09351	2.65836	1	0.061369	0.41472	0.17039	-0.407394	-0.267852	-1.22227	-1.7012	-3.9785	-4.38589	-3.04539	-4.47877	-4.74663	-2.9572	-3.82324	-5.04552	0.330296	0.342564	0.381926	0.632954	-1.76663	-4.33966	-2.61926	-0.406965	-1.51311	0.0021479	0.51865	0.058078
TGGT1_278840	TGME49_278840		hypothetical protein			1.39	0.55971	-0.631144	-1.2095	-0.578357	0.904401	3	0.073103	0.76251	0.27591	-0.590472	-0.581761	-0.7212	-1.15701	-1.7226	-2.31308	0.0869813	-0.199547	-0.781308	0.1374	0.18708	-0.53412	0.963682	1.00963	-0.588435	0.304832	-4.52689	-1.61921	2.21381	0.8379	1.52586	0.5837	0.9483	0.74978
TGGT1_288465	TGME49_288465		hypothetical protein			1.75	0.30865	-0.627202	0.347951	0.975153	0.849157	4	0.019723	0.2494	0.18073	-0.130451	-1.50899	-0.242162	0.781454	-0.28212	-0.412571	1.71803	1.4949	-0.014094	1.90199	1.71268	1.47052	0.992377	1.09426	-0.280747	0.412718	-1.15716	1.7212	0.744585	-1.73529	-0.495354	0.21744	0.0095992	0.46799
TGGT1_247780	TGME49_247780		hypothetical protein			0.88	0.22646	-0.625426	-1.23375	-0.608324	0.81659	3	0.49287	0.61554	0.31977	0.367416	-0.501684	-1.74201	0.917604	-1.26287	-0.895451	1.19155	0.343465	-0.15822	0.4316	-0.90557	-2.64758	1.2787	0.843411	-0.426113	0.351523	-1.51835	0.298367	0.622895	-0.456586	0.0831545	0.75405	0.31245	0.14127
TGGT1_205000	TGME49_205000		phosphoglycerate mutase family protein		nucleolus	-1.32	0.20422	-0.617787	-2.43091	-1.81312	1.69352	2	0.11221	0.80258	0.076138	-1.60275	-0.239644	-0.0109663	-0.602672	-1.64618	-3.24893	-1.35137	-1.87814	-2.11778	-0.147159	-1.91505	-1.92602	0.714884	0.145752	-0.337334	0.806167	-4.59494	-0.624627	1.34601	-1.49316	-0.0735735	0.11294	0.4995	0.67432
TGGT1_313440	TGME49_313440		hypothetical protein	GRA59	dense granules	1.63	0.58021	-0.617249	1.09518	1.71243	1.25916	4	0.66013	0.00059108	0.19269	0.0849153	-1.74897	-0.187692	2.69836	1.92088	2.00579	1.99319	2.03019	0.281218	1.68206	1.18621	0.998523	0.866342	0.458979	0.0085315	0.762415	2.12053	2.87572	-0.114733	-2.5945	-1.35462	0.23684	0.00017409	0.11562
TGGT1_236960	TGME49_236960		transporter, major facilitator family protein			0.14	0.63663	-0.616896	-1.54061	-0.923719	1.00594	3	0.094761	0.89385	0.86085	-1.84799	-0.172087	0.169384	0.00404536	-1.09148	-2.93946	0.215344	-0.777386	-0.949473	0.0473674	-0.902295	-0.73291	1.21627	0.158137	-0.82872	0.278213	-4.00578	-0.362128	1.06632	-0.587345	0.239489	0.28097	0.75884	0.88975
TGGT1_410530	#N/A		hypothetical protein			0.55	0.20127	-0.609306	-2.84941	-2.2401	0.496663	2	0.85888	0.29114	0.0015553	1.54505	-0.414008	-2.95896	-0.684511	-1.84829	-0.303238	-2.13377	-2.73081	-3.14482	-1.78834	-2.14122	-5.10017	2.41207	0.449494	-1.34847	0.144438	-5.30778	-2.78834	5.00454	-0.356471	2.32403	0.98464	0.20376	0.68493
TGGT1_207450	TGME49_207450		DNA segment, Chr 10, Wayne State University 52, expressed family protein		nucleus - non-chromatin	0.07	0.27044	-0.608497	0.966153	1.57465	1.31697	3	0.2078	0.1677	0.03074	-0.522641	-0.978267	-0.324582	1.92468	2.22608	1.70344	1.36413	1.21927	0.241005	1.36798	1.2786	0.954018	0.731291	0.564932	0.0189878	0.608349	0.427578	0.999105	1.27586	-0.7581	0.258879	0.30776	0.19471	0.25031
TGGT1_221360	TGME49_221360		hypothetical protein			0.41	0.10578	-0.598254	-2.02112	-1.42287	0.667476	3	0.38781	0.30657	0.21669	0.546867	-1.77076	-0.570864	-0.218322	-3.10833	-2.56146	0.256558	-0.864899	-2.63566	0.484485	-0.295377	-0.866242	1.00084	1.48717	-1.36097	0.219667	-5.49376	-1.10189	2.9323	-1.53377	0.699263	0.49927	0.24672	0.67313
TGGT1_229240	TGME49_229240		hypothetical protein			1.46	0.31556	-0.58858	0.698891	1.28747	1.75061	4	0.6382	3.4474e-05	0.28099	0.07421	-1.61025	-0.229706	0.941358	0.925527	0.999737	1.61301	1.659	0.04875	1.37354	1.27789	1.04819	0.56356	0.366828	0.200736	0.761573	0.211744	1.14126	0.787993	-1.09251	-0.152256	0.89101	0.10228	0.8417
TGGT1_290700	TGME49_290700		hypothetical protein	GRA25	dense granules	1.31	0.088824	-0.587458	1.35994	1.9474	1.62623	5	0.33837	0.0037113	0.16233	-0.0620238	-1.50539	-0.194964	2.57059	1.87226	1.81024	2.33196	2.03779	0.532401	2.31985	1.93215	1.73719	0.717602	0.083809	0.836775	0.938282	1.09766	2.00042	0.712577	-1.46802	-0.377719	0.31453	0.017469	0.59073
TGGT1_211630	TGME49_211630		hypothetical protein		Golgi	1.07	0.69217	-0.586796	-0.625048	-0.0382522	1.43606	2	0.051137	0.8433	0.21207	0.14563	-0.264716	-1.6413	0.553711	-0.734023	-0.588393	0.173211	0.148397	-0.116319	-0.148473	0.470869	-1.17043	0.528012	0.623754	-0.830012	0.393221	-4.35655	-0.456841	3.76816	0.340522	2.05434	0.90351	0.63575	0.77646
TGGT1_300010	TGME49_300010		hypothetical protein		PM - peripheral 2	0.51	0.26319	-0.583301	-1.14646	-0.563163	2.40209	3	0.081474	0.13805	0.10933	-0.270451	-1.21781	-0.261645	-0.497114	-0.513182	-0.783633	0.672329	-0.451529	-1.66934	-0.201888	-0.724778	-0.986423	0.464034	0.143317	-0.236409	0.50353	-2.04576	-0.184736	1.26213	-1.4846	-0.111237	0.67202	0.27025	0.53197
TGGT1_262650	TGME49_262650		WD domain, G-beta repeat-containing protein			0.38	0.65592	-0.5805	-2.58732	-2.00682	0.879759	1	0.38672	0.10282	0.9174	0.0465026	-2.43463	0.646625	-0.976524	-2.07135	-2.02485	-0.772777	-0.80776	-3.24239	-0.6874	-3.14134	-2.49471	0.614029	1.16813	0.229616	0.87474	-2.94186	-2.27873	0.917015	-0.963657	-0.0233212	0.44867	0.23107	0.17202
TGGT1_203390	TGME49_203390		CRAL/TRIO domain-containing protein		nucleus - chromatin	-0.37	0.12842	-0.579176	-1.36869	-0.789519	0.926415	4	0.19882	0.26938	0.38875	0.442771	-1.79848	-0.381817	-0.533013	-1.56354	-1.12077	-0.0883678	-0.68752	-2.486	0.450656	-0.117496	-0.499313	1.01628	0.728398	-0.841068	0.310096	-4.72028	-0.370358	3.59951	-2.11564	0.741933	0.96467	0.036698	0.41928
TGGT1_225110	TGME49_225110		AP2 domain transcription factor AP2X-2			-0.57	0.042455	-0.578982	-1.89208	-1.31309	0.626163	3	0.20033	0.070314	0.6673	0.0348786	-1.86083	0.0890013	-0.0722992	-2.70878	-2.6739	-0.139118	-0.843794	-2.70462	0.479352	-0.386712	-0.297711	1.38085	1.23011	-0.691413	0.253871	-4.09791	-3.13006	1.42401	0.425445	0.924728	0.31945	0.26484	0.18396
TGGT1_269400	TGME49_269400		oxidoreductase, short chain dehydrogenase/reductase family protein			0.08	0.4248	-0.576607	-1.11597	-0.539368	1.00971	4	0.4746	0.32487	0.39056	-0.27165	-1.37604	-0.0821336	-0.574599	-1.14269	-1.41434	0.382895	-0.5288	-1.90484	0.231519	0.0533888	-0.0287448	0.972985	0.59811	-1.52635	0.137139	-5.27065	-0.882082	3.8563	-1.02276	1.41677	0.8561	0.23903	0.87842
TGGT1_234510	TGME49_234510		ankyrin repeat-containing protein		mitochondrion - soluble	-1.42	0.070083	-0.574584	-4.03646	-3.46188	0.760246	2	0.062282	0.54257	0.18101	0.014973	-0.205164	-1.53356	-2.03049	-4.65486	-4.63988	-1.24688	-2.59591	-2.80108	-1.94926	-3.13486	-4.66842	1.06997	1.06772	0.0215416	0.722015	-3.78723	-4.90529	-0.852652	2.10421	0.625779	0.038841	0.66772	0.080677
TGGT1_295340	TGME49_295340		UV excision repair protein Rad23 protein		cytosol	-0.37	0.38762	-0.573501	-0.780582	-0.207081	0.909839	3	0.012765	0.6582	0.82448	-1.81501	-0.345146	0.439655	1.33061	-0.205713	-2.02072	1.10141	-0.435132	-0.780278	1.57898	0.0196027	0.459257	1.23999	0.22737	-3.54287	0.00311708	-3.84586	-0.389003	1.82514	-0.391276	0.71693	0.1446	0.66249	0.61001
TGGT1_207790	TGME49_207790		putative enkurin			0.99	0.58592	-0.572598	-3.81931	-3.24671	0.688077	0	0.21572	0.3626	0.46606	0.808431	-2.35143	-0.17479	-1.82588	-3.23698	-2.42855	-3.07099	-2.10446	-4.45589	-3.39625	-4.39868	-4.57347	1.20586	1.14714	-1.10837	0.113726	-5.10558	-5.05189	2.67702	0.595998	1.63651	0.7943	0.69118	0.30822
TGGT1_219160	TGME49_219160		hypothetical protein			1.3	0.1122	-0.566032	-1.95044	-1.3844	6.32058	3	0.071466	0.69026	0.27691	-0.64795	-0.479868	-0.570279	-0.427364	-1.21867	-1.86662	-1.71545	-1.43893	-1.9188	-1.66343	-1.4956	-2.06588	0.103328	0.146297	0.0377328	0.787514	-2.91408	-2.20727	1.04746	0.288471	0.667964	0.17636	0.60003	0.074241
TGGT1_270800	TGME49_270800		GAF domain-containing protein		mitochondrion - membranes	-0.29	0.078493	-0.557004	-4.91402	-4.35702	0.57733	1	0.015077	0.37168	0.18665	-0.185392	-0.979543	-0.506078	-1.11947	-2.99706	-3.18246	-4.05633	-4.74624	-5.72578	-4.74525	-5.32776	-5.83383	1.50055	1.21312	0.289893	0.861963	-3.87202	-4.60156	0.689567	-1.12422	-0.217326	0.16152	0.063454	0.027346
TGGT1_244150	TGME49_244150		glycerate kinase		cytosol	0.27	0.28357	-0.55278	-1.84541	-1.29263	0.357809	3	0.074073	0.81668	0.0075022	-0.511051	-0.542569	-0.604719	1.4228	1.19034	0.679293	-1.51156	-2.81605	-3.35862	-2.7431	-2.25217	-2.85689	2.2008	2.16872	-0.589879	0.253871	-0.315441	-3.82608	0.994733	0.467462	0.731098	0.57751	0.63417	0.25022
TGGT1_256865	TGME49_256865		WD repeat domain 35 family protein			-0.07	0.042001	-0.539714	0.555896	1.09561	0.706945	3	0.47145	0.077907	0.66545	-0.100682	-1.52749	0.00903127	1.1791	-0.256293	-0.356975	2.03905	2.0133	0.485811	1.93343	1.52982	1.53885	0.949854	1.19548	0.0684046	0.818088	-0.04573	2.07671	-0.311245	-1.5909	-0.951074	0.058769	0.11055	0.17278
TGGT1_267410	TGME49_267410		scavenger receptor protein SR1 precursor			1.65	0.087849	-0.538681	-1.65203	-1.11334	0.677401	3	0.64065	0.13346	0.87973	0.594104	-2.4635	0.253356	0.11059	-1.00093	-0.40683	-0.237402	-0.956415	-3.41992	-0.214975	-1.38268	-1.12933	1.57308	0.234314	-0.886137	0.24845	-2.99106	-0.734633	2.58423	-2.68529	-0.0505281	0.99337	0.10999	0.12207
TGGT1_207140	TGME49_207140		SAG-related sequence SRS49B		PM - peripheral 1	0.28	0.35118	-0.527143	0.212364	0.739507	1.23523	3	0.38698	0.037067	0.56875	-0.0677025	-1.53257	0.0188389	1.20604	0.707089	0.639387	1.20947	0.762724	-0.769843	1.04878	0.748708	0.767547	0.853026	0.0289361	-0.329198	0.741968	-1.53883	0.813093	2.17822	-1.58294	0.297643	0.95315	0.15104	0.66285
TGGT1_295640	TGME49_295640		peptidase family M13 protein			0.33	0.64895	-0.52676	-2.05488	-1.52812	2.71435	2	0.20893	0.57252	0.81905	-0.464043	-1.09574	-0.0204977	-0.382237	-1.51271	-1.97675	-0.255543	-1.29319	-2.38893	-0.663808	-1.77847	-1.79897	0.302645	0.243005	-0.682554	0.181373	-2.14865	-2.07652	0.1719	-0.312412	-0.0702561	0.1217	0.75992	0.26529
TGGT1_310400	TGME49_310400		glycosyl transferase family 8 protein			2.45	0.32288	-0.51422	1.45883	1.97305	0.977963	5	0.33161	0.044293	0.18169	-0.267041	-1.00167	-0.273948	2.95212	2.66103	2.39399	2.13371	1.69097	0.689302	2.02198	1.56715	1.2932	0.86433	0.599018	0.0140696	0.766187	2.58964	1.81895	-0.195647	-1.12965	-0.662647	0.38122	0.15669	0.37147
TGGT1_287990	TGME49_287990		hypothetical protein			-0.58	0.72221	-0.509733	-1.95465	-1.44492	1.01203	0	0.066761	0.28892	0.19158	-0.975127	-0.287282	-0.266789	0.988366	-0.430474	-1.4056	-0.712258	-1.85538	-2.14266	-1.12569	-2.04889	-2.31568	0.483295	0.883845	-1.47549	0.724976	-5.05535	-2.10833	3.64975	-0.0343304	1.80771	0.67304	0.71906	0.4985
TGGT1_249870	TGME49_249870		hypothetical protein		nucleus - chromatin	0.79	0.032473	-0.508674	-1.51599	-1.00731	0.611661	2	0.47875	0.293	0.67448	0.406791	-1.88913	-0.0436857	0.724378	-0.319049	0.0877415	-0.810628	-1.05812	-2.94725	-1.07642	-1.64476	-1.68845	1.52483	0.664316	-0.374057	0.429757	-1.32115	-1.6095	1.40889	-1.33775	0.0355694	0.066029	0.12519	0.0067025
TGGT1_218460	TGME49_218460		hypothetical protein			1.56	0.33599	-0.507919	1.19652	1.70444	0.816747	5	0.31287	0.1741	0.013369	-0.357673	-0.663933	-0.50215	1.15819	0.617893	0.260219	2.04595	2.26911	1.60518	2.28069	2.22632	1.72417	0.813043	0.941222	0.0166454	0.786525	-0.718064	2.40211	0.978284	-0.796937	0.0906731	0.21748	0.07343	0.4871
TGGT1_301330	TGME49_301330		hypothetical protein			1.42	0.69397	-0.5068	-1.5999	-1.0931	0.296601	1	0.1117	0.059341	0.61057	-0.350838	-0.956114	-0.213448	1.17299	1.56983	1.21899	-0.844459	-1.83171	-2.78782	-0.635099	-3.01741	-3.23085	2.45126	2.38114	-0.806485	0.235067	-1.00433	-2.02785	2.22332	-0.759969	0.731677	0.3818	0.050591	0.068234
TGGT1_217178	TGME49_217178		hypothetical protein			-0.29	0.32574	-0.504546	-2.42464	-1.92009	0.811939	3	0.2072	0.29554	0.3737	0.579263	-1.89016	-0.202743	-1.79601	-3.15415	-2.57489	-0.5825	-1.0028	-2.89295	-0.376103	-1.60334	-1.80608	0.558798	1.11011	-0.829947	0.101513	-3.23322	-1.79326	0.65833	-1.09969	-0.220681	0.24345	0.34669	0.64869
TGGT1_269240	TGME49_269240		actin-like family protein			-0.37	0.089182	-0.501208	-2.73842	-2.23721	0.237298	4	0.88319	0.030733	0.60587	2.48699	-4.37443	0.383814	-3.62267	-6.15691	-3.66992	0.18919	-0.279577	-4.65401	-0.345979	-0.275151	0.108663	2.51426	3.39456	-0.282091	0.402412	-5.77463	-0.462477	2.10471	-4.19153	-1.04341	0.70254	0.043692	0.50417
TGGT1_319390	TGME49_319390		hypothetical protein			-0.34	0.18925	-0.501166	-2.85004	-2.34888	0.765059	2	0.030371	0.1596	0.17801	-0.496865	-0.557013	-0.449618	0.0462595	-1.29873	-1.7956	-2.93048	-3.01143	-3.56844	-2.54241	-2.73648	-3.18609	0.932976	0.919788	-0.369825	0.43163	-2.17068	-3.5515	0.375081	-0.0169442	0.179069	0.16992	0.65939	0.30562
TGGT1_297660	TGME49_297660		hypothetical protein			1.55	0.7709	-0.501021	1.30176	1.80279	1.3074	2	0.011094	0.80495	0.72885	-1.08923	0.0630207	-0.47685	1.95138	2.02527	0.936034	2.11178	2.0113	2.07432	1.94814	1.37179	0.894937	0.669371	0.373321	-0.651392	0.216858	-0.532367	1.59082	1.4684	0.483502	0.975952	0.92643	0.91282	0.62225
TGGT1_254040	TGME49_254040		hypothetical protein			1.21	0.10705	-0.500693	0.579867	1.08056	1.60263	4	0.023749	0.31752	0.10123	-1.19926	0.156463	-0.45928	1.47123	1.71819	0.518924	0.758628	0.740709	0.897172	0.692301	0.782787	0.323506	0.291648	0.552601	0.056367	0.821129	-2.03817	1.46621	2.55709	-0.569035	0.994028	0.51763	0.31022	0.13842
TGGT1_280450	TGME49_280450		hypothetical protein			-0.26	0.13554	-0.500295	-3.66125	-3.16095	0.474403	2	0.23032	0.0027498	0.60974	1.4553	-2.79827	-0.157917	-1.85088	-5.32206	-3.86676	-1.58752	-1.56634	-4.36461	-1.25707	-2.59446	-2.75237	0.825533	1.94088	0.43005	0.927693	-3.48015	-2.59752	-0.386608	-1.7671	-1.07685	0.022543	0.19871	0.19563
TGGT1_267290	TGME49_267290		hypothetical protein			0.94	0.44886	-0.500067	0.767041	1.26711	0.778286	3	0.24184	0.0036649	0.84545	0.0677995	-1.86156	0.293562	1.83145	1.56792	1.63572	1.38563	1.18807	-0.673498	1.40995	1.04534	1.3389	1.25634	0.270108	0.170598	0.878626	1.1161	0.919855	0.519618	-1.59335	-0.536868	0.19317	0.19574	0.55259
TGGT1_258508	TGME49_258508		3'5'-cyclic nucleotide phosphodiesterase domain-containing protein			-1.19	0.30294	-0.498263	-2.06814	-1.56988	0.297386	1	0.0041063	0.34205	0.81689	-0.42182	-1.30804	0.235074	0.343421	1.07049	0.648667	-1.02445	-2.2155	-3.52354	-1.30528	-3.56462	-3.32955	2.35482	2.38405	-0.591187	0.199683	-0.948982	-1.4147	1.59765	-2.10884	-0.255594	0.2996	0.16516	0.058946
TGGT1_320660	TGME49_320660		hypothetical protein			1.1	0.24263	-0.495823	-2.52547	-2.02965	0.656545	2	0.24997	0.2848	0.1942	-0.790296	-0.386923	-0.310251	-0.931879	-0.666169	-1.45647	-1.81345	-2.57143	-2.95836	-1.23867	-2.85135	-3.1616	0.93135	1.18908	1.52375	0.997754	-0.36557	-0.767083	-1.0909	-2.19127	-1.64108	0.0925	0.10813	0.056807
TGGT1_286595	TGME49_286595		hypothetical protein			1.51	0.58798	-0.494474	0.0871474	0.581621	0.720665	3	0.017977	0.50208	0.88235	-1.16289	-0.392723	0.0721878	0.383574	-0.137848	-1.30073	2.01688	0.949828	0.557105	1.76015	0.932882	1.00507	1.22263	0.623136	-0.884049	0.125823	-1.47607	1.38945	0.175333	-0.832347	-0.328507	0.042028	0.46729	0.54538
TGGT1_213580	TGME49_213580		hypothetical protein			0.52	0.11635	-0.49383	2.35223	2.84607	0.690778	5	0.11499	3.6981e-05	0.21717	-0.264226	-1.19884	-0.018429	3.05575	3.08669	2.82246	2.15469	2.10958	0.910746	2.99834	3.34193	3.3235	1.27325	0.650455	-1.28074	0.0295341	1.49936	2.38021	1.3231	-1.46946	-0.073183	0.69352	4.7893e-05	0.269
TGGT1_259230	TGME49_259230		site-specific recombinase, phage integrase family protein		apicoplast	0.39	0.22591	-0.491586	-3.35498	-2.86339	0.420348	2	0.033126	0.62517	0.87425	-1.18573	-0.402842	0.113818	-0.224201	-0.655215	-1.84095	-2.38382	-3.66357	-4.06641	-3.59995	-4.27139	-4.15757	1.31198	1.93633	-0.912053	0.187539	-3.72869	-4.4936	1.88774	0.42719	1.15746	0.59218	0.38269	0.087345
TGGT1_293420	TGME49_293420		transporter, major facilitator family protein			1.45	0.031133	-0.488262	-0.370798	0.117463	0.689432	5	0.84341	0.34152	0.64149	0.977698	-2.30686	-0.135625	0.519714	-0.0400516	0.937646	0.696171	0.499938	-1.80692	0.472561	-0.107497	-0.243122	1.37673	0.332945	-0.513781	0.38591	-1.56183	0.179473	2.49948	-1.98639	0.256543	0.87498	0.1748	0.27946
TGGT1_240230	TGME49_240230		hypothetical protein			0.99	0.23622	-0.487347	-1.12625	-0.638898	1.86942	3	0.57877	0.82311	0.54378	-0.0388995	-0.362359	-1.06078	0.624716	-0.654967	-0.693867	0.731311	-0.993174	-1.35553	0.679135	-0.268553	-1.32934	0.37468	0.362578	-0.491778	0.436719	-1.6821	-0.471399	0.988231	-0.884135	0.0520483	0.74939	0.54976	0.46401
TGGT1_234490	TGME49_234490		kelch repeat-containing protein		nucleus - chromatin	-0.24	0.10043	-0.482719	-1.58215	-1.09943	0.947374	2	0.43466	0.26539	0.72275	0.343944	-1.68104	-0.111064	-0.290845	-1.90166	-1.55772	-0.226913	-0.657423	-2.33846	-0.72768	-0.739189	-0.850253	0.744405	0.695961	-0.0405879	0.686774	-5.69567	-1.08757	4.13795	-1.25089	1.44353	0.38365	0.3153	0.43652
TGGT1_306190	TGME49_306190		hypothetical protein		IMC	0.67	0.22552	-0.480781	-1.718	-1.23722	0.661177	4	0.58136	0.34386	0.47202	1.12968	-1.9763	-0.595722	-0.076985	-2.67062	-1.54094	0.45726	0.219789	-1.75652	-1.36973	-1.26083	-1.85655	0.161293	1.44535	-0.660081	0.463118	-3.82129	-1.32752	2.28036	-0.428991	0.925683	0.57743	0.45797	0.665
TGGT1_240060	TGME49_240060		hypothetical protein	TgIST	dense granules	1.44	0.45917	-0.474569	1.73221	2.20678	2.28053	4	0.81788	0.016393	0.31436	-0.00631709	-0.994336	-0.423055	3.17777	2.08082	2.0745	2.35033	2.28481	1.29048	2.05671	2.25469	1.83164	0.40136	0.110114	0.710867	0.985081	3.45053	1.97009	-1.37603	-0.679609	-1.02782	0.11857	0.13427	0.34916
TGGT1_310760	TGME49_310760		protein phosphatase 2C domain-containing protein		nucleus - chromatin	0.55	0.13313	-0.473532	-1.53596	-1.06243	0.446203	2	0.34435	0.039128	0.62013	0.812683	-1.80553	-0.427753	-1.27914	-3.093	-2.28032	-0.233056	-0.319034	-2.12456	-0.114381	0.224751	-0.203003	1.157	1.77942	-0.650414	0.188825	-3.97747	-0.604805	1.69715	-1.51975	0.0886995	0.3031	0.25515	0.47662
TGGT1_288800	TGME49_288800		endonuclease/exonuclease/phosphatase family protein		cytosol	0.51	0.73515	-0.468711	0.591058	1.05977	0.671614	2	0.10777	0.00058982	0.99024	-0.0476355	-1.57867	0.220175	1.40005	-0.11466	-0.162295	1.78584	1.89226	0.31359	1.91863	1.4017	1.62188	0.923884	1.04624	-1.33305	0.0555884	-3.02965	1.12948	2.86736	-0.815891	1.02573	0.87903	0.36666	0.764
TGGT1_256060	TGME49_256060		nucleosome assembly protein (nap) protein		19S proteasome	1.5	0.45683	-0.465158	0.994221	1.45938	1.62032	4	0.38389	0.60487	0.0020456	-0.408439	-0.208438	-0.778596	1.25583	1.8688	1.46036	1.20431	1.12506	0.916625	1.15718	1.38427	0.605677	0.432592	0.377513	-0.173446	0.556837	0.839542	1.20154	0.620817	-0.284918	0.167949	0.43444	0.86744	0.53469
TGGT1_227630	TGME49_227630		hypothetical protein			2.04	0.23677	-0.461735	1.81971	2.28144	2.05109	4	0.35603	0.37503	0.027358	0.102713	-1.10173	-0.386186	2.224	2.01031	2.11303	2.31643	2.4983	1.39657	2.25231	2.33571	1.94953	0.375459	0.248477	0.187363	0.891812	1.63755	2.30128	0.475473	-0.904711	-0.214619	0.37272	0.52107	0.62515
TGGT1_297970	TGME49_297970		aspartyl aminopeptidase		cytosol	-2.06	0.84022	-0.449442	0.0851126	0.534555	1.55978	1	0.037107	0.62241	0.40164	-1.04525	0.107358	-0.410435	0.763101	0.837387	-0.207863	0.909962	0.5413	0.648658	0.669959	0.224978	-0.185458	0.488173	0.30626	-0.180508	0.588607	-1.37067	1.12597	1.16281	-0.477309	0.342748	0.23436	0.43838	0.8716
TGGT1_235550	TGME49_235550		PHD-finger domain-containing protein		nucleolus	-0.61	0.094762	-0.44914	-4.13539	-3.68625	0.990255	1	0.16085	0.42115	0.18971	0.379082	-0.587249	-1.13925	-1.80636	-3.51067	-3.13159	-2.0768	-3.85748	-4.44473	-2.80715	-3.69059	-4.82984	0.890385	0.173446	-0.956655	0.151995	-6.07427	-3.14399	2.94268	-1.30074	0.820973	0.21772	0.35529	0.4325
TGGT1_232220	TGME49_232220		SWIB/MDM2 domain-containing protein			-4	0.78628	-0.443873	-3.84357	-3.3997	0.815371	0	0.2272	0.34205	0.76312	0.658302	-2.03177	0.0418488	-2.28398	-4.29119	-3.63289	-3.33938	-2.33922	-4.37099	-3.42454	-3.56868	-3.52683	0.459828	0.986895	-0.296084	0.479912	-4.87675	-4.22847	1.24387	-0.142519	0.550673	0.048988	0.51865	0.554
TGGT1_227380	TGME49_227380		hypothetical protein		Golgi	0.54	0.42379	-0.431026	0.424129	0.855155	2.03289	4	0.65512	0.94401	0.022153	-0.31206	0.0467224	-1.02774	1.13277	0.802402	0.490342	0.874415	0.735669	0.782392	0.741091	1.02739	-0.000346487	0.395548	0.152849	0.854122	0.954966	1.81834	0.30474	-1.328	0.477652	-0.425174	0.084193	0.88655	0.36227
TGGT1_281510	TGME49_281510		putative ribonuclease H1 large subunit			-1.48	0.33051	-0.430409	-4.02895	-3.59854	0.817752	1	0.10232	0.092014	0.95352	-0.279324	-1.79604	0.784138	-2.43666	-3.26697	-3.5463	-3.6387	-3.21615	-5.01219	-3.86893	-4.31251	-3.52837	0.851555	0.618834	-0.491305	0.323916	-4.76992	-4.5114	1.22363	-0.50079	0.361418	0.2658	0.047228	0.47967
TGGT1_234350	TGME49_234350		hypothetical protein		nucleolus	-0.73	0.55662	-0.429726	-1.13855	-0.708821	0.715777	3	0.63359	0.080096	0.72856	0.376616	-1.78109	0.115297	1.15492	-0.410262	-0.0336466	-1.2479	-0.314185	-2.09527	-1.46846	-1.40202	-1.28672	1.03877	0.602244	0.344902	0.826242	-0.66073	-1.52275	0.627083	-0.572523	0.0272803	0.53351	0.27332	0.44572
TGGT1_249470	TGME49_249470		Rhoptry kinase family protein			0.36	0.33207	-0.429445	-0.0979263	0.331519	1.03455	3	0.013738	0.49208	0.86769	-0.188705	-1.11388	0.0142529	1.64533	0.567643	0.378938	0.19849	0.0968715	-1.01701	0.262323	0.330043	0.344296	0.796141	0.235389	-0.128461	0.493482	-0.886944	-0.354829	1.26588	-0.662183	0.301849	0.5645	0.62059	0.43663
TGGT1_208030	TGME49_208030		microneme protein MIC4		micronemes	0.83	0.76726	-0.428087	-0.327351	0.100736	0.981414	2	0.037816	0.57304	0.80461	-1.35608	-0.191077	0.262893	1.73466	0.885405	-0.470673	1.54116	-0.537352	-0.728429	1.72175	-0.0458442	0.217049	0.488762	0.722616	-0.256174	0.472051	0.505559	0.976108	-0.976232	-1.70454	-1.34038	0.014756	0.040289	0.086115
TGGT1_205730	TGME49_205730		hypothetical protein			1.45	0.53154	-0.419699	0.42817	0.847869	0.721149	4	0.99005	2.0685e-05	0.48046	1.0769	-1.95821	-0.377792	0.973769	-0.136204	0.940696	1.01757	1.49077	-0.467438	0.844115	1.18904	0.811252	0.778315	0.865482	-1.06582	0.0388836	-0.800531	0.296747	1.74123	-0.764185	0.488521	0.78823	0.18932	0.98474
TGGT1_226720	TGME49_226720		translin family protein		cytosol	0.29	0.065933	-0.416936	-1.63314	-1.2162	0.735535	4	0.67858	0.06934	0.23075	0.794828	-1.62362	-0.422021	0.0564863	-1.26413	-0.469301	-0.974348	-1.10061	-2.72423	-1.60897	-1.28387	-1.70589	1.12922	0.10059	-1.36265	0.129951	-4.58737	-1.60679	4.11807	-1.11744	1.50032	0.92143	0.14408	0.50942
TGGT1_225160	TGME49_225160		hypothetical protein		dense granules	2.07	0.38313	-0.415266	2.06565	2.48091	2.14156	5	0.011809	0.10675	0.23871	-0.065991	-0.906793	-0.273014	2.71658	2.15066	2.08467	2.75789	2.7093	1.8025	2.61486	2.58278	2.30977	0.254167	0.292918	-0.502299	0.200064	1.923	2.38144	0.161671	-0.57894	-0.208635	0.028173	0.29931	0.52874
TGGT1_308850	TGME49_308850		hypothetical protein			-1.01	0.080043	-0.413529	-3.8604	-3.44687	0.38465	1	0.10005	0.049803	0.93995	-0.396786	-1.32052	0.476717	-0.202166	-1.78997	-2.18675	-2.49741	-3.65335	-4.97387	-3.22445	-4.89728	-4.42057	1.47558	1.56391	-0.256299	0.461496	-3.78153	-4.18528	1.59477	-0.788587	0.403092	0.45903	0.20171	0.074645
TGGT1_231994	TGME49_231994		hypothetical protein			1.47	0.83845	-0.411065	1.90913	2.32019	1.31212	1	0.16877	0.043992	0.89703	-0.375329	-1.15508	0.297217	1.5885	2.03067	1.65534	2.69425	2.73378	1.5787	2.15318	2.19613	2.49335	0.507397	0.367608	-0.684743	0.515205	-1.09694	2.38226	2.75228	-0.803555	0.974362	0.9859	0.40815	0.79289
TGGT1_214835	TGME49_214835		hypothetical protein			1.81	0.88114	-0.406322	2.20341	2.60973	1.27707	2	0.21038	0.04631	0.92159	-0.345042	-0.879935	0.0060095	2.99199	2.69782	2.35278	2.23421	2.41018	1.53024	2.40328	2.72121	2.72722	0.612307	0.173218	0.488785	0.963191	2.05177	2.24241	0.301009	-0.712165	-0.205578	0.58799	0.06947	0.83493
TGGT1_222245	TGME49_222245		hypothetical protein			1.57	0.1625	-0.405644	1.09695	1.5026	1.45241	4	0.30552	0.0411	0.067824	-0.380374	-0.72097	-0.115587	1.00198	1.19351	0.813134	1.91789	2.06746	1.34649	1.7355	1.24682	1.13123	0.268326	0.489913	-1.16931	0.287191	-2.65491	1.52396	3.46805	-0.177468	1.64529	0.81182	0.42593	0.86146
TGGT1_320040	TGME49_320040		CHORD protein			0.07	0.017975	-0.403424	-0.252128	0.151296	0.487491	5	0.23874	0.0012831	0.97137	-0.0236183	-1.71569	0.529032	-0.365565	-1.15443	-1.17805	0.386002	1.05889	-0.656799	0.217121	0.549433	1.07847	1.18143	1.15913	-2.34902	0.0697198	-5.12172	0.289943	3.94367	-0.946742	1.49846	0.63798	0.0047019	0.68764
TGGT1_238460	TGME49_238460		SAG-related sequence SRS22B			0.37	0.33008	-0.403065	-1.54931	-1.14625	0.38516	3	0.15505	0.37036	0.05014	0.69791	-1.44086	-0.466249	0.954313	-0.104809	0.5931	-0.70515	-1.4778	-2.91866	-0.962659	-1.85613	-2.32237	1.87918	0.921534	-1.52989	0.0678264	-2.38828	-2.85817	2.98138	-0.0604897	1.46045	0.8394	0.5953	0.26824
TGGT1_224950	TGME49_224950		calcium-dependent protein kinase CDPK5			1.69	0.8276	-0.401096	2.23906	2.64016	1.80404	4	0.49271	0.00011596	0.32999	0.0658935	-1.04994	-0.219243	2.41867	2.36969	2.43559	2.45063	2.86551	1.81557	2.41216	2.68528	2.46603	0.367073	0.250966	-0.338178	0.353545	2.21719	2.5351	0.218394	-0.719531	-0.250568	0.37702	0.02427	0.99361
TGGT1_269417	TGME49_269417		hypothetical protein			1.78	0.37503	-0.398005	1.73421	2.13221	0.829118	3	0.053299	0.25841	0.38184	-0.813786	0.157877	-0.538105	2.30285	3.0565	2.24271	1.68397	1.38091	1.53879	1.77366	1.95922	1.42112	0.44429	0.85108	-1.4277	0.0747752	-0.636461	1.28058	2.87917	0.258208	1.56869	0.75677	0.56305	0.71268
TGGT1_244360	TGME49_244360		hypothetical protein			0.95	0.85822	-0.395902	-1.48886	-1.09296	1.16444	1	0.11881	0.85278	0.88552	-0.921786	-0.295068	0.0291474	-1.07962	-1.30885	-2.23064	-0.218889	-0.932338	-1.22741	-1.16685	-1.03768	-1.00853	0.651654	0.194248	-0.757588	0.50353	-5.85767	-1.15071	3.62704	-0.0766913	1.77517	0.86082	0.45513	0.9706
TGGT1_320600	TGME49_320600		cold-shock DNA-binding domain-containing protein		nucleus - non-chromatin	0.66	0.083458	-0.390755	-2.78596	-2.3952	0.733405	6	0.35868	0.59114	0.35243	-1.10365	0.145781	-0.214401	-1.07278	-2.65749	-3.76114	-0.0736363	-1.93313	-1.78735	-0.834967	-2.59498	-2.80938	0.987105	0.401386	-1.55639	0.254089	-7.18421	-0.879159	3.42307	-0.908188	1.25744	0.92193	0.19169	0.29142
TGGT1_215970	TGME49_215970		hypothetical protein			1.91	0.41312	-0.390609	2.47639	2.867	1.29985	5	0.0090082	0.17707	0.34122	-1.07231	0.38401	-0.483522	2.62231	3.1738	2.10149	2.86707	2.71016	3.09417	2.66597	2.71702	2.2335	0.539075	0.265723	-0.109242	0.619546	1.68018	2.59374	0.421307	0.500434	0.46087	0.40013	0.42016	0.89468
TGGT1_205425	TGME49_205425		hypothetical protein			0.32	0.032822	-0.387331	-2.69876	-2.31143	0.357302	3	0.31605	0.066991	0.95271	1.92671	-3.33734	0.248642	-2.69819	-4.3168	-2.39009	0.0617517	-0.465132	-3.80248	-1.12824	-2.15236	-1.90372	0.986296	1.93076	-0.283304	0.427086	-3.91525	-1.4575	1.52516	-2.34498	-0.40991	0.78048	0.091547	0.25338
TGGT1_206630	TGME49_206630		hypothetical protein		Golgi	0.64	0.020521	-0.387154	-0.925333	-0.538179	0.271159	3	0.49709	0.74801	0.020014	0.723936	-0.426102	-1.4593	2.52849	1.13914	1.86308	-1.34203	-1.83419	-2.26029	-1.63395	-0.919489	-2.37879	2.41556	1.5229	-0.467412	0.343726	-2.5607	-2.42258	4.42378	0.162292	2.29303	0.86291	0.27283	0.098077
TGGT1_246690	TGME49_246690		alpha amylase, catalytic domain-containing protein		nucleolus	-0.63	0.15845	-0.384795	-4.40655	-4.02176	0.568128	1	0.010173	0.24118	0.81244	-0.668416	-0.389445	-0.096524	-1.26238	-2.80794	-3.47636	-3.27036	-4.74288	-5.13232	-3.47052	-4.51446	-4.61098	0.846698	1.05738	0.865341	0.954186	-5.42608	-4.54636	1.94972	-0.585961	0.68188	0.14441	0.14736	0.10309
TGGT1_462970	TGME49_200295		hypothetical protein			1.48	0.78112	-0.383856	1.38065	1.7645	1.02807	2	0.0044154	0.20415	0.61626	-1.17176	-0.0618384	0.0820273	1.49572	2.58143	1.40967	1.49119	1.55616	1.49432	1.75821	1.15592	1.23795	0.130628	0.735236	-0.0167273	0.719039	2.07104	1.12679	-0.661375	0.367526	-0.146924	0.26874	0.77203	0.87165
TGGT1_289860	TGME49_289860		hypothetical protein			1.42	0.28357	-0.38107	-0.644672	-0.263602	0.781312	2	0.035136	0.36053	0.71767	0.116635	-0.554745	-0.705101	0.454708	0.236056	0.352691	-0.627554	-0.638796	-1.19354	-0.703542	-0.388065	-1.09317	0.865199	0.450511	0.87646	0.973858	-0.0565717	0.0151248	0.409263	-1.20867	-0.399702	0.50354	0.15653	0.18702
TGGT1_295945	TGME49_295945		hypothetical protein			1.61	0.80534	-0.376324	2.16673	2.54305	0.86104	3	0.0012211	0.79802	0.48119	-0.830446	0.0125055	-0.311032	2.23336	3.42562	2.59517	2.07516	2.14155	2.15405	2.05396	2.06198	1.75095	0.422254	0.765362	0.385545	0.962417	3.31087	2.08093	-0.715694	0.0731234	-0.321285	0.0040634	0.83573	0.18322
TGGT1_318660	TGME49_318660		putative PP2C			0.83	0.25624	-0.366679	0.568252	0.934931	0.901926	2	0.027051	0.29141	0.94644	-0.666421	-0.46899	0.0353741	1.77216	1.49062	0.824199	0.513103	0.365677	-0.103313	0.63603	0.948495	0.98387	0.587046	0.562594	-0.638923	0.470425	-0.965351	-0.0699458	1.78955	-0.033367	0.878092	0.31394	0.36696	0.11066
TGGT1_247030	TGME49_247030		hypothetical protein		endomembrane vesicles	-1.51	0.33051	-0.364945	-3.61163	-3.24669	0.498113	1	0.47216	0.036719	0.87268	0.815167	-2.10475	0.194743	0.651405	-3.03594	-2.22077	-0.511804	-2.7457	-4.85044	-0.906769	-3.95844	-3.76369	1.32142	0.633244	-1.23098	0.337983	-3.79	-2.53268	1.56923	-2.31776	-0.374265	0.21307	0.0043841	0.010941
TGGT1_306338A	TGME49_306338		putative dynein gamma chain, flagellar outer arm			-2.15	0.56462	-0.364273	-1.31575	-0.951477	1.26909	2	0.56789	0.073997	0.83815	0.0984658	-1.07899	-0.112295	0.32076	-0.90751	-0.809044	-0.847222	-0.828563	-1.90755	-1.26151	-1.11836	-1.23065	0.554176	0.149817	-0.869738	0.233396	-4.66529	-1.13494	3.85625	-0.772608	1.54182	0.20929	0.11283	0.3725
TGGT1_286680	TGME49_286680		hypothetical protein		PM - peripheral 2	0.95	0.10657	-0.361243	-1.199	-0.837756	0.971345	3	0.089551	0.32038	0.75503	0.316066	-0.961347	-0.438446	-0.201796	-1.59713	-1.28106	0.748896	-0.529243	-1.49059	0.633862	-0.386898	-0.825344	0.34013	0.661474	-0.693454	0.338979	-3.76561	-0.592298	2.48455	-0.898292	0.793129	0.74452	0.53135	0.48683
TGGT1_202830	TGME49_202830		putative Elicitor-responsive protein		cytosol	1.79	0.50688	-0.360714	2.51601	2.87672	0.682408	5	0.34922	0.047927	0.53395	-0.532356	-0.715861	0.166075	2.38289	2.14957	1.61722	2.83821	3.36599	2.65013	2.63815	3.11461	3.28069	0.839805	0.642151	0.125147	0.831432	2.57434	2.86536	-0.95712	-0.215237	-0.586178	0.30135	0.55593	0.13714
TGGT1_318450	TGME49_318450		zinc finger, C3HC4 type (RING finger) domain-containing protein			0.96	0.93108	-0.360257	1.00416	1.36441	0.868358	1	0.059352	0.76352	0.29549	-0.736343	-0.145158	-0.19927	1.13921	0.903318	0.166975	1.75224	1.62014	1.47498	1.69853	1.56978	1.37051	0.7269	0.400114	-0.851574	0.144903	-2.21541	1.73973	2.38239	-0.264753	1.05882	0.71699	0.91199	0.97143
TGGT1_297280	TGME49_297280		hypothetical protein			-0.87	0.254	-0.360161	-3.0138	-2.65364	1.95456	2	0.21906	0.41546	0.46267	0.00987661	-0.654289	-0.436071	-1.38482	-2.62598	-2.61611	-1.68887	-2.68596	-3.34025	-1.01578	-2.64899	-3.08506	0.367291	0.030257	-1.5766	0.151675	-4.51553	-2.70046	1.89943	-0.63979	0.629818	0.37956	0.41557	0.50468
TGGT1_309760	TGME49_309760		hypothetical protein	GRA55	dense granules	2.18	0.61389	-0.357601	2.74195	3.09955	0.811432	2	0.54563	0.053228	0.012666	-0.136313	-0.41541	-0.52108	3.21975	3.6983	3.56199	2.71676	2.80734	2.39193	2.71576	2.79301	2.27193	0.712706	0.518584	-0.160559	0.583036	3.34734	2.85825	0.214655	-0.466316	-0.125831	0.067087	0.07379	0.29106
TGGT1_313150	TGME49_313150		DUF89/Fructose bisphosphatase			1.27	0.15085	-0.341656	-2.06258	-1.72092	0.206222	3	0.35037	0.95041	0.058412	-0.245427	0.176145	-0.955686	1.05578	0.910826	0.665399	-2.61338	-3.17312	-2.99698	-2.57678	-2.90047	-3.85616	2.40124	2.28323	-0.648101	0.437792	-1.4069	-3.13359	2.0723	0.136608	1.10446	0.35295	0.81037	0.18213
TGGT1_363940	TGME49_214410		putative transmembrane protein			2.77	0.85334	-0.329014	1.86698	2.196	0.683208	4	0.9205	0.011397	0.7891	0.424662	-1.3024	-0.109304	2.77846	2.24322	2.66788	2.46369	2.10531	0.80291	2.30486	2.23947	2.13016	0.959935	0.0785602	-0.0985676	0.639089	2.59495	2.41525	0.0729294	-1.61234	-0.769704	0.72966	0.0013281	0.65817
TGGT1_251540	TGME49_251540		dense granule protein GRA9	GRA9	dense granules	1.52	0.61783	-0.328777	0.543127	0.871904	0.681201	2	0.033438	0.8131	0.84077	-1.00791	0.0409774	-0.0193994	1.58765	1.46968	0.46177	1.12054	1.13166	1.17264	0.931919	0.0143694	-0.00502994	0.593035	0.761635	-0.352069	0.363463	1.23585	0.493967	-0.774084	0.678673	-0.0477054	0.022113	0.94842	0.10174
TGGT1_217870	TGME49_217870		DHHC zinc finger domain-containing protein		Golgi	0.47	0.45993	-0.326666	-1.10115	-0.774488	1.08262	2	0.40923	0.76576	0.085835	0.0239829	-0.097323	-0.906657	0.0443891	-1.33728	-1.3133	-0.0418157	-0.621271	-0.718594	-0.122079	-0.364913	-1.27157	0.331963	0.503965	-0.860215	0.412188	-3.11305	-0.0566533	1.79975	-0.661941	0.568906	0.70954	0.27863	0.75925
TGGT1_295030	TGME49_295030		hypothetical protein			1.3	0.51242	-0.322731	1.5838	1.90653	1.26943	5	0.5694	0.033113	0.068565	0.15417	-0.72408	-0.398281	1.83777	1.94339	2.09756	2.02166	1.81742	1.09334	2.03431	1.95878	1.5605	0.502515	0.077557	-0.151535	0.653012	0.78118	2.00801	1.31638	-0.914677	0.200849	0.96194	0.1134	0.90571
TGGT1_264740	TGME49_264740		hypothetical protein		Golgi	0.83	0.12836	-0.316416	-3.51029	-3.19387	0.29944	3	0.02556	0.79324	0.43146	-2.08418	0.583768	0.551167	-0.317233	-2.57385	-4.65803	-0.328613	-2.24911	-1.66534	-1.69606	-4.75866	-4.2075	1.61357	1.36484	0.503197	0.794943	-0.907044	0.210411	-3.75099	-1.87575	-2.81337	0.00084356	0.0085242	0.0011862
TGGT1_255870	TGME49_255870		WD domain, G-beta repeat-containing protein		nucleus - chromatin	-0.35	0.095112	-0.31143	-1.88146	-1.57003	0.209859	4	0.59374	0.033466	0.68762	2.1673	-3.16496	0.0633696	-0.64568	-4.37686	-2.20956	1.45715	-0.230393	-3.39535	1.44281	-0.102843	-0.0394734	1.70183	2.43162	-0.147987	0.572914	-2.8703	1.07991	0.660735	-4.47526	-1.90726	0.23342	0.020642	0.020387
TGGT1_298010	TGME49_298010		hypothetical protein			-2.55	0.28778	-0.310736	-2.56678	-2.25604	0.282646	2	0.43993	0.028113	0.79223	1.2895	-3.26392	1.04221	-2.08334	-4.05979	-2.77029	-0.660118	-0.428497	-3.69242	-0.700273	-2.27984	-1.23763	1.23998	1.81577	0.242621	0.743724	-3.28013	-1.52776	0.509839	-2.16466	-0.827411	0.50668	0.29768	0.36369
TGGT1_293180	TGME49_293180		NADP-specific glutamate dehydrogenase		outlier	1.34	0.072848	-0.305259	-2.15594	-1.85068	0.192984	2	0.18616	0.5993	0.04473	0.683035	0.101637	-1.70045	1.67457	0.132834	0.815869	-0.818152	-3.17519	-3.07355	-0.618671	-2.50968	-4.21013	2.63566	1.7497	-0.661447	0.21407	0.262166	-1.76129	0.553704	-1.31226	-0.379276	0.29723	0.24953	0.0020903
TGGT1_227875	TGME49_227875		hypothetical protein			-0.64	0.20364	-0.304961	-1.28476	-0.979801	0.400596	3	0.43008	0.7458	0.030016	1.12292	-0.444715	-1.59309	-0.735422	-2.60702	-1.4841	1.01408	-0.190999	-0.635714	0.932593	-0.141384	-1.73447	0.575865	1.40943	-0.660184	0.509776	-4.65504	-0.876925	3.17094	0.241211	1.70607	0.7231	0.85069	0.59006
TGGT1_220240	TGME49_220240		hypothetical protein	GRA31	dense granules	0.9	0.23119	-0.303806	1.29889	1.6027	0.812404	2	0.12301	0.028781	0.35004	0.142789	-0.820689	-0.23352	2.72508	1.79389	1.93668	1.71734	1.35075	0.530065	1.86938	1.66345	1.42993	0.712406	0.227731	-0.424738	0.655523	0.436763	1.77395	1.49992	-1.24388	0.128021	0.74943	0.041397	0.16816
TGGT1_226540	TGME49_226540		protein kinase			2.53	0.12399	-0.295677	2.01895	2.31463	1.12415	7	0.82616	0.0020766	0.11775	0.377041	-1.00185	-0.262218	1.94266	2.09786	2.4749	2.40482	2.51524	1.51338	2.11134	2.3308	2.06858	0.482674	0.20916	-0.0726318	0.669203	1.76103	2.31001	0.713872	-0.79663	-0.0413789	0.80036	0.1307	0.15307
TGGT1_205130	TGME49_205130		hypothetical protein		nucleus - chromatin	-0.51	0.016536	-0.294262	-0.919031	-0.624769	0.19045	5	0.63321	0.0087358	0.4451	1.81146	-2.51951	-0.174738	-1.0809	-3.76397	-1.95251	1.06162	0.952237	-1.56727	1.26951	0.937425	0.762687	1.46909	2.71864	-1.30466	0.0436317	-5.22146	0.494634	3.26895	-2.06191	0.603524	0.93956	0.039804	0.43578
TGGT1_266380	TGME49_266380		hypothetical protein			-2.59	0.92729	-0.293316	-2.75276	-2.45944	0.404655	0	0.047193	0.83982	0.83718	-1.07478	0.0343017	0.160526	-0.0565834	-0.96424	-2.03902	-2.03162	-3.03253	-2.99823	-2.56658	-3.38155	-3.22103	0.628077	1.30659	-1.41946	0.452856	-6.69873	-4.34075	4.65972	1.34252	3.00112	0.85903	0.69118	0.75699
TGGT1_307070	TGME49_307070		hypothetical protein			0.7	0.17186	-0.292848	-1.32665	-1.0338	0.925928	2	0.49588	0.60098	0.30876	0.30743	-0.541745	-0.64423	-0.362655	-0.935294	-0.627864	-0.435339	-0.996176	-1.53792	-0.471737	-1.16992	-1.81415	0.620723	0.121753	-0.254211	0.449891	-1.63637	-0.338157	1.00851	-1.19976	-0.0956293	0.42603	0.22061	0.22987
TGGT1_294390	TGME49_294390		putative myosin light chain MLC4			0.38	0.091696	-0.285479	-4.40915	-4.12367	0.426221	2	0.10321	0.047668	0.38625	1.53985	-2.04741	-0.348873	-2.67767	-5.02341	-3.48356	-3.00587	-3.55263	-5.60004	-4.19716	-3.79497	-4.14385	1.08289	0.788561	-0.940227	0.213475	-6.58199	-4.74497	3.09843	-0.855066	1.12168	0.88372	0.067196	0.62695
TGGT1_225680	TGME49_225680		hypothetical protein			2.38	0.69006	-0.283037	-0.502829	-0.219792	0.654596	2	0.69203	0.027609	0.34688	0.763259	-1.28023	-0.332135	-0.844662	-1.12869	-0.365426	0.461193	0.442207	-0.838027	0.281439	0.0271009	-0.305034	0.291856	0.814029	-1.15566	0.146772	-4.11413	-0.874035	3.7487	0.0360075	1.89236	0.92933	0.064094	0.75832
TGGT1_290610	TGME49_290610		hypothetical protein			1.91	0.72861	-0.281005	2.23412	2.51513	0.915882	2	0.010203	0.94484	0.15419	-0.629282	0.135416	-0.349149	2.41846	3.0562	2.42692	2.14414	2.34677	2.48218	2.07113	2.14242	1.79327	0.382791	0.479593	-0.420061	0.380972	0.754985	2.17595	1.67193	0.306232	0.989082	0.52151	0.97658	0.85714
TGGT1_311840	TGME49_311840		hypothetical protein		ER	1.83	0.28605	-0.279621	1.01263	1.29225	1.28425	5	0.78473	0.65991	0.054325	0.0374837	-0.175939	-0.700408	1.57633	1.18437	1.22185	1.58325	1.45349	1.27755	1.54626	1.23889	0.538485	0.411565	0.142274	0.531005	0.94856	0.967659	1.61127	0.254194	-0.333717	-0.0397615	0.24571	0.71056	0.79892
TGGT1_305050	TGME49_305050		putative calmodulin		IMC	1.57	0.2447	-0.274572	0.821867	1.09644	0.666264	4	0.0157	0.25556	0.79895	-0.00835932	-1.29784	0.482485	1.26476	1.06153	1.05317	1.57884	1.21106	-0.0867819	1.55258	1.01673	1.49921	0.817906	0.101761	-1.25756	0.248881	-2.62475	1.29145	3.67792	-1.37823	1.14985	0.55684	0.30628	0.69336
TGGT1_218580	TGME49_218580		RNA methyltransferase, TrmH family protein		nucleolus	0.94	0.63678	-0.273692	-1.17628	-0.902587	0.664593	1	0.14612	0.97443	0.30104	-0.75706	0.183647	-0.247663	0.454724	-0.0621446	-0.819204	-1.1138	-1.30869	-1.12504	-1.18551	-1.33692	-1.58459	0.385255	0.727981	-0.776681	0.472051	-2.91729	-1.57755	2.09809	0.45251	1.2753	0.51186	0.86611	0.50725
TGGT1_228620	TGME49_228620		hypothetical protein			0.34	0.40519	-0.272578	-1.03339	-0.760808	0.200037	1	0.0023707	0.45482	0.37689	1.27233	-1.85095	-0.239121	1.6677	0.489241	1.76158	0.137266	-0.793733	-2.64468	-0.769107	-1.97793	-2.21705	2.42993	1.23392	-0.64297	0.362952	-0.617657	-2.9623	2.37923	0.317615	1.34842	0.25963	0.89145	0.25562
TGGT1_318190	TGME49_318190		phosphoglycerate mutase family protein			-1.05	0.065916	-0.270247	-3.86485	-3.5946	0.340761	3	0.01929	0.24879	0.41516	0.382373	-1.56615	0.373034	-2.04528	-4.96419	-4.58181	-1.39291	-2.78097	-4.34712	-2.06571	-3.03864	-2.6656	1.04518	1.19308	-0.742928	0.178338	-5.01256	-2.49938	0.430747	-1.84774	-0.708497	0.13542	0.10513	0.14003
TGGT1_200270	TGME49_200270		PAN/Apple domain-containing protein		micronemes	0.93	0.29032	-0.269969	-1.66521	-1.39524	0.280156	2	0.16061	0.002998	0.25461	1.48208	-1.88737	-0.404608	-0.852921	-3.47584	-1.99376	-0.7486	-0.220813	-2.10819	-0.952473	-0.489071	-0.89368	0.670609	1.80684	0.409279	0.898849	-3.51839	-1.12752	1.52462	-0.980665	0.27198	0.17518	0.065785	0.2691
TGGT1_295760	TGME49_295760		calcium-dependent protein kinase CDPK4A			0.06	0.16438	-0.269684	-1.40286	-1.13317	0.711853	5	0.56298	0.1013	0.91119	-0.0363858	-1.36694	0.59428	0.267845	-1.19591	-1.23229	-0.114176	-0.796607	-2.16355	-0.344799	-1.407	-0.812721	0.691378	0.309996	-0.13106	0.634747	-0.714214	-0.976931	-0.518081	-1.18662	-0.852351	0.28014	0.35852	0.20808
TGGT1_216760	TGME49_216760		RNA pseudouridine synthase superfamily protein			-2.64	0.011299	-0.268094	-4.28119	-4.01309	0.274279	1	0.093991	0.092014	0.63217	2.1239	-2.77442	-0.153766	-3.60537	-5.76506	-3.64115	-3.3485	-2.90259	-5.67701	-3.18754	-3.37162	-3.52539	1.2102	1.53526	-0.695232	0.541476	-7.28871	-3.50141	3.64755	-2.1756	0.735978	0.98534	0.12167	0.53004
TGGT1_208550	TGME49_208550		hypothetical protein		PM - peripheral 2	1.43	0.90267	-0.265369	2.23242	2.49778	0.633143	2	0.032362	0.049068	0.37113	-0.307289	-0.612614	0.123795	2.4742	3.11913	2.81184	2.63754	2.58748	1.97486	2.34312	1.78675	1.91054	0.502826	0.670705	-0.602486	0.254963	0.980059	2.38882	1.83178	-0.413955	0.708913	0.95996	0.34385	0.97709
TGGT1_306490	TGME49_306490		hypothetical protein			1.37	0.016155	-0.265124	-0.914508	-0.649384	0.128186	5	0.5571	0.024109	0.23907	1.47635	-1.81625	-0.455471	-1.90848	-4.73793	-3.26159	1.52564	1.41049	-0.405765	1.71447	1.3793	0.923826	2.13858	3.54082	-0.494067	0.336492	-5.64527	1.20724	2.38369	-1.613	0.385341	0.77559	0.12491	0.53515
TGGT1_224560	TGME49_224560		hypothetical protein			-0.23	0.47963	-0.26423	-2.67589	-2.41166	0.218826	2	0.39092	0.78543	0.041382	0.693654	-0.0990242	-1.38732	-2.05697	-4.76025	-4.06659	0.167035	-1.42304	-1.52206	-0.419414	-1.0517	-2.43902	1.2887	2.04239	-0.958366	0.152316	-5.92346	-2.41679	1.85687	0.894729	1.3758	0.45415	0.95062	0.5808
TGGT1_269460	TGME49_269460		Ser/Thr phosphatase family protein		PM - peripheral 2	-0.81	0.03193	-0.251578	-2.47646	-2.22488	0.4571	1	0.52842	0.10626	0.24701	0.873257	-1.35858	-0.269413	-1.6368	-3.22119	-2.34793	-1.71586	-1.84592	-3.2045	-1.8697	-1.60753	-1.87694	0.673046	0.871023	-0.0547024	0.69826	-2.88164	-3.88327	0.533708	0.678772	0.60624	0.25911	0.38021	0.05494
TGGT1_291820	TGME49_291820		RNA helicase (UPF2 interacting domain) protein		nucleus - non-chromatin	-1.02	0.02675	-0.249692	-4.68798	-4.43828	0.439588	3	0.2258	0.26658	0.60249	0.999654	-1.47053	-0.278198	-0.897711	-5.13187	-4.13222	-1.52503	-4.30351	-5.77404	-2.20733	-3.87948	-4.15767	0.940644	0.636983	0.711576	0.916707	-4.73729	-2.95598	0.605073	-2.81806	-1.10649	0.021794	0.016833	0.063112
TGGT1_258490	TGME49_258490		hypothetical protein			1.06	0.0020449	-0.248879	0.231967	0.480846	0.175083	5	0.75992	0.0055453	0.48107	1.36399	-2.03393	-0.076704	-1.2163	-2.347	-0.983009	1.78718	1.88454	-0.149391	1.78179	1.90501	1.8283	1.44393	2.44901	-0.553187	0.598641	-5.4044	2.09977	4.42139	-2.24916	1.08612	0.96635	0.012905	0.43208
TGGT1_362450	#N/A		hypothetical protein			-2.5	0.14907	-0.245651	-3.20726	-2.96161	0.248312	1	0.25741	0.035628	0.36946	0.890026	-1.41358	-0.213398	-1.18085	-4.89191	-4.00188	-1.78468	-2.17939	-3.59297	-1.90583	-1.81351	-2.02691	1.04246	1.68167	-0.49357	0.306025	-5.8855	-3.17297	1.88361	-0.420009	0.731803	0.15703	0.29947	0.62987
TGGT1_216200	TGME49_216200		hypothetical protein			2.12	0.57493	-0.244377	2.71114	2.95552	1.09702	4	0.010115	0.2058	0.7689	-0.0594003	-0.670843	-0.00288861	3.05761	3.10166	3.04226	2.99726	2.90031	2.22947	2.99986	2.86459	2.8617	0.4268	0.127815	0.0658006	0.764305	2.2006	2.81931	0.841662	-0.589843	0.125909	0.7355	0.38515	0.55344
TGGT1_307090	TGME49_307090		hypothetical protein			0.57	0.14996	-0.240515	-3.14777	-2.90725	0.274938	3	0.44079	0.017388	0.33912	1.48033	-2.10543	-0.0964467	-1.33581	-4.72646	-3.24613	-0.825408	-1.31212	-3.41755	-1.27257	-2.68318	-2.77962	0.330143	1.71816	-0.255979	0.625238	-4.3652	-1.39734	1.11907	-2.02021	-0.450571	0.39256	0.12207	0.22632
TGGT1_200290	TGME49_200290		rhomboid protease ROM1			0.75	0.0082609	-0.240365	0.749731	0.990096	0.140698	7	0.52706	0.0030356	0.73652	0.375982	-1.38846	0.291388	0.159638	-1.98106	-1.60508	2.12084	2.37518	0.986714	2.46897	2.57617	2.86756	2.24572	2.57506	-2.44471	0.0142399	-6.18815	2.33353	4.58306	-1.34682	1.61812	0.96121	0.0042884	0.75953
TGGT1_245470	TGME49_245470		mitotic checkpoint protein, BUB3 family protein		nucleus - non-chromatin	-0.38	0.095441	-0.239372	-3.63127	-3.39189	0.187926	2	0.32307	0.023408	0.78612	2.28988	-3.13611	0.128112	-1.94251	-5.9693	-3.67942	-1.19605	-1.58202	-4.71813	-2.60759	-2.62437	-2.49625	1.11172	2.29213	-0.742915	0.0969982	-6.379	-3.42816	2.69958	-1.28997	0.70481	0.70802	0.22115	0.47047
TGGT1_214580	TGME49_214580		tetratricopeptide repeat-containing protein			-0.04	0.10314	-0.236002	-1.06824	-0.832242	0.142437	2	0.49223	0.31597	0.054781	0.415439	-0.506177	-0.617267	3.11041	1.52654	1.94198	-1.36165	-1.96675	-2.47293	-1.42187	-2.05652	-2.67378	2.60886	2.04326	-0.182049	0.707918	-3.33593	-2.16352	5.27791	-0.30941	2.48425	0.4949	0.41458	0.039855
TGGT1_230640	TGME49_230640		hypothetical protein			0.16	0.30546	-0.234572	-1.44488	-1.21031	0.433543	3	0.023944	0.73332	0.18456	0.962501	-0.528105	-1.13811	0.297617	-1.44025	-0.477747	-2.13519	-0.810071	-1.33818	-0.611515	-1.38061	-2.51873	1.02466	0.347898	-0.785148	0.137288	-1.53464	-2.22579	1.0569	0.887614	0.972255	0.22722	0.95973	0.10914
TGGT1_305630	TGME49_305630		hypothetical protein			-2.2	0.1079	-0.233372	-4.11983	-3.88646	0.221067	2	0.053139	0.092014	0.25002	1.03545	-1.16465	-0.57091	-3.35471	-6.1129	-5.07745	-2.39453	-2.68831	-3.85296	-2.5079	-2.85816	-3.42907	0.855978	1.93002	-0.21733	0.513576	-6.03119	-3.98346	0.95374	0.130495	0.542118	0.095168	0.74802	0.7538
TGGT1_229150	TGME49_229150		transporter, major facilitator family protein		ER	-0.64	0.25559	-0.23105	-2.4213	-2.19025	0.305697	2	0.032327	0.48933	0.58423	0.498951	-1.09474	-0.0973624	-1.68986	-3.63618	-3.13722	-1.26336	-1.54062	-2.63536	-1.39981	-1.39396	-1.49132	0.843575	1.25435	-0.0420615	0.696359	-3.69838	-1.94804	0.561154	-0.687319	-0.0630824	0.088346	0.2471	0.43452
TGGT1_254603	TGME49_254603		hypothetical protein			-0.19	0.24501	-0.230879	-0.96421	-0.733331	0.41943	2	0.37117	0.268	0.036606	1.19551	-1.39405	-0.494097	-0.226862	-1.91985	-0.724341	0.587956	0.00826009	-1.38579	-0.0511004	-0.2884	-0.782498	0.366256	1.03821	-0.0237082	0.587547	-1.35413	0.636592	0.629784	-2.02238	-0.6963	0.27079	0.02702	0.0941
TGGT1_299995	TGME49_299995		hypothetical protein			0.84	0.050376	-0.229014	0.346715	0.575729	0.64398	5	0.0085313	0.16232	0.35405	-0.0577494	-1.16709	0.537794	0.77945	0.75544	0.697691	0.828976	0.798223	-0.368863	0.95944	0.173523	0.711317	0.619746	0.348977	-1.08079	0.151995	-2.11169	0.314532	2.80939	-0.683395	1.063	0.57848	0.45117	0.2591
TGGT1_281900	TGME49_281900		SET domain containing lysine methyltransferase KMTox			0.55	0.18131	-0.219661	-2.25114	-2.03148	0.186303	2	0.63558	0.043871	0.74404	1.87993	-2.4536	-0.0853168	-0.588301	-4.51012	-2.63019	0.533686	0.0682964	-2.3853	0.779247	-1.65261	-1.73793	0.461011	2.3126	-1.11308	0.727243	-5.87512	0.567833	3.24493	-2.95313	0.145899	0.92659	0.0034643	0.26746
TGGT1_310740	TGME49_310740		hypothetical protein		rhoptries 2	1.08	0.20108	-0.21707	-2.49245	-2.27538	0.329972	2	0.32515	0.044095	0.67601	0.951032	-1.69251	0.090271	-1.9245	-3.53378	-2.58275	-1.32184	-1.46501	-3.15753	-1.72545	-1.82735	-1.73708	0.714516	1.10476	0.118998	0.770545	-4.36171	-2.31905	1.77896	-0.83848	0.470238	0.84276	0.35529	0.39963
TGGT1_249040	TGME49_249040		hypothetical protein			-0.82	0.87532	-0.216157	-1.49566	-1.27951	0.307903	0	0.031014	0.09248	0.97897	-0.225315	-1.05273	0.629568	-0.208009	-0.292917	-0.518231	-1.09324	-1.6447	-2.69742	-1.43304	-1.90091	-1.27134	1.10678	0.863963	-0.0452368	0.697785	-0.908196	-2.20241	0.389965	-0.49501	-0.0525225	0.58373	0.29475	0.72051
TGGT1_320515	TGME49_320515		hypothetical protein			-1.18	0.8414	-0.212196	-1.89745	-1.68525	0.650923	1	0.06561	0.42975	0.49213	0.559795	-1.07589	-0.120495	-0.63136	-2.06017	-1.50038	-0.665167	-1.05	-2.12589	-1.04878	-1.94559	-2.06608	0.345173	0.553118	-1.36875	0.258032	-4.24913	-1.88104	2.74875	-0.24485	1.25195	0.68417	0.5353	0.42228
TGGT1_272890	TGME49_272890		RNA recognition motif-containing protein			-1.02	0.024959	-0.206074	-2.35045	-2.14438	0.248562	3	0.74971	0.23591	0.67534	1.47194	-2.50856	0.4184	-0.974679	-2.60345	-1.13151	-1.60395	-1.6337	-4.14226	-1.81171	-2.19599	-1.77759	1.58502	0.486931	-0.943652	0.22392	-4.45693	-1.72533	3.32542	-2.41692	0.454249	0.76486	0.054359	0.020329
TGGT1_241830	TGME49_241830		peptidyl-prolyl cis-trans isomerase			-0.71	0.078172	-0.203481	-3.18092	-2.97744	0.131147	2	0.99622	0.01728	0.52453	1.94354	-2.40304	-0.150937	-0.0250868	-1.85845	0.0850817	-3.00226	-3.14138	-5.54442	-3.78761	-3.93249	-4.08343	2.92125	1.04669	-1.27546	0.0743914	-3.65978	-4.90132	3.74486	-0.643104	1.55088	0.96899	0.066547	0.092078
TGGT1_310140	TGME49_310140		hypothetical protein		Golgi	-3.14	0.75392	-0.201063	-1.54124	-1.34017	0.215346	1	0.29252	0.056028	0.67781	1.35752	-2.0386	0.0778869	0.995201	-1.0055	0.352019	-0.799772	-1.25655	-3.29514	-1.03161	-1.75848	-1.68059	1.82757	0.383391	-0.638495	0.373473	-3.52694	-2.1881	3.87896	-1.10705	1.38596	0.82062	0.14675	0.77809
TGGT1_409570	TGME49_243120		putative toxoplasma gondii family A protein			0.58	0.28357	-0.201041	-0.98108	-0.780039	0.160228	3	0.66713	0.049052	0.80913	0.128158	-1.22534	0.494059	1.64198	1.03311	1.16126	-0.0510115	-1.157	-2.38234	-0.926568	-2.21622	-1.72216	1.88446	1.65714	-0.193246	0.484253	0.751629	-2.22351	0.409634	-0.158838	0.125398	0.53667	0.35832	0.027433
TGGT1_203665	TGME49_203665		hypothetical protein			1.08	0.53588	-0.193216	-1.64078	-1.44756	0.730907	2	0.068293	0.79446	0.49672	-0.774392	0.335351	-0.140607	0.269886	-1.10632	-1.88072	-0.119315	-1.49151	-1.15616	-0.292513	-1.74485	-1.88546	0.419701	0.321524	-0.367392	0.42415	-3.07617	-1.24289	1.19545	0.0867368	0.641093	0.22643	0.79381	0.27311
TGGT1_310870	TGME49_310870		putative integral membrane protein		PM - peripheral 2	0.35	0.096759	-0.180724	-2.96371	-2.78299	0.327454	3	0.02231	0.083705	0.67957	0.139645	-1.61553	0.933715	-0.651663	-3.38253	-3.24288	0.140888	-1.64838	-3.26391	-0.702322	-3.31806	-2.38435	0.501857	0.983128	-0.657361	0.447198	-4.02118	-2.69762	0.778301	-0.566295	0.106003	0.052336	0.59237	0.36579
TGGT1_273490	TGME49_273490		putative glutamine synthetase, type I		cytosol	-0.48	0.086438	-0.180308	-3.38181	-3.2015	0.115091	2	0.085195	0.16328	0.056838	1.64856	-0.328801	-1.86068	-3.16232	-6.46077	-4.81221	-0.953357	-2.06134	-2.39014	-0.795693	-1.08239	-2.94308	1.26924	2.86473	0.58109	0.975971	-5.85107	-1.19007	1.03885	-1.20008	-0.0806123	0.094853	0.45105	0.21871
TGGT1_291940	TGME49_291940		hypothetical protein		PM - integral	0.18	0.81568	-0.176967	-2.04811	-1.87114	0.106829	1	0.0041328	0.8982	0.72132	-0.903551	0.240043	0.132609	-1.91565	-4.16537	-5.06892	0.332884	-1.05371	-0.813672	0.370396	-0.394347	-0.261739	2.63062	2.01403	0.294117	0.848485	-6.02177	-0.277619	0.952847	-0.536053	0.208397	0.12768	0.14892	0.96346
TGGT1_313370	TGME49_313370		hypothetical protein		nucleus - non-chromatin	-0.86	0.022125	-0.173666	-3.33329	-3.15962	0.0933068	4	0.29235	0.091262	0.8481	2.19958	-2.91606	0.19549	-2.96108	-6.87694	-4.67736	-0.0829866	-1.20418	-4.12024	0.370913	-1.39775	-1.20226	1.86643	3.22075	0.178309	0.792614	-5.87485	-0.754984	1.19748	-3.36526	-1.08389	0.21786	0.026503	0.15105
TGGT1_316340	TGME49_316340		hypothetical protein		IMC	-0.27	0.13031	-0.170716	-5.74716	-5.57644	0.202491	2	0.29984	0.030733	0.29766	1.72556	-2.83027	0.592557	-0.881595	-6.51054	-4.78498	-2.2776	-4.376	-7.20627	-2.07156	-5.84279	-5.25023	1.28486	1.09191	-2.13533	0.0140682	-5.85793	-3.68506	1.07295	-3.5212	-1.22413	0.17214	0.017977	0.044794
TGGT1_307575	TGME49_307575		hypothetical protein			0.79	0.038772	-0.167322	-4.31716	-4.14984	0.11772	2	0.17758	0.14252	0.71327	-0.252446	-0.854302	0.604781	0.571309	-1.86951	-2.12196	-2.36609	-5.31303	-6.16733	-3.34243	-5.26698	-4.6622	2.04464	1.97496	-0.761409	0.764515	-4.53799	-2.85982	2.41603	-3.30751	-0.44574	0.82302	0.0012004	0.0059384
TGGT1_269930	TGME49_269930		calcium binding egf domain-containing protein			-0.14	0.037253	-0.164656	-2.59774	-2.43308	0.254528	3	0.81349	0.37168	0.39671	1.69676	-1.94923	-0.241496	-0.246385	-3.34958	-1.65282	-1.76613	-1.6179	-3.56713	-2.46384	-2.33177	-2.57327	0.957388	0.870272	-0.962975	0.189562	-3.64009	-3.332	1.98727	-0.235132	0.876068	0.54524	0.083268	0.073302
TGGT1_273350	TGME49_273350		molybdopterin converting factor, subunit 2 protein			0.38	0.036346	-0.161546	-1.92615	-1.7646	0.0758494	5	0.35727	0.24437	0.51744	2.31685	-2.57558	-0.225901	-2.83429	-6.14885	-3.832	0.59666	0.618632	-1.95695	0.333442	0.236407	0.0105064	1.92144	3.80167	-1.11239	0.312985	-7.40839	0.433828	3.57639	-2.39078	0.592807	0.97848	0.17035	0.29552
TGGT1_285445	TGME49_285445		hypothetical protein			-0.86	0.0030956	-0.156958	-4.74335	-4.58639	0.0920659	3	0.65726	0.090067	0.50485	2.93687	-3.03534	-0.372411	-4.68596	-8.29919	-5.36231	-2.68417	-2.30265	-5.33799	-2.04565	-3.15734	-3.52976	1.05108	3.24365	0.251055	0.835343	-7.50273	-3.49365	2.14041	-1.84434	0.148037	#N/A	0.17833	0.29423
TGGT1_223880	TGME49_223880		zinc finger, C3HC4 type (RING finger) domain-containing protein		nucleus - non-chromatin	-2.25	0.051909	-0.15127	-3.38993	-3.23866	0.0894809	3	0.11065	0.052711	0.35956	1.55844	-1.62704	-0.385212	-3.84541	-6.61329	-5.05485	-1.14523	-1.79709	-3.42413	-1.32544	-1.30559	-1.6908	1.68229	2.93284	-0.690957	0.201019	-7.19526	-1.60125	2.14041	-1.82288	0.158765	#N/A	0.06459	0.40078
TGGT1_262420	TGME49_262420		AP2 domain transcription factor APVIIb-1/ADA2-B			-0.05	0.21569	-0.143947	-1.30027	-1.15632	0.0712419	4	0.19194	0.056412	0.3095	0.945244	-1.02779	-0.349301	-2.24538	-4.94921	-4.00397	1.16544	0.92951	-0.0982765	1.09433	0.550751	0.201451	2.34627	3.2902	0.262784	0.843804	-4.01029	0.324868	0.00631578	-0.423144	-0.208414	0.01836	0.10962	0.29638
TGGT1_231160	TGME49_231160		hypothetical protein		IMC	-1.6	0.38473	-0.143592	-5.25744	-5.11384	0.183605	2	0.39428	0.67376	0.0067234	2.08959	-0.427726	-2.09264	-1.77308	-6.6183	-4.5287	-1.84212	-4.8239	-5.25162	-2.84426	-3.89934	-5.99198	0.731657	1.38247	-1.98944	0.0322373	-7.46099	-4.02569	2.93228	-1.22593	0.853176	0.82727	0.17331	0.040242
TGGT1_283765	TGME49_283765		B9 domain-containing protein			0.05	0.60856	-0.140366	-1.05468	-0.914311	0.202095	2	0.17291	0.056123	0.55862	1.25548	-1.81983	0.143244	-0.846461	-2.27886	-1.02338	0.347268	0.0995143	-1.72031	0.231895	-0.563585	-0.42034	0.650551	1.22737	0.198591	0.619806	-3.42411	0.00454559	2.40073	-1.72486	0.337935	0.21397	0.14002	0.19909
TGGT1_264050	TGME49_264050		ubiquitin-conjugating enzyme subfamily protein		cytosol	-2.25	0.001858	-0.138276	-4.51	-4.37172	0.114581	2	0.19042	0.076956	0.65638	1.4292	-2.12429	0.280258	-4.08564	-6.81844	-5.38923	-2.5671	-2.67586	-4.80015	-3.34681	-3.62087	-3.34062	1.05468	2.17096	-0.447326	0.408482	-7.52965	-2.73853	2.14041	-2.06162	0.0393982	#N/A	0.087145	0.045175
TGGT1_263560	TGME49_263560		hypothetical protein		ER 2	0.47	0.00022018	-0.137725	0.617197	0.754921	0.0484905	7	0.81073	6.268e-07	0.069938	2.664	-2.77337	-0.303807	-0.180592	-4.96082	-2.29682	2.76257	3.66691	0.893542	2.66492	3.55867	3.25487	2.78614	4.95027	-3.01404	0.00612059	-7.46471	1.79989	5.16789	-0.906349	2.13077	0.99934	0.16335	0.9727
TGGT1_273280	TGME49_273280		hypothetical protein			-0.59	0.26257	-0.136312	-1.33628	-1.19997	0.133589	2	0.47724	0.0061032	0.79723	1.30859	-2.97832	1.2608	-0.450479	-2.30105	-0.992462	0.39091	-0.268077	-3.2464	-0.0332528	-1.03078	0.23002	1.76353	1.02699	-0.586572	0.229868	-3.11432	-0.980002	2.12186	-2.2664	-0.0722705	0.75995	0.058234	0.59706
TGGT1_299060	TGME49_299060		sodium/hydrogen exchanger NHE2		rhoptries 2	-1.07	0.158	-0.135518	-3.23272	-3.0972	0.677471	3	0.35428	0.49658	0.43057	0.276747	0.0233282	-0.70663	-1.87192	-3.26314	-2.9864	-2.42932	-3.0799	-3.05657	-3.72775	-2.94856	-3.65519	0.367549	0.158004	-0.0931457	0.663011	-3.8286	-3.35592	0.842198	0.299344	0.570771	0.29211	0.43969	0.38818
TGGT1_319550	TGME49_319550		putative membrane protein C17G8.08c		ER	-0.1	0.062083	-0.135409	-1.77019	-1.63478	0.0996608	2	0.055603	0.16046	0.3463	1.26852	-1.54264	-0.132111	-1.80093	-4.39627	-3.12775	-0.41381	-0.0318078	-1.57445	0.00776754	-0.476265	-0.608376	1.27104	2.40182	0.648774	0.641635	-5.57429	-0.495579	2.44654	-1.07887	0.683835	0.8166	0.3299	0.31625
TGGT1_248290	TGME49_248290		WD domain, G-beta repeat-containing protein		nucleus - chromatin	-2.75	0.090452	-0.134285	-3.27353	-3.13925	0.153701	2	0.1121	0.02801	0.82154	0.332101	-2.07734	1.34238	-0.127189	-4.15116	-3.81906	-1.12864	-2.3262	-4.40354	-1.14209	-2.94038	-1.598	1.48019	0.928591	-0.785646	0.15981	-3.77032	-3.14988	-0.0487412	-1.25365	-0.651197	0.035795	0.1498	0.20532
TGGT1_357490	#N/A		hypothetical protein			1.53	0.69665	-0.132511	-3.15378	-3.02127	0.19216	0	0.13019	0.048229	0.88486	0.421345	-1.89953	1.08065	-1.48142	-2.71966	-2.29832	-1.54047	-2.72271	-4.62224	-1.77724	-3.62143	-2.54077	1.27749	0.519756	-0.711013	0.693736	-5.54638	-2.99487	3.24806	-1.62737	0.810343	0.92548	0.026217	0.41009
TGGT1_229140	TGME49_229140		MaoC family domain-containing protein		nucleus - non-chromatin	-0.04	0.7188	-0.131642	-1.25554	-1.1239	0.091216	2	0.05472	0.20459	0.48038	1.0574	-1.57163	0.119307	-1.78659	-3.94542	-2.88802	0.751391	0.663134	-0.9085	0.93946	-0.089407	0.0298999	1.48959	2.47231	-1.12506	0.0327818	-4.51763	0.0583112	1.62961	-0.966811	0.331402	0.24484	0.35854	0.91741
TGGT1_301240	TGME49_301240		hypothetical protein			1	0.1854	-0.129818	-1.35496	-1.22514	0.215508	3	0.82387	0.054541	0.47605	1.33739	-1.84392	0.117076	-0.0836929	-2.26892	-0.931525	0.581825	-0.115043	-1.95897	-0.303988	-1.29146	-1.17438	0.536995	1.07847	-0.101328	0.591253	-3.39986	-1.40798	2.46834	-0.550983	0.958678	0.59654	0.52017	0.071582
TGGT1_316540	TGME49_316540		IMC sub-compartment protein ISP3		IMC	-0.63	0.063575	-0.128895	-2.36785	-2.23896	0.0709915	2	0.80382	0.014712	0.90541	2.98555	-3.48386	0.111624	-0.0668178	-4.87256	-1.887	0.150506	-1.78325	-5.26711	0.0752917	-0.0610678	0.050556	2.69125	2.4379	-2.39273	0.0210079	-5.68665	-1.55037	3.79965	-3.71674	0.0414531	0.91983	0.00024403	0.32004
TGGT1_280700	TGME49_280700		arginine decarboxylase		outlier	-1.36	0.21765	-0.125421	-3.63739	-3.51197	0.145945	2	0.38748	0.88143	0.039595	1.72385	-0.598339	-1.50178	-1.52209	-5.17831	-3.45446	-0.959274	-2.29457	-2.89291	-1.90418	-3.06303	-4.5648	0.850828	1.49337	-0.705724	0.42495	-6.40389	-1.50278	2.94943	-1.39013	0.779652	0.26798	0.30762	0.13944
TGGT1_269150	TGME49_269150		DHHC zinc finger domain-containing protein			0.66	0.10053	-0.125315	-1.74927	-1.62396	0.379274	2	0.097299	0.56374	0.046908	0.205486	0.0819905	-0.66342	-0.60143	-2.22475	-2.01927	0.216125	-1.36529	-1.2833	-0.944669	-1.28183	-1.94525	0.405237	0.521973	-0.494267	0.378899	-2.73147	-2.57341	0.712199	1.29011	1.00115	0.13122	0.63447	0.47248
TGGT1_270920	TGME49_270920		rhoptry kinase family protein ROP32		dense granules	0.39	0.35567	-0.113459	-1.20568	-1.09222	0.185894	1	0.037507	0.55961	0.99475	-1.44938	-0.478108	1.58711	0.489152	-0.538765	-1.98814	0.0682012	-0.486572	-0.96468	-0.512895	-2.25132	-0.664215	0.694088	1.00415	-0.592454	0.69731	-3.81197	0.0568979	1.82382	-1.02158	0.401122	0.79738	0.48989	0.43546
TGGT1_314490	TGME49_314490		hypothetical protein			1.7	0.04837	-0.110407	0.959791	1.0702	0.199445	5	0.4024	0.18876	0.035425	0.504561	-0.0403567	-0.795425	0.63545	-0.0566936	0.447867	1.5698	1.49747	1.45711	1.68501	1.76982	0.974394	0.50478	0.985372	-1.00213	0.397941	-2.62334	1.42352	3.07121	0.0335941	1.5524	0.95604	0.29131	0.88961
TGGT1_213530	TGME49_213530		hypothetical protein			0.57	0.42529	-0.106202	-2.66042	-2.55422	0.113913	2	0.5578	0.049052	0.50835	1.78748	-2.89585	0.78977	-1.61714	-4.03813	-2.25065	-0.592067	-0.864884	-3.76074	-1.05128	-2.75965	-1.96988	0.963185	1.59657	-0.533962	0.390083	-5.81951	-0.836377	3.56885	-2.92436	0.322247	0.86771	0.068371	0.32139
TGGT1_298620	TGME49_298620		hypothetical protein			-1.21	0.6621	-0.0998564	-1.39121	-1.29135	0.242399	1	0.054084	0.17244	0.34744	1.01171	-0.960122	-0.351155	-0.735238	-1.8576	-0.845889	-1.0325	-1.14663	-2.10676	-0.87468	-0.869824	-1.22098	0.647441	0.50954	-0.43092	0.410864	-3.45312	-1.2163	2.60723	-0.890451	0.858388	0.1675	0.36744	0.70769
TGGT1_232590	TGME49_232590		glutamate-cysteine ligase, catalytic subunit domain-containing protein			1.19	0.23266	-0.0983371	-1.25447	-1.15613	0.0863571	4	0.43883	0.31515	0.054507	1.24961	-0.31221	-1.23241	-1.56737	-3.54038	-2.29077	0.0554806	-0.271685	-0.583894	0.312586	0.34366	-0.888752	0.910312	2.08761	-1.34214	0.0505841	-5.33435	-0.759935	3.04358	0.176041	1.60981	0.58598	0.77711	0.93439
TGGT1_201230	TGME49_201230		kinesin motor domain-containing protein			-1.18		-0.0948258	-4.05609	-3.96127	0.158878		0.011733	0.34205	0.92981	0.768148	-1.76277	0.710148	-2.22631	-3.96064	-3.19249	-2.69417	-3.11849	-4.88126	-3.10976	-4.80467	-4.09453	0.845041	0.843094	-1.69233	0.0488372	-7.1698	-6.02052	3.97731	1.13926	2.55828	0.95955	0.50698	0.6194
TGGT1_320060	TGME49_320060		DnaJ domain-containing protein			-0.06	0.54233	-0.0939447	-1.96537	-1.87142	0.160613	2	0.042319	0.18413	0.87761	0.4807	-1.55603	0.793497	-0.595931	-1.62138	-1.14068	-1.01725	-1.65553	-3.21156	-0.589299	-2.33736	-1.54386	1.0979	0.403871	-0.0519286	0.694214	-1.58339	-2.62692	0.442713	-0.584641	-0.0709639	0.083958	0.51545	0.17491
TGGT1_209500	TGME49_209500		hypothetical protein		nucleus - chromatin	0.12	0.0060297	-0.0918739	3.02403	3.1159	0.0780005	7	0.75774	3.0713e-05	0.78826	1.5905	-1.88661	0.0204939	1.89104	1.22277	2.81327	2.8942	3.44986	1.56324	3.79094	4.67508	4.69557	1.57677	1.75022	-3.62626	0.00566514	-4.91027	2.22209	7.72353	-0.658843	3.53234	0.99895	0.36558	0.2552
TGGT1_314260	TGME49_314260		hypothetical protein		rhoptries 1	1.53	0.021612	-0.0888577	0.279624	0.368482	0.0891806	6	0.60458	0.013616	0.34811	1.30676	-1.32692	-0.246407	-0.189991	-1.76083	-0.454075	1.62129	1.60097	0.274047	1.76282	1.26531	1.0189	0.736504	1.85166	-0.218826	0.529845	-1.88012	-0.414497	1.42604	0.688544	1.05729	0.60415	0.64213	0.68764
TGGT1_273468	TGME49_273468		hypothetical protein			0.06	0.17032	-0.0763702	-3.53021	-3.45384	0.0934451	2	0.71005	0.053721	0.12633	2.1653	-2.03624	-0.358166	-0.83131	-4.10105	-1.93576	-2.06863	-2.48835	-4.52459	-2.03153	-3.7721	-4.13027	1.39484	0.852156	-1.20684	0.0819448	-4.01548	-3.43684	2.07972	-1.08776	0.495983	0.569	0.15621	0.14225
TGGT1_267312	TGME49_267312		putative myosin heavy chain			-0.14	0.47112	-0.0754529	-1.05927	-0.983817	0.0471215	2	0.26918	0.54439	0.04336	1.39773	-0.550231	-1.07386	-1.01391	-4.18542	-2.78768	1.08312	0.103087	-0.447144	0.883267	1.13088	0.0570164	1.51793	2.81989	-0.696349	0.179049	-5.66831	0.140815	2.88062	-0.587959	1.14633	0.33641	0.4526	0.66336
TGGT1_232020	TGME49_232020		hypothetical protein		rhoptries 2	-0.2	0.50485	-0.0696085	-2.13882	-2.06921	0.0813965	1	0.21404	0.036719	0.87391	1.24492	-1.51708	0.0633393	-1.32663	-3.77898	-2.53406	0.020419	-0.42969	-1.94677	-0.216224	-1.99896	-1.93562	0.342336	1.67575	-0.4977	0.277528	-4.48686	-1.75342	1.95281	-0.193352	0.879727	0.57628	0.034136	0.35064
TGGT1_274090	TGME49_274090		hypothetical protein			1.88	0.76045	-0.0631532	-1.41552	-1.35237	0.143047	1	0.28361	0.133	0.029125	1.12761	-0.809849	-0.507224	-0.634142	-1.61799	-0.490372	-0.0648517	-1.33541	-2.14526	0.524228	-1.1037	-1.61092	0.844572	0.257562	0.0683778	0.800887	-1.09452	-1.16244	0.604148	-0.982819	-0.189336	0.21158	0.18422	0.54996
TGGT1_305150	TGME49_305150		tetratricopeptide repeat-containing protein			-1.57	0.12595	-0.0611438	-3.33454	-3.27339	0.0800025	2	0.51953	0.0038078	0.89179	1.93696	-2.26401	0.143617	-2.38894	-4.43982	-2.50286	-2.70277	-2.27891	-4.54292	-2.96674	-3.10145	-2.95783	1.07093	1.09067	0.333301	0.953062	-4.30437	-3.03821	1.80151	-1.50471	0.148398	0.6004	0.12167	0.39185
TGGT1_213570	TGME49_213570		hypothetical protein			-2.3	0.01547	-0.0587513	-3.86899	-3.81024	0.0914944	3	0.12018	0.45482	0.1115	0.629626	0.0959098	-0.90179	-3.52454	-5.0052	-4.37558	-1.77912	-3.10061	-3.0047	-2.41286	-3.3249	-4.22669	0.752191	1.04093	-0.60924	0.291614	-7.48101	-2.98641	3.10543	-0.0182839	1.54357	0.79812	0.53179	0.04401
TGGT1_289820	TGME49_289820		TBC domain-containing protein		nucleus - chromatin	-1.14	0.46695	-0.0549684	-3.04559	-2.99063	0.033769	2	0.47957	0.0011025	0.73627	2.43769	-2.60844	0.00584168	-2.16948	-6.45869	-4.02101	0.437759	-0.531795	-3.14023	0.0132533	-1.98139	-1.97555	1.02601	3.08965	-0.33831	0.456364	-7.16525	-0.564598	3.14425	-2.57563	0.284308	0.90328	0.0040299	0.13847
TGGT1_313580	TGME49_313580		cytochrome b5 family heme/steroid binding domain-containing protein		nucleus - chromatin	-1.51	0.11466	-0.0506104	-1.74658	-1.69597	0.0593789	2	0.77394	0.0026144	0.38053	2.23168	-1.89822	-0.485288	-1.19593	-3.47798	-1.2463	-0.611801	-0.660225	-2.55845	-0.450193	-0.949706	-1.43499	0.709401	1.55004	0.0144765	0.768475	-3.82241	-1.54308	2.57611	-1.01537	0.780369	0.43842	0.15122	0.54635
TGGT1_264820	TGME49_264820		RbAp48		nucleus - chromatin	-1.31	0.0037739	-0.0501053	-4.31241	-4.26231	0.0379233	4	0.27634	0.073997	0.25937	2.28658	-2.14424	-0.292649	-3.203	-7.09755	-4.81098	-1.16833	-2.79328	-4.93752	-0.671955	-2.8961	-3.18875	0.97518	2.45593	-0.261611	0.492939	-5.68686	-3.15556	0.875881	-1.78196	-0.453038	0.026576	0.028478	0.048571
TGGT1_297470	TGME49_297470		putative myosin light chain 2		PM - peripheral 1	0.78	0.08069	-0.0486233	-1.93147	-1.88284	0.0554333	4	0.69528	0.7458	0.0027582	1.52422	0.848999	-2.51909	-1.14278	-2.6258	-1.10159	-1.36714	-1.74963	-0.90063	-1.8274	-1.2731	-3.79219	1.61456	0.68612	-0.104612	0.6273	-2.59868	-2.56745	1.4971	1.66682	1.58196	0.75103	0.76145	0.31247
TGGT1_201100	TGME49_201100		hypothetical protein			-1.44	0.21219	-0.0468304	-2.13438	-2.08755	0.0985869	3	0.40898	0.80258	0.0096117	0.809495	-0.0913017	-0.858685	-0.539964	-3.11398	-2.30448	-0.453984	-1.67377	-1.76508	-0.600821	-1.47489	-2.33357	0.320155	0.894461	-0.349482	0.65477	-3.47694	-1.82202	1.17245	0.056949	0.6147	0.46142	0.75776	0.76134
TGGT1_299270	TGME49_299270		hypothetical protein			-0.51	0.031479	-0.04335	-3.81878	-3.77543	0.0367311	3	0.17833	0.33188	0.2557	2.01026	-1.83072	-0.309595	-2.65585	-6.3705	-4.36023	-1.87186	-2.17373	-4.00445	-2.90039	-2.78206	-3.09166	0.654351	2.26788	0.74263	0.929915	-4.37529	-2.91133	0.0150563	-1.09312	-0.53903	0.077357	0.48698	0.1102
TGGT1_316180	TGME49_316180		hypothetical protein		nucleus - chromatin	-2.22	0.014982	-0.040122	-5.10938	-5.06926	0.0537221	1	0.2272	0.14876	0.26086	1.51175	-1.18756	-0.444551	-3.8746	-6.72638	-5.21463	-3.67041	-4.27203	-5.45959	-3.66982	-4.20936	-4.65391	0.413022	1.43545	-0.454997	0.417761	-7.86276	-5.08215	2.64813	-0.377444	1.13534	0.47952	0.096833	0.19408
TGGT1_262960	TGME49_262960		putative U1 snRNP-associated protein Usp106		nucleus - chromatin	1.1	0.44132	-0.0385201	-1.4033	-1.36478	0.0359265	2	0.47848	0.0116	0.88952	1.7507	-1.89553	0.0292652	-1.16907	-3.61839	-1.86769	-0.421823	-0.043515	-1.93904	-0.544435	-0.432432	-0.403167	0.866875	1.96135	-0.0927131	0.664502	-3.81732	-1.75574	1.94963	-0.183304	0.883161	0.24908	0.20005	0.59755
TGGT1_273640	TGME49_273640		hypothetical protein		mitochondrion - membranes	0.22	0.025098	-0.0332249	-4.47042	-4.43719	0.0586644	2	0.048569	0.34205	0.33792	0.55391	-0.19882	-0.454765	0.876655	-4.02394	-3.47003	-3.09946	-4.26274	-4.46156	-3.95518	-5.02491	-5.47967	1.00485	0.522791	-1.03403	0.215063	-3.76637	-4.89011	0.296342	0.428558	0.36245	0.1277	0.2471	0.078452
TGGT1_276960	TGME49_276960		tetratricopeptide repeat-containing protein			-0.21	0.17638	-0.0299304	-1.49735	-1.46742	0.0306475	2	0.047165	0.18948	0.54955	0.667823	-1.1314	0.373783	0.330983	-0.322206	0.345617	-0.750805	-1.64423	-2.77563	-1.89229	-2.43583	-2.06205	1.63545	1.06785	0.28291	0.824138	-3.55357	-1.26946	3.89919	-1.50616	1.19651	0.88647	0.18603	0.032221
TGGT1_309720	TGME49_309720		hypothetical protein			-2.11	0.1047	-0.0293902	-5.31787	-5.28848	0.0444898	1	0.3527	0.6768	0.03286	1.28072	0.0258156	-1.39471	-3.731	-6.56085	-5.28013	-4.72806	-4.63453	-4.60872	-4.35646	-4.67006	-6.06477	0.72876	1.10205	-0.407754	0.416167	-7.42054	-5.13267	2.14041	0.52395	1.33218	#N/A	0.87581	0.22208
TGGT1_212190	TGME49_212190		RNA recognition motif-containing protein			-0.2	0.045539	-0.0181334	-2.00582	-1.98769	0.0149022	4	0.37991	0.14497	0.84006	1.59501	-1.82843	0.179027	-2.44414	-4.51483	-2.91982	0.713247	-0.186441	-2.01487	-0.0873186	-1.26181	-1.08278	0.918555	2.25364	-0.0264309	0.721558	-4.37908	0.168075	1.45926	-2.18295	-0.361844	0.26484	0.076486	0.10325
TGGT1_254620	TGME49_254620		ribosomal protein RPL39		60S ribosome	-3.09	0.12897	-0.016169	-4.09768	-4.08151	0.0450413	1	0.02137	0.18382	0.6679	0.953317	-0.910438	-0.0913859	-1.98718	-4.4085	-3.45518	-4.02587	-3.85786	-4.7683	-3.66462	-3.97818	-4.06956	0.65701	0.289498	-0.428595	0.445314	-5.16032	-4.10731	1.70514	-0.660995	0.522071	0.52814	0.020815	0.1378
TGGT1_294898	TGME49_294898		tetratricopeptide repeat-containing protein		cytosol	-0.32	0.083231	-0.0148543	-3.62074	-3.60589	0.0122246	2	0.43133	0.79376	0.02336	1.71376	-0.0561912	-1.70213	-0.214625	-2.7641	-1.05034	-2.4957	-4.2373	-4.2935	-3.29371	-3.81626	-5.51839	2.30875	0.758796	0.60956	0.972765	-1.74654	-4.58188	0.696196	0.288388	0.492292	0.54375	0.77459	0.01164
TGGT1_292950	TGME49_292950		hypothetical protein		apical 1	-2.58	0.22591	-0.014475	-4.9288	-4.91433	0.0259278	2	0.03088	0.49658	0.11702	0.570818	0.179589	-0.793833	-3.65083	-6.00027	-5.42945	-3.97018	-4.7818	-4.60222	-4.12447	-3.96091	-4.75475	0.440229	1.02612	-1.08826	0.0438841	-6.48302	-4.56978	1.05357	-0.0324397	0.510567	0.085716	0.4678	0.35985
TGGT1_248445	TGME49_248445		hypothetical protein			-0.63	0.058782	-0.0139329	-3.04236	-3.02843	0.00918039	2	0.35092	0.036719	0.53931	2.28527	-1.89331	-0.433759	-3.88856	-6.3236	-4.03833	0.28567	-1.1885	-3.08181	0.10355	-1.5732	-2.00696	1.01626	2.86017	-0.530077	0.28165	-6.87751	-1.50984	2.83918	-1.57197	0.633603	0.83253	0.06019	0.34874
TGGT1_247790	TGME49_247790		VRR-NUC domain-containing protein			-2.62	0.21689	-0.0136313	-1.39903	-1.3854	0.0289267	2	0.8919	0.38587	0.050866	1.2703	-0.355972	-0.955219	0.36618	-1.64219	-0.371894	-1.32613	-1.44325	-1.79922	-0.998571	-1.07075	-2.02597	0.896721	0.290077	-0.758937	0.144903	-3.62632	-3.30329	3.25443	1.50408	2.37925	0.11894	0.68433	0.079731
TGGT1_314430	TGME49_314430		serine/threonine specific protein phosphatase		nucleus - non-chromatin	0.97	0.5579	-0.0102444	-4.82376	-4.81352	0.0119887	0	0.63633	0.039755	0.60765	2.3149	-2.24219	-0.10344	-2.00275	-6.40971	-4.09481	-2.51448	-3.62134	-5.86354	-3.52503	-4.4095	-4.51294	0.924423	1.43742	0.524749	0.898849	-3.96316	-3.19096	-0.131654	-2.67257	-1.40211	0.063777	0.02727	0.088863
TGGT1_255280	TGME49_255280		hypothetical protein			-1.86	0.72623	-0.0075232	-1.99572	-1.9882	0.00382623	1	0.017084	0.85278	0.09281	1.06164	0.447424	-1.53163	-3.35441	-5.63468	-4.57304	0.159026	-0.759679	-0.312255	-0.241164	0.429752	-1.10188	2.26667	3.21345	-0.391293	0.371155	-7.03044	-0.406712	2.45741	0.0944575	1.27593	#N/A	0.78139	0.8262
TGGT1_204490	TGME49_204490		hypothetical protein		nucleolus	-0.13	0.1489	-0.00728427	-3.07618	-3.0689	0.00744864	2	0.17024	0.96015	0.0099869	0.843714	1.00581	-1.87138	-2.05673	-4.65221	-3.8085	-1.15826	-2.49243	-1.48662	-0.715942	-2.06204	-3.93342	1.37802	1.38798	-0.7274	0.551725	-6.12074	-2.39786	2.31224	0.911243	1.61174	0.45936	0.86018	0.48672
TGGT1_279315	TGME49_279315		hypothetical protein			0.5	0.43594	-0.00608797	-0.512714	-0.506626	0.00511603	2	0.053486	0.010701	0.91762	0.777704	-1.3713	0.575334	-1.4623	-2.71666	-1.93896	0.979934	1.0559	-0.315396	0.47704	0.14088	0.716214	1.33854	1.96787	-0.677101	0.38539	-4.68935	0.741128	2.75039	-1.05652	0.846933	0.65463	0.062127	0.3541
TGGT1_246910	TGME49_246910		putative histone lysine methyltransferase, SET		cytosol	-0.52	0.67041	-0.00501649	-2.01738	-2.01236	0.00942375	0	0.02889	0.67794	0.86311	0.664862	-0.70132	0.0214082	-0.677085	-1.58046	-0.915596	-2.04378	-1.95319	-2.65451	-1.97938	-2.50343	-2.48202	0.95806	0.464323	-0.296038	0.518732	-1.26832	-2.61332	0.352724	-0.0411927	0.155766	0.10867	0.7011	0.078993
TGGT1_249685	TGME49_249685		hypothetical protein			-1.09	0.038772	-0.0046577	-2.70377	-2.69911	0.00382187	2	0.52165	0.073997	0.6771	1.21945	-1.24879	0.0153615	-0.052371	-1.45671	-0.237258	-2.62211	-3.10593	-4.35472	-3.56724	-3.5347	-3.51934	2.17652	1.0971	0.154092	0.771782	-2.67575	-5.4129	2.43849	1.05818	1.74833	0.47445	0.1117	0.031327
TGGT1_207865	TGME49_207865		GCC2 and GCC3 domain-containing protein			0.33	0.011146	6.19563e-05	-3.6861	-3.68617	3.30071e-05	2	0.84722	0.090067	0.33418	3.17813	-2.58798	-0.589967	-3.55622	-7.83208	-4.65395	-0.988896	-1.09892	-3.6869	-1.59783	-2.1275	-2.71747	0.968241	3.62711	-0.0663581	0.581442	-7.02476	-2.42784	2.37081	-1.25906	0.555877	0.60799	0.11134	0.26914
TGGT1_215210	TGME49_215210		hypothetical protein			0.49	0.0957	0.000326211	0.217081	0.216755	0.000141807	3	0.3538	0.024045	0.056853	1.63717	-1.76878	0.132585	-1.5598	-4.07467	-2.4375	1.96145	1.93838	0.169605	2.52459	2.78655	2.91914	2.67863	3.7406	-1.54355	0.0172128	-4.33432	0.982795	1.89682	-0.81319	0.541817	0.45608	0.52571	0.83452
TGGT1_290880	TGME49_290880		DnaJ domain-containing protein			-2.11	0.35482	0.00172355	-3.18085	-3.18258	0.00129468	2	0.017084	0.34405	0.68127	1.06164	-0.954287	-0.10218	-4.10993	-5.7975	-4.73586	-0.283199	-1.82992	-2.7842	-0.726542	-1.92032	-2.0225	1.39949	2.26504	-0.10996	0.711415	-6.87627	-2.05432	2.14041	-0.72988	0.705266	#N/A	0.68894	0.5189
TGGT1_253100	TGME49_253100		hypothetical protein		rhoptries 2	0.1	0.0098724	0.00231345	-3.23046	-3.23278	0.00245124	2	0.27401	0.10906	0.76035	2.02192	-1.84728	-0.167696	-0.966719	-5.11751	-3.09559	-1.97125	-2.38652	-4.23381	-1.67022	-2.1943	-2.36199	0.943168	1.63505	-0.500429	0.468259	-4.57938	-4.12642	1.48379	-0.107383	0.688204	0.42991	0.59713	0.4952
TGGT1_243750	TGME49_243750		tetratricopeptide repeat-containing protein			-1.7	0.2311	0.0135492	-2.58468	-2.59823	0.0290821	2	0.08864	0.68628	0.022414	1.00186	0.0100501	-0.971262	-2.23042	-3.58421	-2.58235	-2.33702	-2.25376	-2.24371	-2.38856	-1.95673	-2.92799	0.342147	0.866697	-0.97085	0.0774055	-5.77026	-3.18206	3.18791	0.938347	2.06313	0.63517	0.5701	0.48973
[truncated: 7,042 more rows]
