# Supplementary material for: CRISPR Screens Identify Toxoplasma Genes That Determine Parasite Fitness in Interferon Gamma-Stimulated Human Cells
Source: mBio. 2023 Mar 14;14(2):e00060-23. doi: 10.1128/mbio.00060-23 (PMC10128063; doi:10.1128/mbio.00060-23)
Supplement: TABLE S4 [file mbio.00060-23-s0003.xlsx]

## Sheet: Bioprocess_GO_Enrich
ID	Enrichment	Name	Bgd count	Result count	Result gene list	Pct of bgd	Fold enrichment	Odds ratio	P-value
GO:0018343	Biological process	protein farnesylation	1	1	TGGT1_200370,	100	151.97	inf	0.0065803
GO:0005965	Cellular component	protein farnesyltransferase complex	1	1	TGGT1_200370,	100	151.97	inf	0.0065803
GO:0004660	Molecular Function	protein farnesyltransferase activity	1	1	TGGT1_200370,	100	151.97	inf	0.0065803
GO:0004772	Molecular Function	sterol O-acyltransferase activity	1	1	TGGT1_263710,	100	151.97	inf	0.0065803
ec00100__PK__KEGG	Metabolic Pathway	Steroid biosynthesis	8	2	TGGT1_263710,TGGT1_280780,	25	32.86	55.62	0.00140789
ec00361__PK__KEGG	Metabolic Pathway	Chlorocyclohexane and chlorobenzene degradation	19	2	TGGT1_213620,TGGT1_280780,	10.5	13.84	19.45	0.00823121
GO:0006183	Biological process	GTP biosynthetic process	3	1	TGGT1_269035,	33.3	50.66	77.89	0.0196153
GO:0004127	Molecular Function	cytidylate kinase activity	3	1	TGGT1_269035,	33.3	50.66	77.89	0.0196153
GO:0006890	Biological process	retrograde vesicle-mediated transport, Golgi to endoplasmic reticulum	4	1	TGGT1_244390,	25	37.99	51.91	0.0260705
GO:0030126	Cellular component	COPI vesicle coat	6	1	TGGT1_244390,	16.7	25.33	31.14	0.0388576
GO:0008180	Cellular component	COP9 signalosome	3	1	TGGT1_225450,	33.3	50.66	77.89	0.0196153
GO:0031012	Cellular component	extracellular matrix	3	1	TGGT1_229480,	33.3	50.66	77.89	0.0196153
GO:0005886	Cellular component	plasma membrane	41	2	TGGT1_233460,TGGT1_259200B,	4.9	7.41	8.19	0.0293271
GO:0047710	Molecular Function	bis(5'-adenosyl)-triphosphatase activity	3	1	TGGT1_243580,	33.3	50.66	77.89	0.0196153
GO:0015297	Molecular Function	antiporter activity	5	1	TGGT1_259200,	20	30.39	38.93	0.0324845
GO:0017150	Molecular Function	tRNA dihydrouridine synthase activity	5	1	TGGT1_280780,	20	30.39	38.93	0.0324845
GO:0051920	Molecular Function	peroxiredoxin activity	6	1	TGGT1_230410,	16.7	25.33	31.14	0.0388576
ec00480__PK__KEGG	Metabolic Pathway	Glutathione metabolism	41	2	TGGT1_224460,TGGT1_230410,	4.9	6.41	8.32	0.036168
