# Supplementary material for: CRISPR Screens Identify Toxoplasma Genes That Determine Parasite Fitness in Interferon Gamma-Stimulated Human Cells
Source: mBio. 2023 Mar 14;14(2):e00060-23. doi: 10.1128/mbio.00060-23 (PMC10128063; doi:10.1128/mbio.00060-23)
Supplement: TABLE S5 [file mbio.00060-23-s0004.xlsx]

## Sheet: ALL_MASS_SPEC_DATA
								Total unique peptide count					Total unique spectrum count					Fold Changes vs. Control
Accession Number	Identified Proteins	ToxoDB_ID	Description	LOPIT	Name	249990_4fold_7peptide	217680_4fold_7peptide	263560	249990	217680	GRA35	GRA15	263560	249990	217680	GRA35	GRA15	249990vs263560	249990vsGRA35	249990vsGRA15	217680vs263560	217680vsGRA35	217680vsGRA15
A0A125YWF7	Uncharacterized protein OS=Toxoplasma gondii (strain ATCC 50861 / VEG) OX=432359 GN=BN1205_006830 PE=4 SV=1	TGVEG_217680	hypothetical protein	dense granules	GRA57	YES	YES	1	43	169	1	9	1	62	279	1	9	43	43	4.77778	169	169	18.7778
B6KA39	Uncharacterized protein OS=Toxoplasma gondii (strain ATCC 50861 / VEG) OX=432359 GN=BN1205_093740 PE=4 SV=1	TGVEG_309600	hypothetical protein	dense granules	GRA71		YES	0	15	70	0	8	0	18	106	0	9	15	15	1.875	70	70	8.75
B6KHK8	Microtubule-binding protein, putative OS=Toxoplasma gondii (strain ATCC 50861 / VEG) OX=432359 GN=BN1205_001850 PE=4 SV=1	TGVEG_249990	putative microtubule-binding protein	dense granules	GRA70	YES	YES	0	71	56	0	7	0	102	74	0	7	71	71	10.1429	56	56	8
B9PWK6	Putative transmembrane protein OS=Toxoplasma gondii (strain ATCC 50861 / VEG) OX=432359 GN=BN1205_063610 PE=4 SV=1	TGVEG_212300	putative transmembrane protein	dense granules	GRA32	YES	YES	0	79	22	0	4	0	132	23	0	4	79	79	19.75	22	22	5.5
B9QH40	Cluster of Putative transmembrane protein OS=Toxoplasma gondii (strain ATCC 50861 / VEG) OX=432359 GN=BN1205_051660 PE=4 SV=1 (B9QH40_TOXGV)	TGVEG_279100	putative transmembrane protein	dense granules	MAF1		YES	0	0	11	0	0	0	0	14	0	0	0	0	0	11	11	11
V4Z323	N-acyl-phosphatidylethanolamine-hydrolyzing phospholipase D family protein OS=Toxoplasma gondii (strain ATCC 50861 / VEG) OX=432359 GN=BN1205_011540 PE=4 SV=1	TGVEG_320490	N-acyl-phosphatidylethanolamine-hydrolyzing phospholipase D family protein	dense granules	GRA66		YES	0	0	9	0	1	0	0	9	0	1	0	0	0	9	9	9
A0A0F7V8D8	Chaperonin protein BiP OS=Toxoplasma gondii (strain ATCC 50861 / VEG) OX=432359 GN=BN1205_095730 PE=3 SV=1	TGVEG_311720	chaperonin protein BiP	ER 2			YES	3	9	72	2	14	3	10	115	2	19	3	4.5	0.642857	24	36	5.14286
B9PRA8	ADP/ATP carrier, putative OS=Toxoplasma gondii (strain ATCC 50861 / VEG) OX=432359 GN=BN1205_001930 PE=3 SV=1	TGVEG_249900	putative adenine nucleotide translocator	mitochondrion - membranes			YES	0	0	12	2	2	0	0	13	2	2	0	0	0	12	6	6
V5BCJ1	ATP synthase subunit alpha OS=Toxoplasma gondii (strain ATCC 50861 / VEG) OX=432359 GN=TGVEG_204400 PE=3 SV=1	TGVEG_204400	putative ATPase synthase subunit alpha	mitochondrion - membranes	TgATPalpha		YES	0	0	9	0	0	0	0	11	0	0	0	0	0	9	9	9
A0A0F7UVN4	ATP synthase subunit beta OS=Toxoplasma gondii (strain ATCC 50861 / VEG) OX=432359 GN=BN1205_072870 PE=3 SV=1	TGVEG_261950	ATP synthase beta subunit ATP-B	mitochondrion - membranes	TgATPbeta		YES	0	0	7	0	0	0	0	7	0	0	0	0	0	7	7	7
B9QML2	Myosin F (TgMyoF) protein OS=Toxoplasma gondii (strain ATCC 50861 / VEG) OX=432359 GN=BN1205_029490 PE=3 SV=1	TGVEG_278870	myosin F	PM - peripheral 2	TgMyoF		YES	2	3	9	1	0	2	3	9	1	0	1.5	3	3	4.5	9	9
B9QIS3	Putative START-2 domain protein OS=Toxoplasma gondii (strain ATCC 50861 / VEG) OX=432359 GN=BN1205_056140 PE=4 SV=1	TGVEG_252430	putative START-2 domain protein	PM - peripheral 2			YES	0	0	7	1	1	0	0	7	1	1	0	0	0	7	7	7
V4Z6U8	Cluster of Rhoptry protein ROP5 OS=Toxoplasma gondii (strain ATCC 50861 / VEG) OX=432359 GN=TGVEG_442220 PE=4 SV=1 (V4Z6U8_TOXGV)	TGVEG_442220	rhoptry protein ROP5	rhoptries 1	ROP5		YES	0	0	11	0	0	0	0	16	0	0	0	0	0	11	11	11
B9Q1T8	Cluster of Tubulin beta chain OS=Toxoplasma gondii (strain ATCC 50861 / VEG) OX=432359 GN=BN1205_085930 PE=3 SV=1 (B9Q1T8_TOXGV)	TGVEG_266960	beta-tubulin	tubulin cytoskeleton			YES	0	0	26	0	0	0	0	28	0	0	0	0	0	26	26	26
B6KT44	FUSE-binding protein 2 / KH-type splicing regulatory protein OS=Toxoplasma gondii (strain ATCC 50861 / VEG) OX=432359 GN=BN1205_037620 PE=4 SV=1	TGVEG_216670	FUSE-binding protein 2 / KH-type splicing regulatory protein	nucleus - non-chromatin			YES	1	0	8	1	0	1	0	8	1	0	0	0	0	8	8	8
V5BDD5	CPSF A subunit region protein OS=Toxoplasma gondii (strain ATCC 50861 / VEG) OX=432359 GN=TGVEG_267710 PE=4 SV=1	TGVEG_267710	CPSF A subunit region protein	nucleus - non-chromatin			YES	0	0	10	0	0	0	0	10	0	0	0	0	0	10	10	10
B9PNE7	D-3-phosphoglycerate dehydrogenase OS=Toxoplasma gondii (strain ATCC 50861 / VEG) OX=432359 GN=BN1205_091750 PE=3 SV=1	TGVEG_239820	D-3-phosphoglycerate dehydrogenase	nucleus - non-chromatin			YES	0	0	10	0	0	0	0	11	0	0	0	0	0	10	10	10
V4YY60	Putative eukaryotic translation initiation factor 3 subunit 7 OS=Toxoplasma gondii (strain ATCC 50861 / VEG) OX=432359 GN=TGVEG_317720B PE=4 SV=1	TGVEG_317720B	putative eukaryotic translation initiation factor 3 subunit 7	nucleus - non-chromatin			YES	0	0	9	1	1	0	0	11	1	1	0	0	0	9	9	9
A0A125YU86	KH domain protein OS=Toxoplasma gondii (strain ATCC 50861 / VEG) OX=432359 GN=TGVEG_241170 PE=4 SV=1	TGVEG_241170	KH domain protein	nucleus - chromatin			YES	0	0	16	0	0	0	0	22	0	0	0	0	0	16	16	16
B9PP25	DNA replication licensing factor, putative OS=Toxoplasma gondii (strain ATCC 50861 / VEG) OX=432359 GN=BN1205_103650 PE=3 SV=1	TGVEG_243920	putative DNA replication licensing factor MCM5	nucleus - chromatin			YES	0	0	13	1	0	0	0	15	1	0	0	0	0	13	13	13
A0A125YH31	Cluster of Calcium-dependent protein kinase CDPK1 OS=Toxoplasma gondii (strain ATCC 50861 / VEG) OX=432359 GN=TGVEG_301440 PE=4 SV=1 (A0A125YH31_TOXGV)	TGVEG_301440	calcium-dependent protein kinase CDPK1	nucleus - chromatin	CDPK1		YES	0	0	13	0	0	0	0	15	0	0	0	0	0	13	13	13
A0A125YH31	Calcium-dependent protein kinase CDPK1 OS=Toxoplasma gondii (strain ATCC 50861 / VEG) OX=432359 GN=TGVEG_301440 PE=4 SV=1	TGVEG_301440	calcium-dependent protein kinase CDPK1	nucleus - chromatin	CDPK1		YES	0	0	11	0	0	0	0	13	0	0	0	0	0	11	11	11
V4ZIH5	Glutamate 5-kinase domain-containing protein OS=Toxoplasma gondii (strain ATCC 50861 / VEG) OX=432359 GN=TGVEG_265010 PE=3 SV=1	TGVEG_265010	glutamate 5-kinase domain-containing protein	nucleolus			YES	0	0	15	0	0	0	0	18	0	0	0	0	0	15	15	15
B6K9Y2	Transcription elongation factor SPT6 OS=Toxoplasma gondii (strain ATCC 50861 / VEG) OX=432359 GN=BN1205_092990 PE=4 SV=1	TGVEG_308890	transcription elongation factor SPT6	nucleolus			YES	0	0	7	0	0	0	0	7	0	0	0	0	0	7	7	7
A0A0F7VFL4	Eukaryotic translation initiation factor 4A OS=Toxoplasma gondii (strain ATCC 50861 / VEG) OX=432359 GN=BN1205_001330 PE=3 SV=1	TGVEG_250770	putative eukaryotic initiation factor-4A	cytosol			YES	0	0	13	1	2	0	0	18	2	3	0	0	0	13	13	6.5
A0A125YQU5	Glutamate/leucine/phenylalanine/valine dehydrogenase family protein OS=Toxoplasma gondii (strain ATCC 50861 / VEG) OX=432359 GN=TGVEG_249390 PE=4 SV=1	TGVEG_249390	glutamate/leucine/phenylalanine/valine dehydrogenase family protein	cytosol			YES	0	0	7	0	0	0	0	8	0	0	0	0	0	7	7	7
B6KLD4	Ribosomal protein L32, putative OS=Toxoplasma gondii (strain ATCC 50861 / VEG) OX=432359 GN=BN1205_108820 PE=4 SV=1	TGVEG_267400	ribosomal protein RPL32	60S ribosome			YES	1	4	8	0	0	1	7	13	0	0	4	4	4	8	8	8
A0A125YJY9	Ribosomal protein RPL4 OS=Toxoplasma gondii (strain ATCC 50861 / VEG) OX=432359 GN=TGVEG_309120 PE=4 SV=1	TGVEG_309120	ribosomal protein RPL4	60S ribosome			YES	0	2	19	0	0	0	2	26	0	0	2	2	2	19	19	19
B9PIY5	Ribosomal protein RPL7 OS=Toxoplasma gondii (strain ATCC 50861 / VEG) OX=432359 GN=TGVEG_314810 PE=4 SV=1	TGVEG_314810	ribosomal protein RPL7	60S ribosome			YES	0	1	7	0	0	0	1	8	0	0	1	1	1	7	7	7
A0A125YZB5	Ribosomal protein RPL6 OS=Toxoplasma gondii (strain ATCC 50861 / VEG) OX=432359 GN=TGVEG_313390 PE=4 SV=1	TGVEG_313390	ribosomal protein RPL6	60S ribosome			YES	0	0	12	0	0	0	0	14	0	0	0	0	0	12	12	12
A0A125YU34	Ribosomal protein RPL27 (Fragment) OS=Toxoplasma gondii (strain ATCC 50861 / VEG) OX=432359 GN=TGVEG_262690 PE=4 SV=1	TGVEG_262690	ribosomal protein RPL27	60S ribosome			YES	0	0	7	0	1	0	0	10	0	1	0	0	0	7	7	7
A0A0F7VC17	60S acidic ribosomal protein P0 OS=Toxoplasma gondii (strain ATCC 50861 / VEG) OX=432359 GN=BN1205_071330 PE=3 SV=1	TGVEG_218410	ribosomal protein RPP0	60S ribosome			YES	0	0	7	0	0	0	0	8	0	0	0	0	0	7	7	7
A0A125YXW4	40s ribosomal protein S14, putative OS=Toxoplasma gondii (strain ATCC 50861 / VEG) OX=432359 GN=BN1205_049265 PE=1 SV=1	TGVEG_263700	ribosomal protein RPS14	40S ribosome			YES	3	6	17	4	4	3	6	19	5	5	2	1.5	1.5	5.66667	4.25	4.25
B9PNL1	40S ribosomal protein S7 OS=Toxoplasma gondii (strain ATCC 50861 / VEG) OX=432359 GN=BN1205_092410 PE=1 SV=1	TGVEG_239100	ribosomal protein RPS7	40S ribosome			YES	3	6	15	0	0	3	6	24	0	0	2	6	6	5	15	15
B9PVR5	40S ribosomal protein S6 OS=Toxoplasma gondii (strain ATCC 50861 / VEG) OX=432359 GN=BN1205_008650 PE=1 SV=1	TGVEG_210690	ribosomal protein RPS6	40S ribosome			YES	3	3	13	0	0	4	4	17	0	0	1	3	3	4.33333	13	13
B6KGK3	40S ribosomal protein S8 OS=Toxoplasma gondii (strain ATCC 50861 / VEG) OX=432359 GN=BN1205_006420 PE=1 SV=1	TGVEG_245460	ribosomal protein RPS8	40S ribosome			YES	2	3	10	0	0	2	3	13	0	0	1.5	3	3	5	10	10
B9PMB3	40S ribosomal protein S18, putative OS=Toxoplasma gondii (strain ATCC 50861 / VEG) OX=432359 GN=BN1205_065930 PE=1 SV=1	TGVEG_225080	ribosomal protein RPS18	40S ribosome			YES	2	5	8	0	0	2	6	11	0	0	2.5	5	5	4	8	8
B9PZF2	40S ribosomal protein S2, putative OS=Toxoplasma gondii (strain ATCC 50861 / VEG) OX=432359 GN=BN1205_106930 PE=1 SV=1	TGVEG_305520	ribosomal protein RPS2	40S ribosome			YES	1	3	7	1	0	1	3	11	1	0	3	3	3	7	7	7
B9PX63	Ribosomal protein RPS10 OS=Toxoplasma gondii (strain ATCC 50861 / VEG) OX=432359 GN=BN1205_055450 PE=1 SV=1	TGVEG_275810	ribosomal protein RPS10	40S ribosome			YES	1	0	7	0	0	1	0	9	0	0	0	0	0	7	7	7
A0A125YYN8	Ribosomal protein RPS3 OS=Toxoplasma gondii (strain ATCC 50861 / VEG) OX=432359 GN=TGVEG_232300 PE=4 SV=1	TGVEG_232300	ribosomal protein RPS3	40S ribosome			YES	1	0	12	0	0	1	0	16	0	0	0	0	0	12	12	12
B9PQU8	40S ribosomal protein S9, putative OS=Toxoplasma gondii (strain ATCC 50861 / VEG) OX=432359 GN=BN1205_003310 PE=1 SV=1	TGVEG_248480	ribosomal protein RPS9	40S ribosome			YES	0	5	19	0	1	0	6	24	0	1	5	5	5	19	19	19
A0A0F7UNF9	40S ribosomal protein S17, putative OS=Toxoplasma gondii (strain ATCC 50861 / VEG) OX=432359 GN=BN1205_040350 PE=3 SV=1	TGVEG_207840	ribosomal protein RPS17	40S ribosome			YES	0	4	14	1	1	0	4	26	1	1	4	4	4	14	14	14
B9PXE4	40S ribosomal protein S4 OS=Toxoplasma gondii (strain ATCC 50861 / VEG) OX=432359 GN=BN1205_040740 PE=3 SV=1	TGVEG_207440	ribosomal protein RPS4	40S ribosome			YES	0	2	8	0	0	0	2	10	0	0	2	2	2	8	8	8
A0A125YKH1	40S ribosomal protein S24 OS=Toxoplasma gondii (strain ATCC 50861 / VEG) OX=432359 GN=TGVEG_215460 PE=1 SV=1	TGVEG_215460	ribosomal protein RPS24	40S ribosome			YES	0	1	9	1	0	0	1	12	1	0	1	1	1	9	9	9
B9PJD4	Cluster of Tubulin alpha chain OS=Toxoplasma gondii (strain ATCC 50861 / VEG) OX=432359 GN=BN1205_101500 PE=3 SV=1 (B9PJD4_TOXGV)	TGVEG_316400	alpha tubulin TUBA1	tubulin cytoskeleton				27	24	0	0	0	35	32	0	0	0	0.888889	24	24	0	0	0
A0A0F7V4M1	Cluster of Heat shock protein 70, putative OS=Toxoplasma gondii (strain ATCC 50861 / VEG) OX=432359 GN=BN1205_021100 PE=3 SV=1 (A0A0F7V4M1_TOXGV)	TGVEG_273760	heat shock protein HSP70	cytosol				21	27	0	0	0	27	35	0	0	0	1.28571	27	27	0	0	0
B9PRE4	Microneme protein 10 OS=Toxoplasma gondii (strain ATCC 50861 / VEG) OX=432359 GN=BN1205_001390 PE=4 SV=1	TGVEG_250710	microneme protein MIC10	micronemes				21	14	0	0	0	29	17	0	0	0	0.666667	14	14	0	0	0
A0A0F7UTC9	Actin ACT1 OS=Toxoplasma gondii (strain ATCC 50861 / VEG) OX=432359 GN=BN1205_039430 PE=3 SV=1	TGVEG_209030	actin ACT1	cytosol				15	16	7	9	13	19	20	10	13	15	1.06667	1.77778	1.23077	0.466667	0.777778	0.538462
B9Q0T5	Putative transmembrane protein OS=Toxoplasma gondii (strain ATCC 50861 / VEG) OX=432359 GN=BN1205_049370 PE=4 SV=1	TGVEG_263560	putative transmembrane protein	ER 2				15	1	0	0	3	20	1	0	0	3	0.0666667	1	0.333333	0	0	0
B9PR42	Calmodulin OS=Toxoplasma gondii (strain ATCC 50861 / VEG) OX=432359 GN=BN1205_002630 PE=4 SV=1	TGVEG_249240	putative calmodulin	outlier				7	3	0	0	0	8	4	0	0	0	0.428571	3	3	0	0	0
B9PJD4	Tubulin alpha chain OS=Toxoplasma gondii (strain ATCC 50861 / VEG) OX=432359 GN=BN1205_101500 PE=3 SV=1	TGVEG_316400	alpha tubulin TUBA1	tubulin cytoskeleton				6	9	10	2	3	6	10	13	2	3	1.5	4.5	3	1.66667	5	3.33333
B9Q5Z1	Cyst matrix protein OS=Toxoplasma gondii (strain ATCC 50861 / VEG) OX=432359 GN=BN1205_017540 PE=4 SV=1	TGVEG_270240	MAG1	dense granules				5	13	40	13	32	5	16	60	16	44	2.6	1	0.40625	8	3.07692	1.25
B9PHL8	Ribosomal protein RPS23 OS=Toxoplasma gondii (strain ATCC 50861 / VEG) OX=432359 GN=BN1205_025830 PE=1 SV=1	TGVEG_229670	ribosomal protein RPS23	40S ribosome				5	6	8	1	1	6	9	10	1	2	1.2	6	6	1.6	8	8
B9PYN1	Tubulin beta chain OS=Toxoplasma gondii (strain ATCC 50861 / VEG) OX=432359 GN=BN1205_052280 PE=3 SV=1	TGVEG_221620	putative beta-tubulin	tubulin cytoskeleton				5	5	1	0	0	7	8	1	0	0	1	5	5	0.2	1	1
B9PWK0	Tubulin beta chain OS=Toxoplasma gondii (strain ATCC 50861 / VEG) OX=432359 GN=BN1205_063550 PE=3 SV=1	TGVEG_212240	putative beta-1 tubulin					5	5	0	0	0	7	8	0	0	0	1	5	5	0	0	0
A0A0F7US18	Elongation factor 1-alpha OS=Toxoplasma gondii (strain ATCC 50861 / VEG) OX=432359 GN=BN1205_013060 PE=3 SV=1	TGVEG_286420	putative elongation factor 1-alpha (EF-1-ALPHA)					4	5	21	15	14	4	6	39	22	18	1.25	0.333333	0.357143	5.25	1.4	1.5
A0A0F7V4M1	Heat shock protein 70, putative OS=Toxoplasma gondii (strain ATCC 50861 / VEG) OX=432359 GN=BN1205_021100 PE=3 SV=1	TGVEG_273760	heat shock protein HSP70	cytosol				4	7	9	1	2	4	9	10	1	2	1.75	7	3.5	2.25	9	4.5
B9PTM6	Ribosomal-ubiquitin protein RPL40 OS=Toxoplasma gondii (strain ATCC 50861 / VEG) OX=432359 GN=BN1205_083510 PE=4 SV=1	TGVEG_289750	ribosomal-ubiquitin protein RPL40	PM - peripheral 2				4	4	0	1	1	4	5	0	1	1	1	4	4	0	0	0
B9PGG2	40S ribosomal protein S3a OS=Toxoplasma gondii (strain ATCC 50861 / VEG) OX=432359 GN=BN1205_022930 PE=1 SV=1	TGVEG_232710	ribosomal protein RPS3A	40S ribosome				3	5	12	4	2	3	8	15	4	2	1.66667	1.25	2.5	4	3	6
B9QDT9	Dense granule protein GRA12 OS=Toxoplasma gondii (strain ATCC 50861 / VEG) OX=432359 GN=BN1205_082410 PE=4 SV=1	TGVEG_288650	dense granule protein GRA12	dense granules				3	2	18	14	30	3	2	22	14	38	0.666667	0.142857	0.0666667	6	1.28571	0.6
B9Q1T8	Tubulin beta chain OS=Toxoplasma gondii (strain ATCC 50861 / VEG) OX=432359 GN=BN1205_085930 PE=3 SV=1	TGVEG_266960	beta-tubulin	tubulin cytoskeleton				3	4	4	3	2	5	6	4	3	2	1.33333	1.33333	2	1.33333	1.33333	2
B9Q363	60S ribosomal protein L17, putative OS=Toxoplasma gondii (strain ATCC 50861 / VEG) OX=432359 GN=BN1205_105210 PE=3 SV=1	TGVEG_299050	ribosomal protein RPL17	60S ribosome				3	4	5	1	1	4	7	8	1	1	1.33333	4	4	1.66667	5	5
A0A125YSG6	40S ribosomal protein S13, putative OS=Toxoplasma gondii (strain ATCC 50861 / VEG) OX=432359 GN=BN1205_017665 PE=1 SV=1	TGVEG_270380	ribosomal protein RPS13	40S ribosome				3	4	4	1	1	3	5	4	1	1	1.33333	4	4	1.33333	4	4
B9Q0L6	Putative transmembrane protein OS=Toxoplasma gondii (strain ATCC 50861 / VEG) OX=432359 GN=TGVEG_215980 PE=4 SV=1	TGVEG_215980	putative transmembrane protein	dense granules				3	1	4	0	0	3	1	4	0	0	0.333333	1	1	1.33333	4	4
V4ZBE3	Uncharacterized protein OS=Toxoplasma gondii (strain ATCC 50861 / VEG) OX=432359 GN=TGVEG_318525 PE=4 SV=1	TGVEG_318525	hypothetical protein	rhoptries 1				3	0	0	0	0	3	0	0	0	0	0	0	0	0	0	0
B9PU56	60S ribosomal protein L8, putative OS=Toxoplasma gondii (strain ATCC 50861 / VEG) OX=432359 GN=BN1205_045200 PE=3 SV=1	TGVEG_204020	ribosomal protein RPL8	60S ribosome				2	2	7	0	0	2	2	7	0	0	1	2	2	3.5	7	7
A0A0F7V600	Histone H2B OS=Toxoplasma gondii (strain ATCC 50861 / VEG) OX=432359 GN=BN1205_106580 PE=3 SV=1	TGVEG_305160	histone H2Ba	apical 2				2	4	2	0	0	4	5	3	0	0	2	4	4	1	2	2
A0A125YIA4	Dense granule protein GRA4 OS=Toxoplasma gondii (strain ATCC 50861 / VEG) OX=432359 GN=BN1205_094860 PE=4 SV=1	TGVEG_310780	dense granule protein GRA4	dense granules				2	2	2	0	9	2	2	2	0	12	1	2	0.222222	1	2	0.222222
A0A0F7V6Y1	Heat shock protein 90 OS=Toxoplasma gondii (strain ATCC 50861 / VEG) OX=432359 GN=BN1205_082150 PE=3 SV=1	TGVEG_288380	heat shock protein HSP90	cytosol				2	2	0	0	0	2	2	0	0	0	1	2	2	0	0	0
B9PTX0	60S ribosomal protein L10, putative OS=Toxoplasma gondii (strain ATCC 50861 / VEG) OX=432359 GN=BN1205_082480 PE=4 SV=1	TGVEG_288720	ribosomal protein RPL10	60S ribosome				1	4	6	0	0	1	5	7	0	0	4	4	4	6	6	6
B9PSN8	40S ribosomal protein S15, putative OS=Toxoplasma gondii (strain ATCC 50861 / VEG) OX=432359 GN=BN1205_034990 PE=1 SV=1	TGVEG_213350	ribosomal protein RPS15	40S ribosome				1	3	6	0	0	1	5	12	0	0	3	3	3	6	6	6
A0A125YV47	GTP-binding nuclear protein OS=Toxoplasma gondii (strain ATCC 50861 / VEG) OX=432359 GN=TGVEG_248340 PE=3 SV=1	TGVEG_248340	GTP-binding nuclear protein ran/tc4	nucleus - chromatin				1	1	5	0	0	1	1	5	0	0	1	1	1	5	5	5
A0A125YMU1	Ribosomal protein L21, putative OS=Toxoplasma gondii (strain ATCC 50861 / VEG) OX=432359 GN=BN1205_006195 PE=4 SV=1	TGVEG_245680	ribosomal protein RPL21	60S ribosome				1	0	5	0	0	1	0	6	0	0	0	0	0	5	5	5
B9PMX8	60S ribosomal protein L3, putative OS=Toxoplasma gondii (strain ATCC 50861 / VEG) OX=432359 GN=BN1205_068250 PE=3 SV=1	TGVEG_227360	ribosomal protein RPL3	60S ribosome				1	0	6	0	0	1	0	6	0	0	0	0	0	6	6	6
B6KC70	Ribosomal protein RPS16 OS=Toxoplasma gondii (strain ATCC 50861 / VEG) OX=432359 GN=TGVEG_263040 PE=1 SV=1	TGVEG_263040	ribosomal protein RPS16	40S ribosome				1	0	4	0	0	1	0	4	0	0	0	0	0	4	4	4
B9PLQ7	Gbp1p protein, putative OS=Toxoplasma gondii (strain ATCC 50861 / VEG) OX=432359 GN=BN1205_072100 PE=4 SV=1	TGVEG_262620	RNA recognition motif-containing protein	nucleus - non-chromatin				1	1	3	0	1	1	1	3	0	1	1	1	1	3	3	3
B9PJ63	Uncharacterized protein OS=Toxoplasma gondii (strain ATCC 50861 / VEG) OX=432359 GN=BN1205_100740 PE=4 SV=1	TGVEG_315610	hypothetical protein	nucleolus				1	1	2	5	3	1	2	3	9	6	1	0.2	0.333333	2	0.4	0.666667
B9PNK6	Histone H4 OS=Toxoplasma gondii (strain ATCC 50861 / VEG) OX=432359 GN=BN1205_092350 PE=3 SV=1	TGVEG_239260	histone H4	nucleus - chromatin				1	5	4	6	4	2	7	4	7	5	5	0.833333	1.25	4	0.666667	1
V4Z6U4	Cluster of Rhoptry protein ROP5 OS=Toxoplasma gondii (strain ATCC 50861 / VEG) OX=432359 GN=TGVEG_308090 PE=4 SV=1 (V4Z6U4_TOXGV)	TGVEG_308090	rhoptry protein ROP5	rhoptries 1				1	4	0	16	19	1	4	0	20	26	4	0.25	0.210526	0	0	0
B9QE93	Uncharacterized protein OS=Toxoplasma gondii (strain ATCC 50861 / VEG) OX=432359 GN=BN1205_084110 PE=4 SV=1	TGVEG_290700	hypothetical protein	dense granules				1	1	5	31	21	1	1	6	48	31	1	0.0322581	0.047619	5	0.16129	0.238095
A0A125YKW8	Putative transmembrane protein OS=Toxoplasma gondii (strain ATCC 50861 / VEG) OX=432359 GN=TGVEG_258462 PE=4 SV=1	TGVEG_258462	putative transmembrane protein	dense granules				1	0	6	3	8	1	0	7	3	8	0	0	0	6	2	0.75
A0A0F7UNS9	Histone H2B OS=Toxoplasma gondii (strain ATCC 50861 / VEG) OX=432359 GN=BN1205_038620 PE=3 SV=1	TGVEG_209910	histone H2Bv	nucleus - chromatin				1	1	2	3	3	1	2	2	4	4	1	0.333333	0.333333	2	0.666667	0.666667
B9PYT6	Alveolin domain containing intermediate filament IMC7 OS=Toxoplasma gondii (strain ATCC 50861 / VEG) OX=432359 GN=BN1205_052950 PE=4 SV=1	TGVEG_222220	alveolin domain containing intermediate filament IMC7	IMC				1	1	0	3	2	1	1	0	3	2	1	0.333333	0.5	0	0	0
A0A0F7UZ13	Dense granule protein 7 OS=Toxoplasma gondii (strain ATCC 50861 / VEG) OX=432359 GN=BN1205_046120 PE=4 SV=1	TGVEG_203310	dense granule protein GRA7	dense granules				1	2	7	2	7	1	3	11	3	10	2	1	0.285714	7	3.5	1
B6KJ69	Membrane-associated calcum-binding protein,related OS=Toxoplasma gondii (strain ATCC 50861 / VEG) OX=432359 GN=BN1205_025920 PE=4 SV=1	TGVEG_229480	putative calcium binding protein precursor	ER 2				1	4	19	2	20	1	5	31	2	39	4	2	0.2	19	9.5	0.95
B9PHR8	Protein phosphatase 2C domain-containing protein OS=Toxoplasma gondii (strain ATCC 50861 / VEG) OX=432359 GN=BN1205_017620 PE=4 SV=1	TGVEG_270320	protein phosphatase 2C domain-containing protein	rhoptries 1				1	0	14	2	21	1	0	17	2	25	0	0	0	14	7	0.666667
V4Z6U8	Rhoptry protein ROP5 OS=Toxoplasma gondii (strain ATCC 50861 / VEG) OX=432359 GN=TGVEG_442220 PE=4 SV=1	TGVEG_442220	rhoptry protein ROP5	#N/A				1	4	1	1	2	1	4	2	1	2	4	4	2	1	1	0.5
B9PMU7	40S ribosomal protein S11, putative OS=Toxoplasma gondii (strain ATCC 50861 / VEG) OX=432359 GN=BN1205_067990 PE=1 SV=1	TGVEG_226970	ribosomal protein RPS11	40S ribosome				1	2	0	0	0	1	2	0	0	0	2	2	2	0	0	0
A0A125YI76	Uncharacterized protein OS=Toxoplasma gondii (strain ATCC 50861 / VEG) OX=432359 GN=TGVEG_315570 PE=4 SV=1	TGVEG_315570	hypothetical protein					1	0	0	0	0	1	0	0	0	0	0	0	0	0	0	0
A0A125YSL8	Tumor suppressor mitostatin OS=Toxoplasma gondii (strain ATCC 50861 / VEG) OX=432359 GN=TGVEG_312980 PE=4 SV=1	TGVEG_312980	tumor suppressor mitostatin					1	0	0	0	0	1	0	0	0	0	0	0	0	0	0	0
B9PMZ3	Ribosomal protein L34, putative OS=Toxoplasma gondii (strain ATCC 50861 / VEG) OX=432359 GN=BN1205_068510 PE=4 SV=1	TGVEG_227600	ribosomal protein RPL34	60S ribosome				1	0	0	0	0	1	0	0	0	0	0	0	0	0	0	0
B9Q843	Histone lysine methyltransferase SET1 OS=Toxoplasma gondii (strain ATCC 50861 / VEG) OX=432359 GN=BN1205_067840 PE=4 SV=1	TGVEG_226810	histone lysine methyltransferase SET1	nucleolus				1	0	0	0	0	1	0	0	0	0	0	0	0	0	0	0
V4ZIJ3	Sentrin-specific protease 3 OS=Toxoplasma gondii (strain ATCC 50861 / VEG) OX=432359 GN=BN1205_081150 PE=4 SV=1	TGVEG_265190	Ulp1 protease family, C-terminal catalytic domain-containing protein					1	0	0	0	0	1	0	0	0	0	0	0	0	0	0	0
V5B319	ADP ribosylation factor 1 OS=Toxoplasma gondii (strain ATCC 50861 / VEG) OX=432359 GN=BN1205_055320 PE=3 SV=1	TGVEG_276140	ADP ribosylation factor ARF1	nucleus - chromatin				1	0	0	0	0	1	0	0	0	0	0	0	0	0	0	0
A0A125YSL1	Uncharacterized protein OS=Toxoplasma gondii (strain ATCC 50861 / VEG) OX=432359 GN=TGVEG_305270 PE=4 SV=1	TGVEG_305270	hypothetical protein	rhoptries 1				0	7	14	11	2	0	7	15	11	2	7	0.636364	3.5	14	1.27273	7
A0A125YFF8	Putative transmembrane protein OS=Toxoplasma gondii (strain ATCC 50861 / VEG) OX=432359 GN=TGVEG_258870 PE=4 SV=1	TGVEG_258870	putative transmembrane protein	dense granules				0	6	22	14	29	0	6	26	15	40	6	0.428571	0.206897	22	1.57143	0.758621
B6KH63	60S ribosomal protein L26, putative OS=Toxoplasma gondii (strain ATCC 50861 / VEG) OX=432359 GN=BN1205_003390 PE=4 SV=1	TGVEG_248390	ribosomal protein RPL26	60S ribosome				0	5	7	2	0	0	6	9	2	0	5	2.5	5	7	3.5	7
V4Z6U4	Rhoptry protein ROP5 OS=Toxoplasma gondii (strain ATCC 50861 / VEG) OX=432359 GN=TGVEG_308090 PE=4 SV=1	TGVEG_308090	rhoptry protein ROP5	rhoptries 1				0	4	2	6	4	0	4	3	7	5	4	0.666667	1	2	0.333333	0.5
A0A125YII2	60S ribosomal protein L13 OS=Toxoplasma gondii (strain ATCC 50861 / VEG) OX=432359 GN=TGVEG_263050 PE=3 SV=1	TGVEG_263050	ribosomal protein RPL13	60S ribosome				0	3	5	1	0	0	4	6	1	0	3	3	3	5	5	5
B9PPE8	40S ribosomal protein S5, putative OS=Toxoplasma gondii (strain ATCC 50861 / VEG) OX=432359 GN=BN1205_102420 PE=1 SV=1	TGVEG_242330	ribosomal protein RPS5	40S ribosome				0	3	5	0	0	0	3	5	0	0	3	3	3	5	5	5
B6KV50	60S ribosomal protein L18, putative OS=Toxoplasma gondii (strain ATCC 50861 / VEG) OX=432359 GN=BN1205_007800 PE=4 SV=1	TGVEG_300000	ribosomal protein RPL18	60S ribosome				0	3	2	0	0	0	3	4	0	0	3	3	3	2	2	2
B9PJR5	Ribosomal protein L22, putative OS=Toxoplasma gondii (strain ATCC 50861 / VEG) OX=432359 GN=BN1205_094570 PE=3 SV=1	TGVEG_310490	ribosomal protein RPL27A	60S ribosome				0	3	2	0	0	0	3	2	0	0	3	3	3	2	2	2
B9Q8E3	Inner membrane complex protein IMC2A OS=Toxoplasma gondii (strain ATCC 50861 / VEG) OX=432359 GN=BN1205_068950 PE=4 SV=1	TGVEG_228170	inner membrane complex protein IMC2A	dense granules				0	3	31	7	57	0	3	33	7	63	3	0.428571	0.0526316	31	4.42857	0.54386
B9QH40	Cluster of Putative transmembrane protein OS=Toxoplasma gondii (strain ATCC 50861 / VEG) OX=432359 GN=BN1205_051660 PE=4 SV=1 (B9QH40_TOXGV)	TGVEG_279100	putative transmembrane protein	dense granules				0	3	0	4	12	0	3	0	4	14	3	0.75	0.25	0	0	0
B9QH40	Putative transmembrane protein OS=Toxoplasma gondii (strain ATCC 50861 / VEG) OX=432359 GN=BN1205_051660 PE=4 SV=1	TGVEG_279100	putative transmembrane protein	dense granules				0	3	2	3	6	0	3	4	3	7	3	1	0.5	2	0.666667	0.333333
A0A0F7UX90	Alveolin domain containing intermediate filament IMC4 OS=Toxoplasma gondii (strain ATCC 50861 / VEG) OX=432359 GN=BN1205_024040 PE=4 SV=1	TGVEG_231630	alveolin domain containing intermediate filament IMC4	IMC				0	3	0	1	3	0	3	0	1	3	3	3	1	0	0	0
B9QJS4	Heat shock protein 90, putative OS=Toxoplasma gondii (strain ATCC 50861 / VEG) OX=432359 GN=BN1205_104350 PE=3 SV=1	TGVEG_244560	putative heat shock protein 90	ER 2				0	2	5	0	1	0	2	5	0	1	2	2	2	5	5	5
A0A125YU31	Ribosomal protein RPL23A OS=Toxoplasma gondii (strain ATCC 50861 / VEG) OX=432359 GN=BN1205_035880 PE=3 SV=1	TGVEG_238010	ribosomal protein RPL23A	60S ribosome				0	2	6	0	0	0	2	7	0	0	2	2	2	6	6	6
B9Q6H9	Putative transmembrane protein OS=Toxoplasma gondii (strain ATCC 50861 / VEG) OX=432359 GN=BN1205_060200 PE=4 SV=1	TGVEG_237015	putative transmembrane protein	dense granules				0	2	5	11	9	0	2	5	16	11	2	0.181818	0.222222	5	0.454545	0.555556
V4Z4U6	Dense granule protein GRA8 OS=Toxoplasma gondii (strain ATCC 50861 / VEG) OX=432359 GN=TGVEG_254720 PE=4 SV=1	TGVEG_254720	dense granule protein GRA8	dense granules				0	2	6	8	15	0	2	8	10	23	2	0.25	0.133333	6	0.75	0.4
B9PLM3	Putative U1 snRNP-associated protein Usp106 OS=Toxoplasma gondii (strain ATCC 50861 / VEG) OX=432359 GN=BN1205_071760 PE=4 SV=1	TGVEG_262960	putative U1 snRNP-associated protein Usp106	nucleus - chromatin				0	2	15	17	21	0	2	19	22	27	2	0.117647	0.0952381	15	0.882353	0.714286
A0A0F7V090	Rhoptry neck protein RON4 OS=Toxoplasma gondii (strain ATCC 50861 / VEG) OX=432359 GN=BN1205_026480 PE=4 SV=1	TGVEG_229010	rhoptry neck protein RON4	rhoptries 1				0	2	15	4	35	0	2	17	4	45	2	0.5	0.0571429	15	3.75	0.428571
B9Q8A2	28 kDa antigen OS=Toxoplasma gondii (strain ATCC 50861 / VEG) OX=432359 GN=BN1205_068530 PE=4 SV=1	TGVEG_227620	dense granule protein GRA2	dense granules				0	2	3	4	4	0	3	3	5	8	2	0.5	0.5	3	0.75	0.75
A0A0F7UXJ4	Nucleoredoxin OS=Toxoplasma gondii (strain ATCC 50861 / VEG) OX=432359 GN=BN1205_023230 PE=4 SV=1	TGVEG_232410	PDI family protein	tubulin cytoskeleton				0	2	0	3	1	0	2	0	3	1	2	0.666667	2	0	0	0
B9Q183	Dense granule protein DG32 OS=Toxoplasma gondii (strain ATCC 50861 / VEG) OX=432359 GN=BN1205_054660 PE=4 SV=1	TGVEG_297880	dense granule protein DG32	dense granules				0	2	4	2	9	0	2	5	2	13	2	1	0.222222	4	2	0.444444
B9PK53	60S ribosomal protein L23, putative OS=Toxoplasma gondii (strain ATCC 50861 / VEG) OX=432359 GN=BN1205_096100 PE=3 SV=1	TGVEG_312090	ribosomal protein RPL23	60S ribosome				0	2	3	2	1	0	2	4	2	1	2	1	2	3	1.5	3
V4ZPQ2	Putative transmembrane protein OS=Toxoplasma gondii (strain ATCC 50861 / VEG) OX=432359 GN=BN1205_004560 PE=4 SV=1	TGVEG_247440	putative transmembrane protein	dense granules				0	2	3	2	14	0	2	3	2	18	2	1	0.142857	3	1.5	0.214286
A0A0F7V263	Alveolin domain containing intermediate filament IMC1 OS=Toxoplasma gondii (strain ATCC 50861 / VEG) OX=432359 GN=BN1205_024030 PE=4 SV=1	TGVEG_231640	alveolin domain containing intermediate filament IMC1	IMC				0	2	0	2	1	0	2	0	2	1	2	1	2	0	0	0
V4Z2D9	Cluster of Uncharacterized protein (Fragment) OS=Toxoplasma gondii (strain ATCC 50861 / VEG) OX=432359 GN=TGVEG_442370 PE=4 SV=1 (V4Z2D9_TOXGV)	TGVEG_442370	hypothetical protein	#N/A				0	2	10	1	14	0	2	15	1	19	2	2	0.142857	10	10	0.714286
V5AWI5	Uncharacterized protein (Fragment) OS=Toxoplasma gondii (strain ATCC 50861 / VEG) OX=432359 GN=TGVEG_220950 PE=4 SV=1	TGVEG_220950	hypothetical protein	dense granules				0	2	2	1	2	0	2	2	1	3	2	2	1	2	2	1
B9PHI3	Uncharacterized protein OS=Toxoplasma gondii (strain ATCC 50861 / VEG) OX=432359 GN=BN1205_025340 PE=4 SV=1	TGVEG_230160	hypothetical protein	IMC				0	2	0	0	0	0	2	0	0	0	2	2	2	0	0	0
A0A0F7V6C1	Histone H2A OS=Toxoplasma gondii (strain ATCC 50861 / VEG) OX=432359 GN=BN1205_007580 PE=3 SV=1	TGVEG_300200	histone H2AZ	nucleus - chromatin				0	2	0	0	2	0	3	0	0	3	2	2	1	0	0	0
A0A125YSX9	Rhoptry neck protein RON5 OS=Toxoplasma gondii (strain ATCC 50861 / VEG) OX=432359 GN=TGVEG_311470 PE=4 SV=1	TGVEG_311470	rhoptry neck protein RON5	rhoptries 1				0	1	5	1	1	0	1	5	1	1	1	1	1	5	5	5
A0A125YJX3	Ribosomal protein RPS15A OS=Toxoplasma gondii (strain ATCC 50861 / VEG) OX=432359 GN=TGVEG_234450 PE=1 SV=1	TGVEG_234450	ribosomal protein RPS15A	40S ribosome				0	1	6	1	1	0	1	9	1	1	1	1	1	6	6	6
B9PJK2	Ribosomal protein L11, putative OS=Toxoplasma gondii (strain ATCC 50861 / VEG) OX=432359 GN=BN1205_093880 PE=3 SV=1	TGVEG_309820	ribosomal protein RPL11	nucleus - non-chromatin				0	1	5	0	0	0	1	5	0	0	1	1	1	5	5	5
B9PT01	60S ribosomal protein L9, putative OS=Toxoplasma gondii (strain ATCC 50861 / VEG) OX=432359 GN=BN1205_032480 PE=4 SV=1	TGVEG_284560	ribosomal protein RPL9	60S ribosome				0	1	6	0	0	0	1	9	0	0	1	1	1	6	6	6
B9PVZ6	DEAD (Asp-Glu-Ala-Asp) box polypeptide 17 OS=Toxoplasma gondii (strain ATCC 50861 / VEG) OX=432359 GN=BN1205_060670 PE=3 SV=1	TGVEG_236650	DEAD (Asp-Glu-Ala-Asp) box polypeptide 17	nucleus - non-chromatin				0	1	5	0	0	0	1	5	0	0	1	1	1	5	5	5
B9Q8A9	Rhoptry kinase family protein ROP11 (Incomplete catalytic triad) OS=Toxoplasma gondii (strain ATCC 50861 / VEG) OX=432359 GN=BN1205_068600 PE=4 SV=1	TGVEG_227810	rhoptry kinase family protein ROP11 (incomplete catalytic triad)	rhoptries 1				0	1	10	2	3	0	2	11	2	3	1	0.5	0.333333	10	5	3.33333
B9Q1A7	60s ribosomal protein L31, putative OS=Toxoplasma gondii (strain ATCC 50861 / VEG) OX=432359 GN=BN1205_080490 PE=4 SV=1	TGVEG_266070	ribosomal protein RPL31	60S ribosome				0	1	3	1	0	0	1	4	1	0	1	1	1	3	3	3
B9Q5A1	TPR domain-containing protein OS=Toxoplasma gondii (strain ATCC 50861 / VEG) OX=432359 GN=BN1205_015880 PE=4 SV=1	TGVEG_268870	tetratricopeptide repeat-containing protein	cytosol				0	1	8	10	0	0	1	11	10	0	1	0.1	1	8	0.8	8
B9PVI9	S1 RNA-binding domain containing protein OS=Toxoplasma gondii (strain ATCC 50861 / VEG) OX=432359 GN=BN1205_009410 PE=4 SV=1	TGVEG_211670	S1 RNA binding domain-containing protein	nucleus - non-chromatin				0	1	8	5	7	0	1	8	9	11	1	0.2	0.142857	8	1.6	1.14286
B6KHS2	Dense granule protein GRA9 OS=Toxoplasma gondii (strain ATCC 50861 / VEG) OX=432359 GN=BN1205_000810 PE=4 SV=1	TGVEG_251540	dense granule protein GRA9	dense granules				0	1	14	4	18	0	1	16	4	23	1	0.25	0.0555556	14	3.5	0.777778
V4Z8W6	Zinc knuckle domain-containing protein OS=Toxoplasma gondii (strain ATCC 50861 / VEG) OX=432359 GN=BN1205_104640 PE=4 SV=1	TGVEG_244840	zinc knuckle domain-containing protein					0	1	5	4	3	0	1	5	4	3	1	0.25	0.333333	5	1.25	1.66667
A0A0F7V5E7	Dense granule protein 3 OS=Toxoplasma gondii (strain ATCC 50861 / VEG) OX=432359 GN=BN1205_068180 PE=4 SV=1	TGVEG_227280	dense granule protein GRA3	dense granules				0	1	9	3	6	0	2	10	4	8	1	0.333333	0.166667	9	3	1.5
V4Z769	Kelch motif domain-containing protein OS=Toxoplasma gondii (strain ATCC 50861 / VEG) OX=432359 GN=BN1205_010650 PE=4 SV=1	TGVEG_319340	putative kelch motif protein	dense granules				0	1	11	2	10	0	1	14	2	11	1	0.5	0.1	11	5.5	1.1
B9Q3N8	Uncharacterized protein OS=Toxoplasma gondii (strain ATCC 50861 / VEG) OX=432359 GN=BN1205_058510 PE=4 SV=1	TGVEG_200360	hypothetical protein	dense granules				0	1	3	2	6	0	1	4	2	9	1	0.5	0.166667	3	1.5	0.5
B6KF82	Dense granule protein GRA14 OS=Toxoplasma gondii (strain ATCC 50861 / VEG) OX=432359 GN=BN1205_091840 PE=4 SV=1	TGVEG_239740	dense granule protein GRA14	dense granules				0	1	3	2	20	0	1	3	2	24	1	0.5	0.05	3	1.5	0.15
B9QPW5	Proline-rich protein OS=Toxoplasma gondii (strain ATCC 50861 / VEG) OX=432359 GN=BN1205_087290 PE=4 SV=1	TGVEG_220240	putative transmembrane protein	dense granules				0	1	2	1	10	0	1	2	1	14	1	1	0.1	2	2	0.2
A0A0F7UNS7	Rhoptry protein ROP7 OS=Toxoplasma gondii (strain ATCC 50861 / VEG) OX=432359 GN=BN1205_050030 PE=4 SV=1	TGVEG_295110	rhoptry protein ROP7	rhoptries 1				0	1	0	1	0	0	1	0	1	0	1	1	1	0	0	0
A0A0F7UR53	Rhoptry kinase family protein ROP37 (Incomplete catalytic triad) OS=Toxoplasma gondii (strain ATCC 50861 / VEG) OX=432359 GN=BN1205_013410 PE=4 SV=1	TGVEG_294560	rhoptry kinase family protein ROP37 (incomplete catalytic triad)	rhoptries 1				0	1	0	1	0	0	1	0	1	0	1	1	1	0	0	0
B6KJJ4	Uncharacterized protein OS=Toxoplasma gondii (strain ATCC 50861 / VEG) OX=432359 GN=BN1205_024410 PE=4 SV=1	TGVEG_231160	hypothetical protein	IMC				0	1	0	1	1	0	1	0	1	1	1	1	1	0	0	0
B6KL08	Microneme protein MIC1 OS=Toxoplasma gondii (strain ATCC 50861 / VEG) OX=432359 GN=BN1205_084920 PE=4 SV=1	TGVEG_291890	microneme protein MIC1	micronemes				0	1	0	1	1	0	1	0	1	1	1	1	1	0	0	0
V4ZAT8	Uncharacterized protein OS=Toxoplasma gondii (strain ATCC 50861 / VEG) OX=432359 GN=BN1205_060055 PE=4 SV=1	TGVEG_237180	hypothetical protein	rhoptries 1				0	1	0	0	0	0	1	0	0	0	1	1	1	0	0	0
V4ZL39	Zinc-finger in ubiquitin-hydrolases domain-containing protein OS=Toxoplasma gondii (strain ATCC 50861 / VEG) OX=432359 GN=BN1205_001320 PE=4 SV=1	TGVEG_250780	Zn-finger in ubiquitin-hydrolases domain-containing protein					0	1	0	0	0	0	1	0	0	0	1	1	1	0	0	0
V4Z117	Cluster of Rhoptry protein ROP4 OS=Toxoplasma gondii (strain ATCC 50861 / VEG) OX=432359 GN=TGVEG_295125 PE=4 SV=1 (V4Z117_TOXGV)	TGVEG_295125	rhoptry protein ROP4	rhoptries 1				0	1	0	0	0	0	1	0	0	0	1	1	1	0	0	0
A0A125YRD7	Ribosomal protein RPS25 OS=Toxoplasma gondii (strain ATCC 50861 / VEG) OX=432359 GN=TGVEG_231140 PE=4 SV=1	TGVEG_231140	ribosomal protein RPS25	40S ribosome				0	1	2	0	0	0	1	2	0	0	1	1	1	2	2	2
B9PKQ4	60S acidic ribosomal protein P1, putative OS=Toxoplasma gondii (strain ATCC 50861 / VEG) OX=432359 GN=BN1205_074110 PE=3 SV=1	TGVEG_260260	ribosomal protein RPP1	40S ribosome				0	1	2	0	0	0	1	2	0	0	1	1	1	2	2	2
B9PV52	Ribosomal protein L5, putative OS=Toxoplasma gondii (strain ATCC 50861 / VEG) OX=432359 GN=BN1205_011140 PE=3 SV=1	TGVEG_320050	ribosomal protein RPL5	cytosol				0	1	2	0	0	0	1	2	0	0	1	1	1	2	2	2
V4YYL6	Subtilisin SUB1 OS=Toxoplasma gondii (strain ATCC 50861 / VEG) OX=432359 GN=BN1205_045170 PE=4 SV=1	TGVEG_204050	subtilisin SUB1	micronemes				0	1	2	0	1	0	1	2	0	1	1	1	1	2	2	2
V4ZAT8	Uncharacterized protein OS=Toxoplasma gondii (strain ATCC 50861 / VEG) OX=432359 GN=BN1205_060055 PE=4 SV=1	TGVEG_237180	hypothetical protein	rhoptries 1				0	1	3	0	3	0	1	3	0	4	1	1	0.333333	3	3	1
A0A0F7USN9	Glucose-6-phosphate 1-dehydrogenase OS=Toxoplasma gondii (strain ATCC 50861 / VEG) OX=432359 GN=BN1205_013670 PE=3 SV=1	TGVEG_294200	glucose-6-phosphate 1-dehydrogenase	dense granules				0	1	9	0	10	0	1	9	0	11	1	1	0.1	9	9	0.9
V4Z2D9	Uncharacterized protein (Fragment) OS=Toxoplasma gondii (strain ATCC 50861 / VEG) OX=432359 GN=TGVEG_442370 PE=4 SV=1	TGVEG_442370	hypothetical protein	#N/A				0	1	7	0	8	0	1	10	0	11	1	1	0.125	7	7	0.875
B9Q5Z2	Dense granule protein 1 / major antigenp24 OS=Toxoplasma gondii (strain ATCC 50861 / VEG) OX=432359 GN=BN1205_017550 PE=4 SV=1	TGVEG_270250	dense granule protein GRA1	dense granules				0	1	2	0	3	0	1	2	0	3	1	1	0.333333	2	2	0.666667
B9QP50	Putative transmembrane protein OS=Toxoplasma gondii (strain ATCC 50861 / VEG) OX=432359 GN=BN1205_109250 PE=4 SV=1	TGVEG_267740	putative transmembrane protein	dense granules				0	1	3	0	6	0	1	5	0	6	1	1	0.166667	3	3	0.5
B6K906	Rab18/RabC-family small GTPase OS=Toxoplasma gondii (strain ATCC 50861 / VEG) OX=432359 GN=BN1205_097220 PE=4 SV=1	TGVEG_313190	Rab18/RabC-family small GTPase	ER				0	1	0	0	0	0	1	0	0	0	1	1	1	0	0	0
B9PJK1	60S acidic ribosomal protein P2, putative OS=Toxoplasma gondii (strain ATCC 50861 / VEG) OX=432359 GN=BN1205_093870 PE=3 SV=1	TGVEG_309810	ribosomal protein RPP2	40S ribosome				0	1	0	0	0	0	1	0	0	0	1	1	1	0	0	0
B9PU99	Ribosomal protein L41 OS=Toxoplasma gondii (strain ATCC 50861 / VEG) OX=432359 GN=BN1205_045780 PE=3 SV=1	TGVEG_203630	ribosomal protein RPL44	60S ribosome				0	1	0	0	0	0	1	0	0	0	1	1	1	0	0	0
B9QB54	Uncharacterized protein OS=Toxoplasma gondii (strain ATCC 50861 / VEG) OX=432359 GN=BN1205_074010 PE=4 SV=1	TGVEG_260380	hypothetical protein	PM - peripheral 2				0	1	0	0	0	0	1	0	0	0	1	1	1	0	0	0
B9QP57	Rab 5 OS=Toxoplasma gondii (strain ATCC 50861 / VEG) OX=432359 GN=BN1205_109320 PE=4 SV=1	TGVEG_267810	Rab 5	Golgi				0	1	0	0	0	0	1	0	0	0	1	1	1	0	0	0
V4ZGI1	Calcium-dependent protein kinase OS=Toxoplasma gondii (strain ATCC 50861 / VEG) OX=432359 GN=TGVEG_240390 PE=4 SV=1	TGVEG_240390	calcium-dependent protein kinase					0	1	0	0	0	0	1	0	0	0	1	1	1	0	0	0
V4ZMY6	Uncharacterized protein OS=Toxoplasma gondii (strain ATCC 50861 / VEG) OX=432359 GN=TGVEG_268176 PE=4 SV=1	TGVEG_268176	hypothetical protein					0	1	0	0	0	0	1	0	0	0	1	1	1	0	0	0
B9PMC6	Putative transmembrane protein OS=Toxoplasma gondii (strain ATCC 50861 / VEG) OX=432359 GN=BN1205_066140 PE=4 SV=1	TGVEG_225150	putative transmembrane protein	rhoptries 1				0	1	0	0	1	0	1	0	0	1	1	1	1	0	0	0
V4Z861	Putative transmembrane protein (Fragment) OS=Toxoplasma gondii (strain ATCC 50861 / VEG) OX=432359 GN=TGVEG_279100B PE=4 SV=1	TGVEG_279100B	putative transmembrane protein	#N/A				0	1	0	0	1	0	1	0	0	1	1	1	1	0	0	0
B9Q7C0	Putative transmembrane protein OS=Toxoplasma gondii (strain ATCC 50861 / VEG) OX=432359 GN=TGVEG_237230 PE=4 SV=1	TGVEG_237230	putative transmembrane protein	dense granules				0	1	0	0	5	0	1	0	0	5	1	1	0.2	0	0	0
V5B3J8	Putative transmembrane protein OS=Toxoplasma gondii (strain ATCC 50861 / VEG) OX=432359 GN=TGVEG_254470 PE=4 SV=1	TGVEG_254470	putative transmembrane protein	dense granules				0	0	19	0	25	0	0	26	0	30	0	0	0	19	19	0.76
B9PMM2	ATP-dependent RNA helicase, putative OS=Toxoplasma gondii (strain ATCC 50861 / VEG) OX=432359 GN=BN1205_067220 PE=3 SV=1	TGVEG_226250	DEAD (Asp-Glu-Ala-Asp) box polypeptide DDX3X	nucleus - non-chromatin				0	0	17	10	6	0	0	19	10	6	0	0	0	17	1.7	2.83333
B9PU35	Putative transmembrane protein OS=Toxoplasma gondii (strain ATCC 50861 / VEG) OX=432359 GN=BN1205_044900 PE=4 SV=1	TGVEG_204340	putative transmembrane protein	dense granules				0	0	17	28	33	0	0	21	34	39	0	0	0	17	0.607143	0.515152
A0A125YKU7	DnaJ domain-containing protein OS=Toxoplasma gondii (strain ATCC 50861 / VEG) OX=432359 GN=BN1205_095340 PE=3 SV=1	TGVEG_311240	putative DnaJ family chaperone	cytosol				0	0	16	8	11	0	0	24	9	11	0	0	0	16	2	1.45455
B9Q8B4	Peptidyl-prolyl cis-trans isomerase OS=Toxoplasma gondii (strain ATCC 50861 / VEG) OX=432359 GN=BN1205_068650 PE=3 SV=1	TGVEG_227850	peptidyl-prolyl cis-trans isomerase, cyclophilin-type domain-containing protein	nucleus - non-chromatin				0	0	12	4	4	0	0	14	4	4	0	0	0	12	3	3
B9PSE4	Heat shock protein 28 OS=Toxoplasma gondii (strain ATCC 50861 / VEG) OX=432359 GN=BN1205_033900 PE=3 SV=1	TGVEG_286720	heat shock protein HSP28	mitochondrion - soluble				0	0	12	5	0	0	0	14	5	0	0	0	0	12	2.4	12
B9PHY3	WW domain binding protein 11 OS=Toxoplasma gondii (strain ATCC 50861 / VEG) OX=432359 GN=BN1205_017990 PE=4 SV=1	TGVEG_270710	WW domain binding protein 11	nucleus - non-chromatin				0	0	10	3	0	0	0	11	3	0	0	0	0	10	3.33333	10
A0A125YJ41	Glyceraldehyde-3-phosphate dehydrogenase OS=Toxoplasma gondii (strain ATCC 50861 / VEG) OX=432359 GN=TGVEG_289690 PE=3 SV=1	TGVEG_289690	glyceraldehyde-3-phosphate dehydrogenase GAPDH1	cytosol				0	0	10	0	3	0	0	13	0	3	0	0	0	10	10	3.33333
B6KP80	Uncharacterized protein OS=Toxoplasma gondii (strain ATCC 50861 / VEG) OX=432359 GN=BN1205_039540 PE=4 SV=1	TGVEG_208830	hypothetical protein	dense granules				0	0	9	1	8	0	0	10	1	9	0	0	0	9	9	1.125
B9Q2W0	Putative transmembrane protein OS=Toxoplasma gondii (strain ATCC 50861 / VEG) OX=432359 GN=BN1205_007910 PE=4 SV=1	TGVEG_299780	putative transmembrane protein	dense granules				0	0	9	1	13	0	0	12	1	17	0	0	0	9	9	0.692308
A0A125YJ46	Putative transmembrane protein OS=Toxoplasma gondii (strain ATCC 50861 / VEG) OX=432359 GN=BN1205_069300 PE=4 SV=1	TGVEG_228630	putative transmembrane protein	apicoplast				0	0	8	4	5	0	0	8	4	6	0	0	0	8	2	1.6
A0A125YTM5	Uncharacterized protein OS=Toxoplasma gondii (strain ATCC 50861 / VEG) OX=432359 GN=BN1205_089140 PE=4 SV=1	TGVEG_282170	hypothetical protein	dense granules				0	0	8	0	4	0	0	8	0	4	0	0	0	8	8	2
B6KA45	Uncharacterized protein OS=Toxoplasma gondii (strain ATCC 50861 / VEG) OX=432359 GN=BN1205_093810 PE=4 SV=1	TGVEG_309760	hypothetical protein	dense granules				0	0	8	0	12	0	0	9	0	12	0	0	0	8	8	0.666667
B9PPQ9	Nucleolar protein 5A, putative OS=Toxoplasma gondii (strain ATCC 50861 / VEG) OX=432359 GN=BN1205_004330 PE=4 SV=1	TGVEG_247470	putative nucleolar protein	cytosol				0	0	7	2	1	0	0	7	2	1	0	0	0	7	3.5	7
V4YMX1	Uncharacterized protein OS=Toxoplasma gondii (strain ATCC 50861 / VEG) OX=432359 GN=TGVEG_211460 PE=4 SV=1	TGVEG_211460	hypothetical protein	dense granules				0	0	7	3	15	0	0	7	3	19	0	0	0	7	2.33333	0.466667
V4Z9F7	Rhoptry kinase family protein ROP39 OS=Toxoplasma gondii (strain ATCC 50861 / VEG) OX=432359 GN=BN1205_072800 PE=4 SV=1	TGVEG_262050	rhoptry kinase family protein ROP39	rhoptries 2				0	0	7	1	7	0	0	8	1	7	0	0	0	7	7	1
B9QFL1	Putative transmembrane protein OS=Toxoplasma gondii (strain ATCC 50861 / VEG) OX=432359 GN=BN1205_045810 PE=4 SV=1	TGVEG_203600	putative transmembrane protein	dense granules				0	0	7	0	9	0	0	7	0	11	0	0	0	7	7	0.777778
A0A125YHH9	Splicing factor U2AF protein OS=Toxoplasma gondii (strain ATCC 50861 / VEG) OX=432359 GN=TGVEG_308920 PE=4 SV=1	TGVEG_308920	splicing factor U2AF protein	nucleus - non-chromatin				0	0	6	0	0	0	0	6	0	0	0	0	0	6	6	6
B9PYA4	DEAD/DEAH box helicase domain-containing protein OS=Toxoplasma gondii (strain ATCC 50861 / VEG) OX=432359 GN=TGVEG_294350 PE=4 SV=1	TGVEG_294350	DEAD/DEAH box helicase domain-containing protein	nucleus - non-chromatin				0	0	6	0	0	0	0	6	0	0	0	0	0	6	6	6
B9Q605	Asparaginyl-tRNA synthetase (NOB+tRNA synthase) OS=Toxoplasma gondii (strain ATCC 50861 / VEG) OX=432359 GN=BN1205_017780 PE=3 SV=1	TGVEG_270510	asparaginyl-tRNA synthetase (NOB+tRNA synthase)	cytosol				0	0	6	0	0	0	0	6	0	0	0	0	0	6	6	6
B9Q1A8	40S ribosomal protein SA OS=Toxoplasma gondii (strain ATCC 50861 / VEG) OX=432359 GN=BN1205_080500 PE=3 SV=1	TGVEG_266060	ribosomal protein RPSA	cytosol				0	0	6	0	0	0	0	8	0	0	0	0	0	6	6	6
B9PLQ2	60S ribosomal protein L18a OS=Toxoplasma gondii (strain ATCC 50861 / VEG) OX=432359 GN=BN1205_072060 PE=3 SV=1	TGVEG_262670	ribosomal protein RPL18A	60S ribosome				0	0	6	0	0	0	0	7	0	0	0	0	0	6	6	6
B9PQR4	Cluster of Putative vacuolar ATP synthase subunit b OS=Toxoplasma gondii (strain ATCC 50861 / VEG) OX=432359 GN=BN1205_070070 PE=3 SV=1 (B9PQR4_TOXGV)	TGVEG_219800	putative vacuolar ATP synthase subunit b	PM - peripheral 2				0	0	6	0	0	0	0	6	0	0	0	0	0	6	6	6
B9Q806	Putative transmembrane protein OS=Toxoplasma gondii (strain ATCC 50861 / VEG) OX=432359 GN=BN1205_067370 PE=4 SV=1	TGVEG_226380	putative transmembrane protein	dense granules				0	0	6	42	5	0	0	6	67	6	0	0	0	6	0.142857	1.2
V5B6B7	Cluster of Rhoptry protein ROP8 OS=Toxoplasma gondii (strain ATCC 50861 / VEG) OX=432359 GN=TGVEG_363030 PE=4 SV=1 (V5B6B7_TOXGV)	TGVEG_363030	rhoptry protein ROP8	#N/A				0	0	6	8	10	0	0	7	10	12	0	0	0	6	0.75	0.6
B6KB69	DnaJ protein, putative OS=Toxoplasma gondii (strain ATCC 50861 / VEG) OX=432359 GN=BN1205_076080 PE=4 SV=1	TGVEG_258390	putative DnaJ protein	apicoplast				0	0	6	4	9	0	0	7	4	9	0	0	0	6	1.5	0.666667
B6KB88	Rhoptry kinase family protein ROP17 OS=Toxoplasma gondii (strain ATCC 50861 / VEG) OX=432359 GN=BN1205_075890 PE=4 SV=1	TGVEG_258580	rhoptry protein ROP17	rhoptries 1				0	0	6	3	4	0	0	8	3	4	0	0	0	6	2	1.5
V5BMS8	Glyceraldehyde-3-phosphate dehydrogenase GAPDH2 OS=Toxoplasma gondii (strain ATCC 50861 / VEG) OX=432359 GN=BN1205_016300 PE=3 SV=1	TGVEG_269190	glyceraldehyde-3-phosphate dehydrogenase GAPDH2	apicoplast				0	0	6	1	4	0	0	6	1	4	0	0	0	6	6	1.5
A0A125YQH5	Putative transmembrane protein OS=Toxoplasma gondii (strain ATCC 50861 / VEG) OX=432359 GN=TGVEG_258458 PE=4 SV=1	TGVEG_258458	putative transmembrane protein	dense granules				0	0	6	0	5	0	0	6	0	8	0	0	0	6	6	1.2
B9PN66	Ribosomal protein L15 OS=Toxoplasma gondii (strain ATCC 50861 / VEG) OX=432359 GN=BN1205_069230 PE=3 SV=1	TGVEG_228470	ribosomal protein RPL15	60S ribosome				0	0	5	0	0	0	0	5	0	0	0	0	0	5	5	5
A0A125YZ49	Prolyl-tRNA synthetase (ProRS) OS=Toxoplasma gondii (strain ATCC 50861 / VEG) OX=432359 GN=TGVEG_219850 PE=3 SV=1	TGVEG_219850	prolyl-tRNA synthetase (ProRS)	cytosol				0	0	5	0	0	0	0	5	0	0	0	0	0	5	5	5
B9PZT4	Ribosomal protein OS=Toxoplasma gondii (strain ATCC 50861 / VEG) OX=432359 GN=BN1205_030320 PE=3 SV=1	TGVEG_215470	ribosomal protein RPL10A	60S ribosome				0	0	5	0	0	0	0	5	0	0	0	0	0	5	5	5
A0A0F7V600	Cluster of Histone H2B OS=Toxoplasma gondii (strain ATCC 50861 / VEG) OX=432359 GN=BN1205_106580 PE=3 SV=1 (A0A0F7V600_TOXGV)	TGVEG_305160	histone H2Ba	apical 2				0	0	5	4	6	0	0	6	6	8	0	0	0	5	1.25	0.833333
B6KR93	Peptidyl-prolyl cis-trans isomerase, cyclophilin-type domain-containing protein OS=Toxoplasma gondii (strain ATCC 50861 / VEG) OX=432359 GN=BN1205_107380 PE=4 SV=1	TGVEG_305940	peptidyl-prolyl cis-trans isomerase, cyclophilin-type domain-containing protein	nucleus - non-chromatin				0	0	5	4	0	0	0	5	4	0	0	0	0	5	1.25	5
B9QIR6	Rhoptry kinase family protein ROP24 (Incomplete catalytic triad) OS=Toxoplasma gondii (strain ATCC 50861 / VEG) OX=432359 GN=BN1205_056070 PE=4 SV=1	TGVEG_252360	rhoptry kinase family protein ROP24 (incomplete catalytic triad)	rhoptries 1				0	0	5	4	8	0	0	5	5	10	0	0	0	5	1.25	0.625
B9Q5T1	Uncharacterized protein OS=Toxoplasma gondii (strain ATCC 50861 / VEG) OX=432359 GN=BN1205_017170 PE=4 SV=1	TGVEG_269950	hypothetical protein	dense granules				0	0	5	1	11	0	0	5	1	14	0	0	0	5	5	0.454545
B6K931	Uncharacterized protein OS=Toxoplasma gondii (strain ATCC 50861 / VEG) OX=432359 GN=BN1205_098500 PE=4 SV=1	TGVEG_313440	hypothetical protein	dense granules				0	0	5	0	10	0	0	5	0	12	0	0	0	5	5	0.5
V4YUS0	Trypsin domain-containing protein OS=Toxoplasma gondii (strain ATCC 50861 / VEG) OX=432359 GN=TGVEG_262920 PE=4 SV=1	TGVEG_262920	trypsin domain-containing protein	rhoptries 1				0	0	5	0	4	0	0	5	0	4	0	0	0	5	5	1.25
A0A0F7VBJ8	Ribosomal protein L37a OS=Toxoplasma gondii (strain ATCC 50861 / VEG) OX=432359 GN=BN1205_007590 PE=3 SV=1	TGVEG_300190	ribosomal protein RPL37A	60S ribosome				0	0	4	1	1	0	0	5	1	1	0	0	0	4	4	4
V4YSU1	Cluster of Protein disulfide-isomerase domain-containing protein (Fragment) OS=Toxoplasma gondii (strain ATCC 50861 / VEG) OX=432359 GN=TGVEG_238040A PE=4 SV=1 (V4YSU1_TOXGV)	TGVEG_238040A	protein disulfide-isomerase domain-containing protein	#N/A				0	0	4	1	1	0	0	5	1	2	0	0	0	4	4	4
V4YW47	Rhoptry neck protein RON3 OS=Toxoplasma gondii (strain ATCC 50861 / VEG) OX=432359 GN=BN1205_064400 PE=4 SV=1	TGVEG_223920	rhoptry neck protein RON3	rhoptries 1				0	0	4	1	0	0	0	4	1	0	0	0	0	4	4	4
B6KID3	Elongation factor 2, putative OS=Toxoplasma gondii (strain ATCC 50861 / VEG) OX=432359 GN=BN1205_043820 PE=4 SV=1	TGVEG_205470	putative translation elongation factor 2 family protein	cytosol				0	0	4	1	1	0	0	4	1	1	0	0	0	4	4	4
B6K9V6	Cullin family protein OS=Toxoplasma gondii (strain ATCC 50861 / VEG) OX=432359 GN=BN1205_101770 PE=3 SV=1	TGVEG_316660	cullin family protein	nucleus - non-chromatin				0	0	4	0	0	0	0	4	0	0	0	0	0	4	4	4
B6K8L1	Fibrillarin, putative OS=Toxoplasma gondii (strain ATCC 50861 / VEG) OX=432359 GN=BN1205_095540 PE=3 SV=1	TGVEG_311430	fibrillarin	nucleolus				0	0	4	0	1	0	0	4	0	1	0	0	0	4	4	4
B9PT75	60s ribosomal protein L13a, putative OS=Toxoplasma gondii (strain ATCC 50861 / VEG) OX=432359 GN=BN1205_085260 PE=3 SV=1	TGVEG_292130	ribosomal protein RPL13A	60S ribosome				0	0	4	0	0	0	0	4	0	0	0	0	0	4	4	4
B9PRN1	Phosphate carrier protein, putative OS=Toxoplasma gondii (strain ATCC 50861 / VEG) OX=432359 GN=BN1205_029620 PE=3 SV=1	TGVEG_278990	putative phosphate carrier	mitochondrion - membranes				0	0	4	0	0	0	0	4	0	0	0	0	0	4	4	4
V4ZWG5	Rhoptry metalloprotease toxolysin TLN1 OS=Toxoplasma gondii (strain ATCC 50861 / VEG) OX=432359 GN=TGVEG_269885A PE=4 SV=1	TGVEG_269885A	rhoptry metalloprotease toxolysin TLN1	#N/A				0	0	4	0	1	0	0	4	0	1	0	0	0	4	4	4
B9PLT1	Elongation factor Tu OS=Toxoplasma gondii (strain ATCC 50861 / VEG) OX=432359 GN=BN1205_072470 PE=3 SV=1	TGVEG_262380	putative elongation factor Tu	endomembrane vesicles				0	0	4	0	0	0	0	4	0	0	0	0	0	4	4	4
V4ZQH2	Methionine aminopeptidase (Fragment) OS=Toxoplasma gondii (strain ATCC 50861 / VEG) OX=432359 GN=TGVEG_248850B PE=3 SV=1	TGVEG_248850B	methionine aminopeptidase	#N/A				0	0	4	0	0	0	0	5	0	0	0	0	0	4	4	4
B6KFT9	Uncharacterized protein OS=Toxoplasma gondii (strain ATCC 50861 / VEG) OX=432359 GN=BN1205_103080 PE=4 SV=1	TGVEG_243200	hypothetical protein	dense granules				0	0	4	0	0	0	0	4	0	0	0	0	0	4	4	4
V4ZAT4	DNA replication licensing factor MCM7 OS=Toxoplasma gondii (strain ATCC 50861 / VEG) OX=432359 GN=MCM7 PE=3 SV=1	TGVEG_237220	putative DNA replication licensing factor Mcm7	nucleus - chromatin				0	0	4	0	0	0	0	4	0	0	0	0	0	4	4	4
B6KJR0	Uncharacterized protein OS=Toxoplasma gondii (strain ATCC 50861 / VEG) OX=432359 GN=BN1205_023640 PE=4 SV=1	TGVEG_232130	hypothetical protein	tubulin cytoskeleton				0	0	4	0	0	0	0	4	0	0	0	0	0	4	4	4
B6KQG9	40s ribosomal protein S20, putative OS=Toxoplasma gondii (strain ATCC 50861 / VEG) OX=432359 GN=BN1205_053570 PE=1 SV=1	TGVEG_223050	ribosomal protein RPS20	nucleus - chromatin				0	0	4	0	0	0	0	5	0	0	0	0	0	4	4	4
B9PQR4	Putative vacuolar ATP synthase subunit b OS=Toxoplasma gondii (strain ATCC 50861 / VEG) OX=432359 GN=BN1205_070070 PE=3 SV=1	TGVEG_219800	putative vacuolar ATP synthase subunit b	PM - peripheral 2				0	0	4	0	0	0	0	4	0	0	0	0	0	4	4	4
A0A0F7VDV9	Acid phosphatase GAP50 OS=Toxoplasma gondii (strain ATCC 50861 / VEG) OX=432359 GN=BN1205_070530 PE=4 SV=1	TGVEG_219320	acid phosphatase GAP50	IMC				0	0	4	0	0	0	0	4	0	0	0	0	0	4	4	4
A0A125YMR9	Ribosomal protein RPS19 OS=Toxoplasma gondii (strain ATCC 50861 / VEG) OX=432359 GN=TGVEG_212290 PE=1 SV=1	TGVEG_212290	ribosomal protein RPS19	40S ribosome				0	0	4	0	0	0	0	7	0	0	0	0	0	4	4	4
A0A125YJ29	Ribosomal protein RPS28 OS=Toxoplasma gondii (strain ATCC 50861 / VEG) OX=432359 GN=TGVEG_209290 PE=1 SV=1	TGVEG_209290	ribosomal protein RPS28	nucleus - chromatin				0	0	4	0	0	0	0	4	0	0	0	0	0	4	4	4
V5B6B7	Cluster of Rhoptry protein ROP8 OS=Toxoplasma gondii (strain ATCC 50861 / VEG) OX=432359 GN=TGVEG_363030 PE=4 SV=1 (V5B6B7_TOXGV)	TGVEG_363030	rhoptry protein ROP8	#N/A				0	0	4	6	7	0	0	4	7	8	0	0	0	4	0.666667	0.571429
V5B6B7	Rhoptry protein ROP8 OS=Toxoplasma gondii (strain ATCC 50861 / VEG) OX=432359 GN=TGVEG_363030 PE=4 SV=1	TGVEG_363030	rhoptry protein ROP8	#N/A				0	0	4	6	7	0	0	4	7	8	0	0	0	4	0.666667	0.571429
V4ZD10	DnaJ domain-containing protein OS=Toxoplasma gondii (strain ATCC 50861 / VEG) OX=432359 GN=BN1205_044750 PE=4 SV=1	TGVEG_204480	thioredoxin domain-containing protein	apicoplast				0	0	4	3	4	0	0	4	4	5	0	0	0	4	1.33333	1
V4Z887	Putative dense granule protein GRA12 OS=Toxoplasma gondii (strain ATCC 50861 / VEG) OX=432359 GN=BN1205_055400 PE=4 SV=1	TGVEG_275860	putative dense granule protein GRA12	dense granules				0	0	4	2	11	0	0	4	2	14	0	0	0	4	2	0.363636
B9PYT2	Dense-granule antigen DG32, putative OS=Toxoplasma gondii (strain ATCC 50861 / VEG) OX=432359 GN=BN1205_052910 PE=4 SV=1	TGVEG_222170	dense-granule antigen DG32	dense granules				0	0	4	0	4	0	0	5	0	4	0	0	0	4	4	1
V5BMG0	Phosphatidylserine decarboxylase proenzyme,putative OS=Toxoplasma gondii (strain ATCC 50861 / VEG) OX=432359 GN=BN1205_017140 PE=4 SV=1	TGVEG_269920	phosphatidylserine decarboxylase	dense granules				0	0	4	0	4	0	0	5	0	4	0	0	0	4	4	1
B6KRW3	Glucose-6-phosphate 1-dehydrogenase OS=Toxoplasma gondii (strain ATCC 50861 / VEG) OX=432359 GN=TGVEG_278830 PE=3 SV=1	TGVEG_278830	glucose-6-phosphate 1-dehydrogenase	nucleus - chromatin				0	0	4	0	7	0	0	4	0	7	0	0	0	4	4	0.571429
B9Q7I5	Aminopeptidase N, putative OS=Toxoplasma gondii (strain ATCC 50861 / VEG) OX=432359 GN=BN1205_065140 PE=4 SV=1	TGVEG_224460	putative aminopeptidase n	PM - peripheral 2				0	0	4	0	2	0	0	4	0	2	0	0	0	4	4	2
B9PV62	Putative rRNA-processing protein FCF1 OS=Toxoplasma gondii (strain ATCC 50861 / VEG) OX=432359 GN=BN1205_011050 PE=4 SV=1	TGVEG_319950	putative rRNA-processing protein FCF1	nucleolus				0	0	3	1	1	0	0	4	1	1	0	0	0	3	3	3
B6K9U1	Uncharacterized protein OS=Toxoplasma gondii (strain ATCC 50861 / VEG) OX=432359 GN=BN1205_101590 PE=4 SV=1	TGVEG_316490	hypothetical protein	nucleolus				0	0	3	1	0	0	0	3	1	0	0	0	0	3	3	3
V4ZHI2	Signal recognition particle protein, putative OS=Toxoplasma gondii (strain ATCC 50861 / VEG) OX=432359 GN=BN1205_079880 PE=4 SV=1	TGVEG_280610	signal recognition particle receptor alpha subunit	ER				0	0	3	1	1	0	0	3	1	1	0	0	0	3	3	3
B6K8Y9	ATP-dependent RNA helicase, putative OS=Toxoplasma gondii (strain ATCC 50861 / VEG) OX=432359 GN=BN1205_097040 PE=3 SV=1	TGVEG_313010	DEAD (Asp-Glu-Ala-Asp) box polypeptide DDX6	nucleus - non-chromatin				0	0	3	0	0	0	0	3	0	0	0	0	0	3	3	3
B9PZC9	RNA binding protein, putative OS=Toxoplasma gondii (strain ATCC 50861 / VEG) OX=432359 GN=BN1205_107270 PE=4 SV=1	TGVEG_305850	RNA recognition motif-containing protein	nucleus - non-chromatin				0	0	3	0	0	0	0	3	0	0	0	0	0	3	3	3
A0A0F7UU07	Eukaryotic translation initiation factor 3 subunit G OS=Toxoplasma gondii (strain ATCC 50861 / VEG) OX=432359 GN=BN1205_013280 PE=3 SV=1	TGVEG_294670	translation initiation factor 3 subunit	nucleus - non-chromatin				0	0	3	0	0	0	0	3	0	0	0	0	0	3	3	3
A0A0F7UNF6	3-oxoacyl-[acyl-carrier-protein] synthase,putative OS=Toxoplasma gondii (strain ATCC 50861 / VEG) OX=432359 GN=BN1205_014190 PE=3 SV=1	TGVEG_293590	putative 3-oxoacyl-acyl-carrier protein synthase I/II	apicoplast				0	0	3	0	0	0	0	3	0	0	0	0	0	3	3	3
B9PTQ0	60s ribosomal protein L19, putative OS=Toxoplasma gondii (strain ATCC 50861 / VEG) OX=432359 GN=BN1205_083290 PE=4 SV=1	TGVEG_289530	ribosomal protein RPL19	60S ribosome				0	0	3	0	0	0	0	5	0	0	0	0	0	3	3	3
A0A125YIU6	Uncharacterized protein OS=Toxoplasma gondii (strain ATCC 50861 / VEG) OX=432359 GN=BN1205_033810 PE=4 SV=1	TGVEG_286600	hypothetical protein	tubulin cytoskeleton				0	0	3	0	0	0	0	3	0	0	0	0	0	3	3	3
V5BD66	Putative KH domain protein (Fragment) OS=Toxoplasma gondii (strain ATCC 50861 / VEG) OX=432359 GN=TGVEG_280370 PE=4 SV=1	TGVEG_280370	putative KH domain protein	nucleus - non-chromatin				0	0	3	0	0	0	0	3	0	0	0	0	0	3	3	3
B9PRS8	Multiprotein bridging factor type 1, putative OS=Toxoplasma gondii (strain ATCC 50861 / VEG) OX=432359 GN=BN1205_029140 PE=4 SV=1	TGVEG_278530	putative multiprotein bridging factor type 1 family transcriptional co-activator	nucleus - chromatin				0	0	3	0	0	0	0	4	0	0	0	0	0	3	3	3
B6KDT4	2-oxoglutarate/malate translocase OMT OS=Toxoplasma gondii (strain ATCC 50861 / VEG) OX=432359 GN=BN1205_021420 PE=3 SV=1	TGVEG_274060	2-oxoglutarate/malate translocase OMT	mitochondrion - membranes				0	0	3	0	0	0	0	3	0	0	0	0	0	3	3	3
B9Q592	Uncharacterized protein OS=Toxoplasma gondii (strain ATCC 50861 / VEG) OX=432359 GN=BN1205_015790 PE=4 SV=1	TGVEG_268790	hypothetical protein	dense granules				0	0	3	0	1	0	0	3	0	1	0	0	0	3	3	3
B9PGV5	RNA recognition motif domain-containing protein OS=Toxoplasma gondii (strain ATCC 50861 / VEG) OX=432359 GN=BN1205_015220 PE=4 SV=1	TGVEG_268200	RNA recognition motif-containing protein	nucleus - non-chromatin				0	0	3	0	0	0	0	3	0	0	0	0	0	3	3	3
B9PKF7	60S ribosomal protein L7a, putative OS=Toxoplasma gondii (strain ATCC 50861 / VEG) OX=432359 GN=BN1205_073140 PE=4 SV=1	TGVEG_261570	ribosomal protein RPL7A	60S ribosome				0	0	3	0	0	0	0	4	0	0	0	0	0	3	3	3
A0A125YVQ8	Uncharacterized protein OS=Toxoplasma gondii (strain ATCC 50861 / VEG) OX=432359 GN=TGVEG_249270 PE=3 SV=1	TGVEG_249270	putative protein disulfide isomerase-related protein (provisional)	apicoplast				0	0	3	0	0	0	0	5	0	0	0	0	0	3	3	3
B9PGY7	60S ribosomal protein L38 OS=Toxoplasma gondii (strain ATCC 50861 / VEG) OX=432359 GN=BN1205_024500 PE=3 SV=1	TGVEG_231080	ribosomal protein RPL38	60S ribosome				0	0	3	0	0	0	0	3	0	0	0	0	0	3	3	3
A0A125YLX8	Putative IWS1 transcription factor OS=Toxoplasma gondii (strain ATCC 50861 / VEG) OX=432359 GN=BN1205_068470 PE=4 SV=1	TGVEG_227560	putative IWS1 transcription factor	nucleus - non-chromatin				0	0	3	0	0	0	0	3	0	0	0	0	0	3	3	3
A0A125YWU4	DNA helicase OS=Toxoplasma gondii (strain ATCC 50861 / VEG) OX=432359 GN=BN1205_030920 PE=3 SV=1	TGVEG_214970	putative DNA replication licensing factor	nucleus - chromatin				0	0	3	0	0	0	0	3	0	0	0	0	0	3	3	3
B6KVH5	DEAD (Asp-Glu-Ala-Asp) box polypeptide 41 family protein OS=Toxoplasma gondii (strain ATCC 50861 / VEG) OX=432359 GN=BN1205_105930 PE=4 SV=1	TGVEG_210360	DEAD (Asp-Glu-Ala-Asp) box polypeptide 41 family protein	nucleus - chromatin				0	0	3	0	0	0	0	3	0	0	0	0	0	3	3	3
B9QL21	Putative rRNA methyltransferase OS=Toxoplasma gondii (strain ATCC 50861 / VEG) OX=432359 GN=BN1205_040200 PE=3 SV=1	TGVEG_207990	ribosomal RNA large subunit methyltransferase J protein	nucleus - non-chromatin				0	0	3	0	0	0	0	3	0	0	0	0	0	3	3	3
B6KNZ3	Pyridine nucleotide-disulfide oxidoreductase domain-containing protein OS=Toxoplasma gondii (strain ATCC 50861 / VEG) OX=432359 GN=BN1205_040660 PE=4 SV=1	TGVEG_207620	pyridine nucleotide-disulfide oxidoreductase domain-containing protein	mitochondrion - soluble				0	0	3	0	0	0	0	3	0	0	0	0	0	3	3	3
B9QF67	Nucleolar protein NOP5, putative OS=Toxoplasma gondii (strain ATCC 50861 / VEG) OX=432359 GN=BN1205_043760 PE=4 SV=1	TGVEG_205510	putative nucleolar protein 5	cytosol				0	0	3	0	0	0	0	3	0	0	0	0	0	3	3	3
V4ZCG9	Diacylglycerol kinase OS=Toxoplasma gondii (strain ATCC 50861 / VEG) OX=432359 GN=TGVEG_202460 PE=3 SV=1	TGVEG_202460	diacylglycerol kinase accessory domain (presumed) domain-containing protein	PM - peripheral 2				0	0	3	0	0	0	0	4	0	0	0	0	0	3	3	3
B9Q6J4	Putative transmembrane protein OS=Toxoplasma gondii (strain ATCC 50861 / VEG) OX=432359 GN=BN1205_060350 PE=4 SV=1	TGVEG_236870	putative transmembrane protein					0	0	3	6	3	0	0	4	9	3	0	0	0	3	0.5	1
A0A125YP36	Serine/threonine specific protein phosphatase OS=Toxoplasma gondii (strain ATCC 50861 / VEG) OX=432359 GN=TGVEG_304955 PE=4 SV=1	TGVEG_304955	serine/threonine specific protein phosphatase	dense granules				0	0	3	5	22	0	0	4	5	25	0	0	0	3	0.6	0.136364
V5BAC2	RBR-type E3 ubiquitin transferase OS=Toxoplasma gondii (strain ATCC 50861 / VEG) OX=432359 GN=TGVEG_226050 PE=3 SV=1	TGVEG_226050	hypothetical protein					0	0	3	4	5	0	0	3	4	5	0	0	0	3	0.75	0.6
A0A125YGV3	RNA recognition motif 2 domain-containing protein OS=Toxoplasma gondii (strain ATCC 50861 / VEG) OX=432359 GN=BN1205_098960 PE=4 SV=1	TGVEG_313910	RNA recognition motif 2 protein	nucleus - non-chromatin				0	0	3	4	2	0	0	3	4	2	0	0	0	3	0.75	1.5
B9QR15	Rhoptry kinase family protein ROP35 OS=Toxoplasma gondii (strain ATCC 50861 / VEG) OX=432359 GN=BN1205_041270 PE=4 SV=1	TGVEG_304740	rhoptry kinase family protein ROP35	dense granules				0	0	3	1	8	0	0	3	1	9	0	0	0	3	3	0.375
B9Q6V9	Uncharacterized protein OS=Toxoplasma gondii (strain ATCC 50861 / VEG) OX=432359 GN=BN1205_063400 PE=4 SV=1	TGVEG_212090	hypothetical protein	PM - peripheral 2				0	0	3	1	2	0	0	3	1	2	0	0	0	3	3	1.5
B9PM19	Putative thioredoxin OS=Toxoplasma gondii (strain ATCC 50861 / VEG) OX=432359 GN=BN1205_064730 PE=4 SV=1	TGVEG_224060	putative thioredoxin	Golgi				0	0	3	0	2	0	0	3	0	2	0	0	0	3	3	1.5
B9QPL9	Poly(ADP-ribose) glycohydrolase OS=Toxoplasma gondii (strain ATCC 50861 / VEG) OX=432359 GN=TGVEG_280380 PE=4 SV=1	TGVEG_280380	poly(ADP-ribose) glycohydrolase	dense granules				0	0	3	0	4	0	0	3	0	4	0	0	0	3	3	0.75
V4ZG77	Rhoptry kinase family protein ROP33 OS=Toxoplasma gondii (strain ATCC 50861 / VEG) OX=432359 GN=TGVEG_201130 PE=4 SV=1	TGVEG_201130	rhoptry kinase family protein ROP33	dense granules				0	0	3	0	5	0	0	4	0	5	0	0	0	3	3	0.6
B6K9R8	Uncharacterized protein OS=Toxoplasma gondii (strain ATCC 50861 / VEG) OX=432359 GN=BN1205_101350 PE=4 SV=1	TGVEG_316250	hypothetical protein	dense granules				0	0	3	0	12	0	0	3	0	12	0	0	0	3	3	0.25
A0A125YVU4	Uncharacterized protein OS=Toxoplasma gondii (strain ATCC 50861 / VEG) OX=432359 GN=TGVEG_233870 PE=4 SV=1	TGVEG_233870	hypothetical protein	nucleolus				0	0	3	0	15	0	0	4	0	15	0	0	0	3	3	0.2
V4ZIE7	Uncharacterized protein OS=Toxoplasma gondii (strain ATCC 50861 / VEG) OX=432359 GN=TGVEG_260520 PE=4 SV=1	TGVEG_260520	hypothetical protein	dense granules				0	0	3	0	3	0	0	3	0	3	0	0	0	3	3	1
B9Q7Q4	Putative transmembrane protein OS=Toxoplasma gondii (strain ATCC 50861 / VEG) OX=432359 GN=BN1205_066150 PE=4 SV=1	TGVEG_225160	putative transmembrane protein	dense granules				0	0	2	5	3	0	0	3	6	3	0	0	0	2	0.4	0.666667
B9PKF2	Uncharacterized protein OS=Toxoplasma gondii (strain ATCC 50861 / VEG) OX=432359 GN=BN1205_073090 PE=4 SV=1	TGVEG_261620	hypothetical protein					0	0	2	2	0	0	0	2	2	0	0	0	0	2	1	2
A0A125YKL8	DnaJ domain-containing protein OS=Toxoplasma gondii (strain ATCC 50861 / VEG) OX=432359 GN=BN1205_097460 PE=4 SV=1	TGVEG_313400	DnaJ domain-containing protein	nucleus - chromatin				0	0	2	1	1	0	0	3	1	2	0	0	0	2	2	2
B6KBQ0	Methyltransferase domain-containing protein OS=Toxoplasma gondii (strain ATCC 50861 / VEG) OX=432359 GN=BN1205_073780 PE=4 SV=1	TGVEG_260610	methyltransferase					0	0	2	1	1	0	0	3	1	1	0	0	0	2	2	2
B9PLI2	ATP-dependent helicase, putaive OS=Toxoplasma gondii (strain ATCC 50861 / VEG) OX=432359 GN=BN1205_077710 PE=3 SV=1	TGVEG_256770	putative eukaryotic translation initiation factor 4A, isoform 3	nucleus - non-chromatin				0	0	2	1	1	0	0	2	1	1	0	0	0	2	2	2
B9PH46	Cluster of Enolase 2 OS=Toxoplasma gondii (strain ATCC 50861 / VEG) OX=432359 GN=BN1205_015860 PE=3 SV=1 (B9PH46_TOXGV)	TGVEG_268850	enolase 2	cytosol				0	0	2	0	0	0	0	2	0	0	0	0	0	2	2	2
B9QK32	Coatomer alpha subunit, putative OS=Toxoplasma gondii (strain ATCC 50861 / VEG) OX=432359 GN=BN1205_090650 PE=4 SV=1	TGVEG_240650	putative coatomer protein complex, subunit alpha	nucleus - chromatin				0	0	2	0	0	0	0	3	0	0	0	0	0	2	2	2
A0A0F7V3S9	Putative transmembrane protein OS=Toxoplasma gondii (strain ATCC 50861 / VEG) OX=432359 GN=BN1205_024865 PE=4 SV=1	TGVEG_230705	putative transmembrane protein	dense granules				0	0	2	0	0	0	0	2	0	0	0	0	0	2	2	2
B9PIG4	Ribosome biogenesis protein Nop16 OS=Toxoplasma gondii (strain ATCC 50861 / VEG) OX=432359 GN=BN1205_096990 PE=4 SV=1	TGVEG_312960	ribosome biogenesis protein Nop16	nucleus - non-chromatin				0	0	2	0	0	0	0	2	0	0	0	0	0	2	2	2
B9PP22	Prohibitin, putative OS=Toxoplasma gondii (strain ATCC 50861 / VEG) OX=432359 GN=BN1205_103680 PE=4 SV=1	TGVEG_243950	putative prohibitin	mitochondrion - membranes				0	0	2	0	0	0	0	2	0	0	0	0	0	2	2	2
B9Q2D7	Pre-rRNA-processing protein PNO1 OS=Toxoplasma gondii (strain ATCC 50861 / VEG) OX=432359 GN=BN1205_087040 PE=4 SV=1	TGVEG_220490	putative pre-rRNA-processing protein PNO1	nucleolus				0	0	2	0	0	0	0	2	0	0	0	0	0	2	2	2
V4ZJK8	Ser/Thr phosphatase family protein OS=Toxoplasma gondii (strain ATCC 50861 / VEG) OX=432359 GN=TGVEG_226072 PE=4 SV=1	TGVEG_226072	Ser/Thr phosphatase family protein	endomembrane vesicles				0	0	2	0	0	0	0	2	0	0	0	0	0	2	2	2
V5BEP0	Uncharacterized protein OS=Toxoplasma gondii (strain ATCC 50861 / VEG) OX=432359 GN=BN1205_081900 PE=4 SV=1	TGVEG_288000	hypothetical protein	dense granules				0	0	2	0	0	0	0	2	0	0	0	0	0	2	2	2
A0A125YX76	Histone H2A OS=Toxoplasma gondii (strain ATCC 50861 / VEG) OX=432359 GN=TGVEG_261250 PE=3 SV=1	TGVEG_261250	histone H2A1	nucleolus				0	0	2	0	2	0	0	2	0	2	0	0	0	2	2	1
B6KAE7	Uncharacterized protein OS=Toxoplasma gondii (strain ATCC 50861 / VEG) OX=432359 GN=BN1205_094880 PE=4 SV=1	TGVEG_310790	hypothetical protein	ER 2				0	0	2	0	2	0	0	2	0	4	0	0	0	2	2	1
B9QAS9	Lipase domain-containing protein OS=Toxoplasma gondii (strain ATCC 50861 / VEG) OX=432359 GN=BN1205_072450 PE=4 SV=1	TGVEG_262400	lipase	dense granules				0	0	2	0	2	0	0	2	0	3	0	0	0	2	2	1
V4YSN2	Putative transmembrane protein OS=Toxoplasma gondii (strain ATCC 50861 / VEG) OX=432359 GN=BN1205_036545 PE=4 SV=1	TGVEG_275460	putative transmembrane protein	dense granules				0	0	2	0	2	0	0	2	0	2	0	0	0	2	2	1
V5AWC8	Nucleoside-triphosphatase OS=Toxoplasma gondii (strain ATCC 50861 / VEG) OX=432359 GN=TGVEG_360830 PE=3 SV=1	TGVEG_360830	nucleoside-triphosphatase	#N/A				0	0	2	0	2	0	0	3	0	2	0	0	0	2	2	1
V4Z362	NTPase (Fragment) OS=Toxoplasma gondii (strain ATCC 50861 / VEG) OX=432359 GN=TGVEG_440110 PE=3 SV=1	TGVEG_440110	NTPase	#N/A				0	0	2	0	3	0	0	3	0	3	0	0	0	2	2	0.666667
A0A125YZG3	Putative transmembrane protein OS=Toxoplasma gondii (strain ATCC 50861 / VEG) OX=432359 GN=TGVEG_306680 PE=4 SV=1	TGVEG_306680	putative transmembrane protein					0	0	2	0	4	0	0	2	0	4	0	0	0	2	2	0.5
B9QE07	Uncharacterized protein OS=Toxoplasma gondii (strain ATCC 50861 / VEG) OX=432359 GN=BN1205_083240 PE=4 SV=1	TGVEG_289380	hypothetical protein	dense granules				0	0	2	0	4	0	0	2	0	4	0	0	0	2	2	0.5
B9QGB4	Uncharacterized protein OS=Toxoplasma gondii (strain ATCC 50861 / VEG) OX=432359 GN=BN1205_034330 PE=4 SV=1	TGVEG_213880	hypothetical protein					0	0	2	0	7	0	0	2	0	7	0	0	0	2	2	0.285714
V4ZAY0	Protein phosphatase 2C domain-containing protein OS=Toxoplasma gondii (strain ATCC 50861 / VEG) OX=432359 GN=BN1205_059740 PE=3 SV=1	TGVEG_237500	protein phosphatase 2C domain-containing protein	dense granules				0	0	2	0	9	0	0	2	0	9	0	0	0	2	2	0.222222
B9PNF3	60S ribosomal protein L22, putative OS=Toxoplasma gondii (strain ATCC 50861 / VEG) OX=432359 GN=BN1205_091810 PE=4 SV=1	TGVEG_239760	ribosomal protein RPL22	60S ribosome				0	0	2	0	0	0	0	4	0	0	0	0	0	2	2	2
B9PS36	Putative transport protein Sec24 OS=Toxoplasma gondii (strain ATCC 50861 / VEG) OX=432359 GN=BN1205_027670 PE=4 SV=1	TGVEG_277000	putative transport protein Sec24	nucleus - chromatin				0	0	2	0	0	0	0	3	0	0	0	0	0	2	2	2
V4ZEY5	Uncharacterized protein OS=Toxoplasma gondii (strain ATCC 50861 / VEG) OX=432359 GN=TGVEG_235740 PE=4 SV=1	TGVEG_235740	hypothetical protein	19S proteasome				0	0	2	0	0	0	0	3	0	0	0	0	0	2	2	2
V5AWM3	Putative eukaryotic translation initiation factor 3 subunit 7 OS=Toxoplasma gondii (strain ATCC 50861 / VEG) OX=432359 GN=TGVEG_317720A PE=4 SV=1	TGVEG_317720A	putative eukaryotic translation initiation factor 3 subunit 7	#N/A				0	0	2	0	0	0	0	3	0	0	0	0	0	2	2	2
A0A0F7V1A1	Myosin light chain MLC1 OS=Toxoplasma gondii (strain ATCC 50861 / VEG) OX=432359 GN=BN1205_076770 PE=4 SV=1	TGVEG_257680	myosin light chain MLC1	IMC				0	0	2	0	0	0	0	2	0	0	0	0	0	2	2	2
A0A125YGF1	WD domain, G-beta repeat-containing protein OS=Toxoplasma gondii (strain ATCC 50861 / VEG) OX=432359 GN=BN1205_095640 PE=4 SV=1	TGVEG_311625	WD domain, G-beta repeat-containing protein					0	0	2	0	0	0	0	2	0	0	0	0	0	2	2	2
A0A125YGR1	Rhoptry kinase family protein ROP40 (Incomplete catalytic triad) OS=Toxoplasma gondii (strain ATCC 50861 / VEG) OX=432359 GN=TGVEG_291960 PE=4 SV=1	TGVEG_291960	rhoptry kinase family protein ROP40 (incomplete catalytic triad)	rhoptries 1				0	0	2	0	0	0	0	2	0	0	0	0	0	2	2	2
A0A125YHP1	Rhoptry protein ROP9 OS=Toxoplasma gondii (strain ATCC 50861 / VEG) OX=432359 GN=BN1205_103560 PE=4 SV=1	TGVEG_243730	rhoptry protein ROP9	rhoptries 1				0	0	2	0	0	0	0	2	0	0	0	0	0	2	2	2
A0A125YHY8	Microtubule associated protein SPM2 OS=Toxoplasma gondii (strain ATCC 50861 / VEG) OX=432359 GN=BN1205_033800 PE=4 SV=1	TGVEG_286590	microtubule associated protein SPM2	tubulin cytoskeleton				0	0	2	0	0	0	0	2	0	0	0	0	0	2	2	2
A0A125YS47	40S ribosomal protein S21 OS=Toxoplasma gondii (strain ATCC 50861 / VEG) OX=432359 GN=BN1205_075000 PE=1 SV=1	TGVEG_259240	ribosomal protein RPS21	cytosol				0	0	2	0	0	0	0	2	0	0	0	0	0	2	2	2
B6KFE8	Putative chaperonin cpn60 OS=Toxoplasma gondii (strain ATCC 50861 / VEG) OX=432359 GN=BN1205_090700 PE=3 SV=1	TGVEG_240600	putative chaperonin cpn60	apicoplast				0	0	2	0	0	0	0	2	0	0	0	0	0	2	2	2
B6KKZ7	Protein transport protein SEC23 OS=Toxoplasma gondii (strain ATCC 50861 / VEG) OX=432359 GN=BN1205_084810 PE=3 SV=1	TGVEG_291680	Sec23/Sec24 trunk domain-containing protein	nucleus - non-chromatin				0	0	2	0	0	0	0	2	0	0	0	0	0	2	2	2
B9PK38	Uncharacterized protein OS=Toxoplasma gondii (strain ATCC 50861 / VEG) OX=432359 GN=BN1205_095840 PE=4 SV=1	TGVEG_311830	hypothetical protein					0	0	2	0	0	0	0	2	0	0	0	0	0	2	2	2
B9PK50	Cluster of Putative small GTPase Rab2 OS=Toxoplasma gondii (strain ATCC 50861 / VEG) OX=432359 GN=BN1205_096060 PE=4 SV=1 (B9PK50_TOXGV)	TGVEG_312050	putative small GTPase Rab2	Golgi				0	0	2	0	0	0	0	2	0	0	0	0	0	2	2	2
B9PKJ6	26S protease regulatory subunit 8, putative OS=Toxoplasma gondii (strain ATCC 50861 / VEG) OX=432359 GN=BN1205_073480 PE=3 SV=1	TGVEG_261010	putative tat-binding family protein	19S proteasome				0	0	2	0	0	0	0	2	0	0	0	0	0	2	2	2
B9PN40	26S proteasome regulatory ATPase subunit,putative OS=Toxoplasma gondii (strain ATCC 50861 / VEG) OX=432359 GN=BN1205_068990 PE=3 SV=1	TGVEG_228210	26S proteasome regulatory subunit	19S proteasome				0	0	2	0	0	0	0	2	0	0	0	0	0	2	2	2
B9PNS2	Nuclease and tudor domain-containing protein OS=Toxoplasma gondii (strain ATCC 50861 / VEG) OX=432359 GN=BN1205_035920 PE=4 SV=1	TGVEG_238050	nuclease and tudor domain-containing protein	nucleus - non-chromatin				0	0	2	0	0	0	0	2	0	0	0	0	0	2	2	2
B9PWY7	60S ribosomal protein L12, putative OS=Toxoplasma gondii (strain ATCC 50861 / VEG) OX=432359 GN=BN1205_057810 PE=3 SV=1	TGVEG_254440	ribosomal protein RPL12	60S ribosome				0	0	2	0	0	0	0	2	0	0	0	0	0	2	2	2
B9PZD2	Calcyclin binding protein, putative OS=Toxoplasma gondii (strain ATCC 50861 / VEG) OX=432359 GN=BN1205_107240 PE=4 SV=1	TGVEG_305820	SGS domain-containing protein	cytosol				0	0	2	0	0	0	0	2	0	0	0	0	0	2	2	2
B9Q2S1	Threonyl-tRNA synthetase family protein OS=Toxoplasma gondii (strain ATCC 50861 / VEG) OX=432359 GN=BN1205_007520 PE=3 SV=1	TGVEG_300260	threonyl-tRNA synthetase family protein	cytosol				0	0	2	0	0	0	0	2	0	0	0	0	0	2	2	2
B9Q788	Myosin A, putative OS=Toxoplasma gondii (strain ATCC 50861 / VEG) OX=432359 GN=BN1205_061910 PE=3 SV=1	TGVEG_235470	myosin A	IMC				0	0	2	0	0	0	0	2	0	0	0	0	0	2	2	2
B9Q857	Pyrophosphate--fructose 6-phosphate 1-phosphotransferase OS=Toxoplasma gondii (strain ATCC 50861 / VEG) OX=432359 GN=BN1205_067980 PE=3 SV=1	TGVEG_226960	phosphofructokinase PFKII	cytosol				0	0	2	0	0	0	0	2	0	0	0	0	0	2	2	2
B9QPX7	Phosphoribosylpyrophosphate synthetase,putative OS=Toxoplasma gondii (strain ATCC 50861 / VEG) OX=432359 GN=BN1205_087410 PE=4 SV=1	TGVEG_220100	phosphoribosylpyrophosphate synthetase	mitochondrion - soluble				0	0	2	0	0	0	0	2	0	0	0	0	0	2	2	2
B9QR64	RNA binding protein, putative OS=Toxoplasma gondii (strain ATCC 50861 / VEG) OX=432359 GN=BN1205_000150 PE=4 SV=1	TGVEG_206670	RNA recognition motif (A.K.A RRM, RBD, or RNP domain) protein	nucleus - non-chromatin				0	0	2	0	0	0	0	2	0	0	0	0	0	2	2	2
V4YKE0	Nin one binding (NOB1) Zn-ribbon family protein OS=Toxoplasma gondii (strain ATCC 50861 / VEG) OX=432359 GN=BN1205_071170 PE=4 SV=1	TGVEG_218570	Nin one binding (NOB1) Zn-ribbon family protein					0	0	2	0	0	0	0	2	0	0	0	0	0	2	2	2
V4YYZ4	Putative eukaryotic peptide chain release factor OS=Toxoplasma gondii (strain ATCC 50861 / VEG) OX=432359 GN=TGVEG_304710 PE=4 SV=1	TGVEG_304710	putative eukaryotic peptide chain release factor	nucleus - chromatin				0	0	2	0	0	0	0	2	0	0	0	0	0	2	2	2
V4Z074	PEP-carboxykinase I OS=Toxoplasma gondii (strain ATCC 50861 / VEG) OX=432359 GN=TGVEG_289650 PE=3 SV=1	TGVEG_289650	PEP-carboxykinase I	cytosol				0	0	2	0	0	0	0	2	0	0	0	0	0	2	2	2
V4Z6D5	Sarcalumenin/eps15 family protein (Fragment) OS=Toxoplasma gondii (strain ATCC 50861 / VEG) OX=432359 GN=TGVEG_231210 PE=3 SV=1	TGVEG_231210	sarcalumenin/eps15 family protein	nucleus - chromatin				0	0	2	0	0	0	0	2	0	0	0	0	0	2	2	2
V4Z6M2	SAG-related sequence SRS29B OS=Toxoplasma gondii (strain ATCC 50861 / VEG) OX=432359 GN=TGVEG_233460 PE=4 SV=1	TGVEG_233460	SAG-related sequence SRS29B	PM - peripheral 1				0	0	2	0	0	0	0	2	0	0	0	0	0	2	2	2
V4Z712	Major facilitator superfamily domain-containing protein OS=Toxoplasma gondii (strain ATCC 50861 / VEG) OX=432359 GN=BN1205_011117 PE=4 SV=1	TGVEG_320020	transporter, major facilitator family protein	PM - integral				0	0	2	0	0	0	0	2	0	0	0	0	0	2	2	2
V4Z9X6	Pumilio-family RNA binding repeat-containing protein OS=Toxoplasma gondii (strain ATCC 50861 / VEG) OX=432359 GN=TGVEG_260600 PE=4 SV=1	TGVEG_260600	Pumilio-family RNA binding repeat-containing protein	nucleus - chromatin				0	0	2	0	0	0	0	2	0	0	0	0	0	2	2	2
V4ZM83	Selenide, water dikinase OS=Toxoplasma gondii (strain ATCC 50861 / VEG) OX=432359 GN=BN1205_079830 PE=4 SV=1	TGVEG_280560	selenide, water dikinase	PM - peripheral 2				0	0	2	0	0	0	0	2	0	0	0	0	0	2	2	2
A0A0F7UVV5	Rhoptry kinase family protein ROP16 OS=Toxoplasma gondii (strain ATCC 50861 / VEG) OX=432359 GN=BN1205_071990 PE=4 SV=1	TGVEG_262730	rhoptry protein ROP16	rhoptries 1				0	0	2	0	1	0	0	2	0	1	0	0	0	2	2	2
B9PPK8	1-acyl-sn-glycerol-3-phosphate acyltransferase,putative OS=Toxoplasma gondii (strain ATCC 50861 / VEG) OX=432359 GN=BN1205_090430 PE=4 SV=1	TGVEG_240860	acyltransferase domain-containing protein	Golgi				0	0	2	0	1	0	0	2	0	1	0	0	0	2	2	2
V4YND8	Microneme protein MIC3 OS=Toxoplasma gondii (strain ATCC 50861 / VEG) OX=432359 GN=TGVEG_319560 PE=4 SV=1	TGVEG_319560	microneme protein MIC3	micronemes				0	0	2	0	1	0	0	2	0	1	0	0	0	2	2	2
V4Z0J5	Nuclear NF-kB activating protein, putative OS=Toxoplasma gondii (strain ATCC 50861 / VEG) OX=432359 GN=BN1205_082120 PE=4 SV=1	TGVEG_288350	putative nuclear NF-kB activator	cytosol				0	0	2	0	1	0	0	2	0	1	0	0	0	2	2	2
B9PZA9	Glutathione s-transferase, n-terminal domain containing protein OS=Toxoplasma gondii (strain ATCC 50861 / VEG) OX=432359 GN=BN1205_107480 PE=4 SV=1	TGVEG_306030	glutathione s-transferase, n-terminal domain containing protein	ER				0	0	2	0	2	0	0	2	0	2	0	0	0	2	2	1
B9QN70	MIC2-associated protein M2AP OS=Toxoplasma gondii (strain ATCC 50861 / VEG) OX=432359 GN=BN1205_030950 PE=4 SV=1	TGVEG_214940	MIC2-associated protein M2AP	micronemes				0	0	2	0	2	0	0	4	0	2	0	0	0	2	2	1
V4YSU1	Protein disulfide-isomerase domain-containing protein (Fragment) OS=Toxoplasma gondii (strain ATCC 50861 / VEG) OX=432359 GN=TGVEG_238040A PE=4 SV=1	TGVEG_238040A	protein disulfide-isomerase domain-containing protein	#N/A				0	0	1	0	0	0	0	1	0	0	0	0	0	1	1	1
B9PJD4	Cluster of Tubulin alpha chain OS=Toxoplasma gondii (strain ATCC 50861 / VEG) GN=BN1205_101500 PE=3 SV=1 (tr|B9PJD4|B9PJD4_TOXGV)	TGVEG_316400	alpha tubulin TUBA1	tubulin cytoskeleton				0	0	0	21	20	0	0	0	27	25	0	0	0	0	0	0
B6KSS5	Uncharacterized protein OS=Toxoplasma gondii (strain ATCC 50861 / VEG) OX=432359 GN=BN1205_037570 PE=4 SV=1	TGVEG_216720	hypothetical protein					0	0	0	11	4	0	0	0	13	5	0	0	0	0	0	0
B9PVY2	Putative transmembrane protein OS=Toxoplasma gondii (strain ATCC 50861 / VEG) OX=432359 GN=TGVEG_236890 PE=4 SV=1	TGVEG_236890	putative transmembrane protein	dense granules				0	0	0	6	1	0	0	0	9	1	0	0	0	0	0	0
B9PVN6	Protein transport protein Sec61 subunit beta OS=Toxoplasma gondii (strain ATCC 50861 / VEG) OX=432359 GN=BN1205_008900 PE=3 SV=1	TGVEG_211040	Sec61beta family protein	ER				0	0	0	5	4	0	0	0	5	4	0	0	0	0	0	0
A0A0F7V6C1	Cluster of Histone H2A OS=Toxoplasma gondii (strain ATCC 50861 / VEG) GN=BN1205_007580 PE=3 SV=1 (tr|A0A0F7V6C1|A0A0F7V6C1_TOXGV)	TGVEG_300200	histone H2AZ	nucleus - chromatin				0	0	0	5	8	0	0	0	7	9	0	0	0	0	0	0
B9PUD6	Uncharacterized protein OS=Toxoplasma gondii (strain ATCC 50861 / VEG) OX=432359 GN=BN1205_046150 PE=4 SV=1	TGVEG_203280	hypothetical protein					0	0	0	4	4	0	0	0	4	4	0	0	0	0	0	0
B6K8Z6	Putative transmembrane protein OS=Toxoplasma gondii (strain ATCC 50861 / VEG) GN=BN1205_097110 PE=4 SV=1	TGVEG_313080	putative transmembrane protein	ER				0	0	0	4	0	0	0	0	4	0	0	0	0	0	0	0
B9Q1X9	Uncharacterized protein OS=Toxoplasma gondii (strain ATCC 50861 / VEG) GN=BN1205_086420 PE=4 SV=1	TGVEG_266470	hypothetical protein	nucleus - non-chromatin				0	0	0	4	1	0	0	0	4	1	0	0	0	0	0	0
A0A0F7UNS7	Cluster of Rhoptry protein ROP7 OS=Toxoplasma gondii (strain ATCC 50861 / VEG) GN=BN1205_050030 PE=4 SV=1 (tr|A0A0F7UNS7|A0A0F7UNS7_TOXGV)	TGVEG_295110	rhoptry protein ROP7	rhoptries 1				0	0	0	3	3	0	0	0	3	3	0	0	0	0	0	0
V4YYL5	Rhoptry neck protein RON2 OS=Toxoplasma gondii (strain ATCC 50861 / VEG) OX=432359 GN=TGVEG_300100 PE=4 SV=1	TGVEG_300100	rhoptry neck protein RON2	rhoptries 1				0	0	0	3	3	0	0	0	3	3	0	0	0	0	0	0
A0A125YZL0	Sec7 domain-containing protein OS=Toxoplasma gondii (strain ATCC 50861 / VEG) GN=BN1205_096390 PE=4 SV=1	TGVEG_312300	Sec7 domain-containing protein					0	0	0	3	1	0	0	0	3	1	0	0	0	0	0	0
A0A125YX78	Putative transmembrane protein OS=Toxoplasma gondii (strain ATCC 50861 / VEG) GN=TGVEG_207920 PE=4 SV=1	TGVEG_207920	putative transmembrane protein	PM - peripheral 2				0	0	0	2	0	0	0	0	2	0	0	0	0	0	0	0
B9PFU8	Cell division protein CDC48CY OS=Toxoplasma gondii (strain ATCC 50861 / VEG) GN=TGVEG_273090 PE=3 SV=1	TGVEG_273090	cell division protein CDC48CY	cytosol				0	0	0	2	0	0	0	0	2	0	0	0	0	0	0	0
A0A125YGF1	WD domain, G-beta repeat-containing protein OS=Toxoplasma gondii (strain ATCC 50861 / VEG) GN=BN1205_095640 PE=4 SV=1	TGVEG_311625	WD domain, G-beta repeat-containing protein					0	0	0	1	0	0	0	0	1	0	0	0	0	0	0	0
A0A125YKP4	Uncharacterized protein OS=Toxoplasma gondii (strain ATCC 50861 / VEG) GN=TGVEG_250030 PE=4 SV=1	TGVEG_250030	hypothetical protein					0	0	0	1	0	0	0	0	1	0	0	0	0	0	0	0
V4ZKN2	Uncharacterized protein OS=Toxoplasma gondii (strain ATCC 50861 / VEG) GN=TGVEG_282130 PE=4 SV=1	TGVEG_282130	hypothetical protein	Golgi				0	0	0	1	0	0	0	0	1	0	0	0	0	0	0	0
V4ZL39	Zinc-finger in ubiquitin-hydrolases domain-containing protein OS=Toxoplasma gondii (strain ATCC 50861 / VEG) GN=BN1205_001320 PE=4 SV=1	TGVEG_250780	Zn-finger in ubiquitin-hydrolases domain-containing protein					0	0	0	1	1	0	0	0	1	1	0	0	0	0	0	0
B9Q0N7	Cluster of 14-3-3 protein OS=Toxoplasma gondii (strain ATCC 50861 / VEG) GN=BN1205_049880 PE=3 SV=1 (tr|B9Q0N7|B9Q0N7_TOXGV)	TGVEG_263090	14-3-3 protein	cytosol				0	0	0	1	3	0	0	0	1	3	0	0	0	0	0	0
A0A0F7UZ25	Histone H3 OS=Toxoplasma gondii (strain ATCC 50861 / VEG) GN=BN1205_073350 PE=3 SV=1	TGVEG_261240	histone H3					0	0	0	1	1	0	0	0	1	1	0	0	0	0	0	0
A0A125YYC7	Nucleolar 12, 25 kDa protein OS=Toxoplasma gondii (strain ATCC 50861 / VEG) OX=432359 GN=BN1205_037865 PE=4 SV=1	TGVEG_216435	nucleolar 12, 25 kDa protein	nucleus - non-chromatin				0	0	0	1	0	0	0	0	1	0	0	0	0	0	0	0
B6K9S7	Uncharacterized protein OS=Toxoplasma gondii (strain ATCC 50861 / VEG) OX=432359 GN=BN1205_101440 PE=4 SV=1	TGVEG_316340	hypothetical protein	IMC				0	0	0	1	0	0	0	0	1	0	0	0	0	0	0	0
V4YSG2	Uncharacterized protein OS=Toxoplasma gondii (strain ATCC 50861 / VEG) OX=432359 GN=TGVEG_215220 PE=4 SV=1	TGVEG_215220	hypothetical protein	dense granules				0	0	0	1	0	0	0	0	1	0	0	0	0	0	0	0
A0A0F7UV78	Dense granule protein 5 OS=Toxoplasma gondii (strain ATCC 50861 / VEG) OX=432359 GN=BN1205_033680 PE=4 SV=1	TGVEG_286450	dense granule protein GRA5	dense granules				0	0	0	1	1	0	0	0	2	2	0	0	0	0	0	0
A0A0F7V3T7	Dense granule protein GRA6 OS=Toxoplasma gondii (strain ATCC 50861 / VEG) OX=432359 GN=BN1205_036530 PE=4 SV=1	TGVEG_275440	dense granule protein GRA6	dense granules				0	0	0	1	1	0	0	0	1	1	0	0	0	0	0	0
B6K8M8	Uncharacterized protein OS=Toxoplasma gondii (strain ATCC 50861 / VEG) OX=432359 GN=BN1205_095710 PE=4 SV=1	TGVEG_311700	hypothetical protein					0	0	0	1	1	0	0	0	1	1	0	0	0	0	0	0
B6K9M3	DnaJ domain-containing protein OS=Toxoplasma gondii (strain ATCC 50861 / VEG) OX=432359 GN=BN1205_100820 PE=4 SV=1	TGVEG_315690	DnaJ domain-containing protein	nucleus - chromatin				0	0	0	1	1	0	0	0	1	1	0	0	0	0	0	0
B9PIK4	Uncharacterized protein OS=Toxoplasma gondii (strain ATCC 50861 / VEG) OX=432359 GN=BN1205_097440 PE=4 SV=1	TGVEG_313380	hypothetical protein	IMC				0	0	0	1	1	0	0	0	1	1	0	0	0	0	0	0
B9PQG3	Peptidase S15, putative OS=Toxoplasma gondii (strain ATCC 50861 / VEG) OX=432359 GN=BN1205_071200 PE=4 SV=1	TGVEG_218540	putative peptidase S15	ER				0	0	0	1	1	0	0	0	1	1	0	0	0	0	0	0
B9QGZ2	Peptidylprolyl isomerase OS=Toxoplasma gondii (strain ATCC 50861 / VEG) OX=432359 GN=BN1205_033240 PE=4 SV=1	TGVEG_285850	peptidyl-prolyl cis-trans isomerase, FKBP-type domain-containing protein	nucleus - non-chromatin				0	0	0	1	2	0	0	0	1	2	0	0	0	0	0	0
V4ZHG8	Kinesin-like protein OS=Toxoplasma gondii (strain ATCC 50861 / VEG) OX=432359 GN=TGVEG_206570 PE=3 SV=1	TGVEG_206570	putative kinesin					0	0	0	1	1	0	0	0	1	1	0	0	0	0	0	0
V5B071	Uncharacterized protein OS=Toxoplasma gondii (strain ATCC 50861 / VEG) OX=432359 GN=TGVEG_292950 PE=4 SV=1	TGVEG_292950	hypothetical protein	apical 1				0	0	0	1	1	0	0	0	1	1	0	0	0	0	0	0
A0A0F7V486	Uncharacterized protein OS=Toxoplasma gondii (strain ATCC 50861 / VEG) GN=BN1205_023080 PE=4 SV=1	TGVEG_232560	hypothetical protein					0	0	0	1	0	0	0	0	1	0	0	0	0	0	0	0
A0A125YMZ3	Uncharacterized protein OS=Toxoplasma gondii (strain ATCC 50861 / VEG) GN=TGVEG_251890 PE=4 SV=1	TGVEG_251890	hypothetical protein	mitochondrion - soluble				0	0	0	1	0	0	0	0	1	0	0	0	0	0	0	0
A0A125YNW4	Methyltransferase domain-containing protein OS=Toxoplasma gondii (strain ATCC 50861 / VEG) GN=TGVEG_247590 PE=4 SV=1	TGVEG_247590	methyltransferase domain-containing protein	mitochondrion - membranes				0	0	0	1	0	0	0	0	1	0	0	0	0	0	0	0
A0A125YP65	Putative sulfite oxidase OS=Toxoplasma gondii (strain ATCC 50861 / VEG) GN=BN1205_050240 PE=4 SV=1	TGVEG_295720	putative sulfite oxidase					0	0	0	1	0	0	0	0	1	0	0	0	0	0	0	0
B6KAM6	mRNA turnover 4 (MRT4) family protein OS=Toxoplasma gondii (strain ATCC 50861 / VEG) GN=BN1205_079040 PE=4 SV=1	TGVEG_255320	mRNA turnover 4 (MRT4) family protein	nucleus - non-chromatin				0	0	0	1	0	0	0	0	1	0	0	0	0	0	0	0
B6KJQ3	DnaJ domain-containing protein OS=Toxoplasma gondii (strain ATCC 50861 / VEG) GN=BN1205_023720 PE=4 SV=1	TGVEG_232050	DnaJ domain-containing protein	ER				0	0	0	1	0	0	0	0	1	0	0	0	0	0	0	0
B6KR25	HEAT repeat-containing protein OS=Toxoplasma gondii (strain ATCC 50861 / VEG) GN=BN1205_106360 PE=4 SV=1	TGVEG_305040	HEAT repeat-containing protein	cytosol				0	0	0	1	0	0	0	0	1	0	0	0	0	0	0	0
B9PII8	Eukaryotic initiation factor-2, alpha subunit OS=Toxoplasma gondii (strain ATCC 50861 / VEG) GN=BN1205_097260 PE=4 SV=1	TGVEG_313230	eukaryotic initiation factor-2, alpha subunit	cytosol				0	0	0	1	0	0	0	0	1	0	0	0	0	0	0	0
B9PIN1	Putative transmembrane protein OS=Toxoplasma gondii (strain ATCC 50861 / VEG) GN=BN1205_098700 PE=4 SV=1	TGVEG_313640	putative transmembrane protein	apicoplast				0	0	0	1	0	0	0	0	1	0	0	0	0	0	0	0
B9PNJ9	Ribosomal protein L37 OS=Toxoplasma gondii (strain ATCC 50861 / VEG) GN=BN1205_092280 PE=3 SV=1	TGVEG_239330	ribosomal protein RPL37	60S ribosome				0	0	0	1	0	0	0	0	1	0	0	0	0	0	0	0
B9Q5H6	MIF4G domain-containing protein OS=Toxoplasma gondii (strain ATCC 50861 / VEG) GN=BN1205_016290 PE=4 SV=1	TGVEG_269180	MIF4G domain-containing protein	nucleus - non-chromatin				0	0	0	1	0	0	0	0	1	0	0	0	0	0	0	0
B9QH35	Uncharacterized protein OS=Toxoplasma gondii (strain ATCC 50861 / VEG) GN=BN1205_051410 PE=4 SV=1	TGVEG_220900	hypothetical protein	PM - peripheral 2				0	0	0	1	0	0	0	0	1	0	0	0	0	0	0	0
V4YVB5	Alveolin domain containing intermediate filament IMC14 OS=Toxoplasma gondii (strain ATCC 50861 / VEG) GN=BN1205_073840 PE=4 SV=1	TGVEG_260540	alveolin domain containing intermediate filament IMC14	IMC				0	0	0	1	0	0	0	0	1	0	0	0	0	0	0	0
V4Z1A4	Uncharacterized protein OS=Toxoplasma gondii (strain ATCC 50861 / VEG) GN=TGVEG_293620 PE=4 SV=1	TGVEG_293620	hypothetical protein					0	0	0	1	0	0	0	0	1	0	0	0	0	0	0	0
V4Z9G5	Uncharacterized protein OS=Toxoplasma gondii (strain ATCC 50861 / VEG) GN=TGVEG_285250 PE=4 SV=1	TGVEG_285250	hypothetical protein	nucleus - chromatin				0	0	0	1	0	0	0	0	1	0	0	0	0	0	0	0
V4ZE19	Putative transmembrane protein OS=Toxoplasma gondii (strain ATCC 50861 / VEG) GN=BN1205_073270 PE=4 SV=1	TGVEG_261430	putative transmembrane protein	ER				0	0	0	1	0	0	0	0	1	0	0	0	0	0	0	0
A0A125YV10	SWI2/SNF2-containing protein OS=Toxoplasma gondii (strain ATCC 50861 / VEG) GN=TGVEG_229460 PE=4 SV=1	TGVEG_229460	SWI2/SNF2-containing protein					0	0	0	1	1	0	0	0	1	1	0	0	0	0	0	0
B6KHJ7	Amine-terminal domain cyclin OS=Toxoplasma gondii (strain ATCC 50861 / VEG) GN=TGVEG_249880 PE=4 SV=1	TGVEG_249880	amine-terminal domain cyclin					0	0	0	1	1	0	0	0	1	1	0	0	0	0	0	0
B6KNX7	Uncharacterized protein OS=Toxoplasma gondii (strain ATCC 50861 / VEG) GN=BN1205_058310 PE=4 SV=1	TGVEG_254960	hypothetical protein					0	0	0	1	1	0	0	0	1	1	0	0	0	0	0	0
B9PHN7	Protein transport protein Sec61 alpha subunit isoform 1, putative OS=Toxoplasma gondii (strain ATCC 50861 / VEG) GN=BN1205_017200 PE=3 SV=1	TGVEG_269980	putative preprotein translocase Sec61	ER				0	0	0	1	1	0	0	0	1	1	0	0	0	0	0	0
B9PJV3	Putative integral membrane protein OS=Toxoplasma gondii (strain ATCC 50861 / VEG) GN=BN1205_094970 PE=4 SV=1	TGVEG_310870	putative integral membrane protein	PM - peripheral 2				0	0	0	1	1	0	0	0	1	1	0	0	0	0	0	0
V4Z6P3	Putative DUF74 family protein OS=Toxoplasma gondii (strain ATCC 50861 / VEG) GN=TGVEG_211300 PE=4 SV=1	TGVEG_211300	putative DUF74 family protein	mitochondrion - soluble				0	0	0	1	1	0	0	0	1	1	0	0	0	0	0	0
V4Z9U0	Uncharacterized protein OS=Toxoplasma gondii (strain ATCC 50861 / VEG) GN=TGVEG_212810 PE=4 SV=1	TGVEG_212810	hypothetical protein					0	0	0	1	1	0	0	0	1	1	0	0	0	0	0	0
V4ZCL4	Ubiquitin carboxyl-terminal hydrolase OS=Toxoplasma gondii (strain ATCC 50861 / VEG) GN=BN1205_052270 PE=3 SV=1	TGVEG_221610	ubiquitin carboxyl-terminal hydrolase	nucleus - chromatin				0	0	0	1	1	0	0	0	1	1	0	0	0	0	0	0
V4ZN18	RbAp48 OS=Toxoplasma gondii (strain ATCC 50861 / VEG) GN=TGVEG_264820 PE=4 SV=1	TGVEG_264820	RbAp48	nucleus - chromatin				0	0	0	1	1	0	0	0	1	1	0	0	0	0	0	0
V5BCF9	Putative proteophosphoglycan 5, related protein OS=Toxoplasma gondii (strain ATCC 50861 / VEG) GN=BN1205_045625 PE=4 SV=1	TGVEG_203780	putative proteophosphoglycan 5, related protein	nucleus - chromatin				0	0	0	1	1	0	0	0	1	1	0	0	0	0	0	0
V5BMQ4	AP2 domain transcription factor AP2VIII-7 OS=Toxoplasma gondii (strain ATCC 50861 / VEG) GN=BN1205_016020 PE=4 SV=1	TGVEG_269010	AP2 domain transcription factor AP2VIII-7	nucleus - chromatin				0	0	0	1	1	0	0	0	1	1	0	0	0	0	0	0
V4Z7A0	Dense granule protein GRA15 OS=Toxoplasma gondii (strain ATCC 50861 / VEG) OX=432359 GN=BN1205_036550 PE=4 SV=1	TGVEG_275470	dense granule protein GRA15	dense granules				0	0	0	0	85	0	0	0	0	117	0	0	0	0	0	0
B9QFV0	Putative transmembrane protein OS=Toxoplasma gondii (strain ATCC 50861 / VEG) OX=432359 GN=BN1205_046730 PE=4 SV=1	TGVEG_202620	putative transmembrane protein	dense granules				0	0	0	0	9	0	0	0	0	10	0	0	0	0	0	0
A0A125YPS3	Uncharacterized protein OS=Toxoplasma gondii (strain ATCC 50861 / VEG) OX=432359 GN=TGVEG_215160 PE=4 SV=1	TGVEG_215160	hypothetical protein	dense granules				0	0	0	0	7	0	0	0	0	7	0	0	0	0	0	0
A0A125YK50	Alpha-galactosidase OS=Toxoplasma gondii (strain ATCC 50861 / VEG) OX=432359 GN=BN1205_094000 PE=3 SV=1	TGVEG_309930	melibiase subfamily protein	endomembrane vesicles				0	0	0	0	6	0	0	0	0	6	0	0	0	0	0	0
V4ZH06	Putative transmembrane protein OS=Toxoplasma gondii (strain ATCC 50861 / VEG) OX=432359 GN=BN1205_044720 PE=4 SV=1	TGVEG_204500	putative transmembrane protein					0	0	0	0	6	0	0	0	0	6	0	0	0	0	0	0
V5BDP9	Putative transmembrane protein OS=Toxoplasma gondii (strain ATCC 50861 / VEG) OX=432359 GN=BN1205_086485 PE=4 SV=1	TGVEG_266410	putative transmembrane protein	dense granules				0	0	0	0	6	0	0	0	0	6	0	0	0	0	0	0
B9QDV4	Uncharacterized protein OS=Toxoplasma gondii (strain ATCC 50861 / VEG) OX=432359 GN=BN1205_082700 PE=4 SV=1	TGVEG_288840	hypothetical protein	dense granules				0	0	0	0	5	0	0	0	0	6	0	0	0	0	0	0
B9QN33	Putative transmembrane protein OS=Toxoplasma gondii (strain ATCC 50861 / VEG) OX=432359 GN=BN1205_030460 PE=4 SV=1	TGVEG_215360	putative transmembrane protein	dense granules				0	0	0	0	5	0	0	0	0	5	0	0	0	0	0	0
B9QPV7	Putative transmembrane protein OS=Toxoplasma gondii (strain ATCC 50861 / VEG) OX=432359 GN=BN1205_087210 PE=4 SV=1	TGVEG_220330	putative transmembrane protein					0	0	0	0	5	0	0	0	0	6	0	0	0	0	0	0
V4ZAH2	Putative transmembrane protein OS=Toxoplasma gondii (strain ATCC 50861 / VEG) OX=432359 GN=BN1205_063160 PE=4 SV=1	TGVEG_211860	putative transmembrane protein					0	0	0	0	5	0	0	0	0	5	0	0	0	0	0	0
V4ZG71	Putative transmembrane protein (Fragment) OS=Toxoplasma gondii (strain ATCC 50861 / VEG) OX=432359 GN=TGVEG_201180A PE=4 SV=1	TGVEG_201180A	putative transmembrane protein	#N/A				0	0	0	0	5	0	0	0	0	5	0	0	0	0	0	0
B9QEX1	SAG-related sequence SRS44 OS=Toxoplasma gondii (strain ATCC 50861 / VEG) GN=BN1205_081610 PE=4 SV=1	TGVEG_264660	SAG-related sequence SRS44	dense granules				0	0	0	0	5	0	0	0	0	5	0	0	0	0	0	0
B9PIE0	Putative transmembrane protein OS=Toxoplasma gondii (strain ATCC 50861 / VEG) OX=432359 GN=BN1205_019980 PE=4 SV=1	TGVEG_272460	putative transmembrane protein	dense granules				0	0	0	0	4	0	0	0	0	4	0	0	0	0	0	0
B9PUG7	Putative transmembrane protein OS=Toxoplasma gondii (strain ATCC 50861 / VEG) OX=432359 GN=BN1205_046400 PE=4 SV=1	TGVEG_202940	putative transmembrane protein					0	0	0	0	4	0	0	0	0	6	0	0	0	0	0	0
B9Q5Q9	Putative transmembrane protein OS=Toxoplasma gondii (strain ATCC 50861 / VEG) OX=432359 GN=BN1205_016920 PE=4 SV=1	TGVEG_269690	putative transmembrane protein	dense granules				0	0	0	0	4	0	0	0	0	4	0	0	0	0	0	0
B9PYG2	Putative transmembrane protein OS=Toxoplasma gondii (strain ATCC 50861 / VEG) GN=BN1205_012850 PE=4 SV=1	TGVEG_294980	putative transmembrane protein	dense granules				0	0	0	0	4	0	0	0	0	4	0	0	0	0	0	0
A0A125YU42	Peptidase domain-containin Ubiquilin-4 OS=Toxoplasma gondii (strain ATCC 50861 / VEG) OX=432359 GN=BN1205_095700 PE=4 SV=1	TGVEG_311690	UBA/TS-N domain-containing protein	nucleus - chromatin				0	0	0	0	3	0	0	0	0	5	0	0	0	0	0	0
A0A125YXA8	Uncharacterized protein OS=Toxoplasma gondii (strain ATCC 50861 / VEG) OX=432359 GN=BN1205_101007 PE=4 SV=1	TGVEG_315910	hypothetical protein	dense granules				0	0	0	0	3	0	0	0	0	3	0	0	0	0	0	0
B6KH38	Putative transmembrane protein OS=Toxoplasma gondii (strain ATCC 50861 / VEG) OX=432359 GN=BN1205_003750 PE=4 SV=1	TGVEG_248140	putative transmembrane protein	PM - peripheral 2				0	0	0	0	3	0	0	0	0	3	0	0	0	0	0	0
B6KJJ6	Putative transmembrane protein OS=Toxoplasma gondii (strain ATCC 50861 / VEG) OX=432359 GN=BN1205_024390 PE=4 SV=1	TGVEG_231180	putative transmembrane protein					0	0	0	0	3	0	0	0	0	3	0	0	0	0	0	0
B6KKZ2	Uncharacterized protein OS=Toxoplasma gondii (strain ATCC 50861 / VEG) OX=432359 GN=BN1205_084760 PE=4 SV=1	TGVEG_291630	hypothetical protein	dense granules				0	0	0	0	3	0	0	0	0	3	0	0	0	0	0	0
B9QFP4	Uncharacterized protein OS=Toxoplasma gondii (strain ATCC 50861 / VEG) OX=432359 GN=BN1205_046140 PE=4 SV=1	TGVEG_203290	hypothetical protein	dense granules				0	0	0	0	3	0	0	0	0	3	0	0	0	0	0	0
B9QP67	Putative transmembrane protein OS=Toxoplasma gondii (strain ATCC 50861 / VEG) OX=432359 GN=TGVEG_279350 PE=4 SV=1	TGVEG_279350	putative transmembrane protein	dense granules				0	0	0	0	3	0	0	0	0	3	0	0	0	0	0	0
V4ZG39	Putative transmembrane protein OS=Toxoplasma gondii (strain ATCC 50861 / VEG) OX=432359 GN=TGVEG_239010 PE=4 SV=1	TGVEG_239010	putative transmembrane protein	dense granules				0	0	0	0	3	0	0	0	0	3	0	0	0	0	0	0
V4ZUL9	Putative omega secalin (Fragment) OS=Toxoplasma gondii (strain ATCC 50861 / VEG) OX=432359 GN=TGVEG_231960B PE=4 SV=1	TGVEG_231960B	putative omega secalin	#N/A				0	0	0	0	3	0	0	0	0	3	0	0	0	0	0	0
B9QFF7	Putative transmembrane protein OS=Toxoplasma gondii (strain ATCC 50861 / VEG) GN=BN1205_044970 PE=4 SV=1	TGVEG_204270	putative transmembrane protein	dense granules -Soldati paper				0	0	0	0	3	0	0	0	0	3	0	0	0	0	0	0
A0A125YQC0	Putative transmembrane protein OS=Toxoplasma gondii (strain ATCC 50861 / VEG) OX=432359 GN=TGVEG_216770 PE=4 SV=1	TGVEG_216770	putative transmembrane protein					0	0	0	0	2	0	0	0	0	3	0	0	0	0	0	0
B6KBN3	46 kDa FK506-binding nuclear protein, putative OS=Toxoplasma gondii (strain ATCC 50861 / VEG) OX=432359 GN=BN1205_073950 PE=4 SV=1	TGVEG_260440	nuclear factor NF3	cytosol				0	0	0	0	2	0	0	0	0	2	0	0	0	0	0	0
B6KFA4	Uncharacterized protein OS=Toxoplasma gondii (strain ATCC 50861 / VEG) OX=432359 GN=BN1205_091510 PE=4 SV=1	TGVEG_240060	hypothetical protein	dense granules				0	0	0	0	2	0	0	0	0	2	0	0	0	0	0	0
B6KFA7	Putative rhoptry kinase family protein ROP34 OS=Toxoplasma gondii (strain ATCC 50861 / VEG) OX=432359 GN=BN1205_091480 PE=4 SV=1	TGVEG_240090	putative rhoptry kinase family protein ROP34	dense granules				0	0	0	0	2	0	0	0	0	2	0	0	0	0	0	0
B6KHP1	Uncharacterized protein OS=Toxoplasma gondii (strain ATCC 50861 / VEG) OX=432359 GN=BN1205_001260 PE=4 SV=1	TGVEG_250820	hypothetical protein	apical 1				0	0	0	0	2	0	0	0	0	2	0	0	0	0	0	0
B6KRY9	Putative transmembrane protein OS=Toxoplasma gondii (strain ATCC 50861 / VEG) OX=432359 GN=BN1205_071500 PE=4 SV=1	TGVEG_218240	putative transmembrane protein	IMC				0	0	0	0	2	0	0	0	0	2	0	0	0	0	0	0
B6KU18	3-ketoacyl-(Acyl-carrier-protein) reductase OS=Toxoplasma gondii (strain ATCC 50861 / VEG) OX=432359 GN=BN1205_006670 PE=4 SV=1	TGVEG_217740	3-ketoacyl-(acyl-carrier-protein) reductase	apicoplast				0	0	0	0	2	0	0	0	0	2	0	0	0	0	0	0
B9PTP9	Uncharacterized protein OS=Toxoplasma gondii (strain ATCC 50861 / VEG) OX=432359 GN=BN1205_083300 PE=4 SV=1	TGVEG_289540	hypothetical protein	dense granules				0	0	0	0	2	0	0	0	0	2	0	0	0	0	0	0
B9PU37	Putative transmembrane protein OS=Toxoplasma gondii (strain ATCC 50861 / VEG) OX=432359 GN=BN1205_044920 PE=4 SV=1	TGVEG_204320	putative transmembrane protein	dense granules				0	0	0	0	2	0	0	0	0	2	0	0	0	0	0	0
B9QCF8	Uncharacterized protein OS=Toxoplasma gondii (strain ATCC 50861 / VEG) OX=432359 GN=BN1205_006990 PE=4 SV=1	TGVEG_217530	hypothetical protein	dense granules				0	0	0	0	2	0	0	0	0	2	0	0	0	0	0	0
V5BKW3	Putative omega secalin (Fragment) OS=Toxoplasma gondii (strain ATCC 50861 / VEG) OX=432359 GN=TGVEG_231960A PE=4 SV=1	TGVEG_231960A	putative omega secalin	#N/A				0	0	0	0	2	0	0	0	0	2	0	0	0	0	0	0
A0A125YMN6	Putative transmembrane protein OS=Toxoplasma gondii (strain ATCC 50861 / VEG) GN=TGVEG_276900 PE=4 SV=1	TGVEG_276900	putative transmembrane protein	mitochondrion - membranes				0	0	0	0	1	0	0	0	0	1	0	0	0	0	0	0
B6K972	Regulator chromosome condensation1 repeat domain-containing protein OS=Toxoplasma gondii (strain ATCC 50861 / VEG) GN=BN1205_098900 PE=4 SV=1	TGVEG_313860	regulator of chromosome condensation (RCC1) repeat-containing protein	cytosol				0	0	0	0	1	0	0	0	0	1	0	0	0	0	0	0
B9QDD4	VRR-NUC domain-containing protein OS=Toxoplasma gondii (strain ATCC 50861 / VEG) GN=BN1205_003990 PE=4 SV=1	TGVEG_247790	VRR-NUC domain-containing protein					0	0	0	0	1	0	0	0	0	1	0	0	0	0	0	0
B9QIF7	Uncharacterized protein OS=Toxoplasma gondii (strain ATCC 50861 / VEG) GN=BN1205_011590 PE=4 SV=1	TGVEG_320540	hypothetical protein					0	0	0	0	1	0	0	0	0	1	0	0	0	0	0	0
B9QQM1	Membrane protein, putative OS=Toxoplasma gondii (strain ATCC 50861 / VEG) GN=BN1205_059290 PE=4 SV=1	TGVEG_321340	putative membrane protein	PM - peripheral 2				0	0	0	0	1	0	0	0	0	1	0	0	0	0	0	0
V4YY15	Toxoplasma gondii family C protein OS=Toxoplasma gondii (strain ATCC 50861 / VEG) GN=TGVEG_287280 PE=4 SV=1	TGVEG_287280	Toxoplasma gondii family C protein					0	0	0	0	1	0	0	0	0	1	0	0	0	0	0	0
B9PLW6	Putative transmembrane protein OS=Toxoplasma gondii (strain ATCC 50861 / VEG) OX=432359 GN=BN1205_064000 PE=4 SV=1	TGVEG_223550	putative transmembrane protein	nucleolus				0	0	0	0	1	0	0	0	0	2	0	0	0	0	0	0
B9PNY6	Putative transmembrane protein OS=Toxoplasma gondii (strain ATCC 50861 / VEG) OX=432359 GN=BN1205_103990 PE=4 SV=1	TGVEG_244280	putative transmembrane protein	dense granules				0	0	0	0	1	0	0	0	0	1	0	0	0	0	0	0
B9Q0N7	14-3-3 protein, putative OS=Toxoplasma gondii (strain ATCC 50861 / VEG) OX=432359 GN=BN1205_049880 PE=3 SV=1	TGVEG_263090	14-3-3 protein	cytosol				0	0	0	0	1	0	0	0	0	1	0	0	0	0	0	0
B9Q5A2	Uncharacterized protein OS=Toxoplasma gondii (strain ATCC 50861 / VEG) OX=432359 GN=BN1205_015890 PE=4 SV=1	TGVEG_268880	hypothetical protein	nucleolus				0	0	0	0	1	0	0	0	0	1	0	0	0	0	0	0
B9QG70	Lysophospholipase, putative OS=Toxoplasma gondii (strain ATCC 50861 / VEG) OX=432359 GN=BN1205_033790 PE=4 SV=1	TGVEG_286580	putative lysophospholipase	IMC				0	0	0	0	1	0	0	0	0	1	0	0	0	0	0	0
B9QME1	Phospholipase OS=Toxoplasma gondii (strain ATCC 50861 / VEG) OX=432359 GN=BN1205_107790 PE=4 SV=1	TGVEG_306330	phospholipase	PM - peripheral 2				0	0	0	0	1	0	0	0	0	1	0	0	0	0	0	0
V4Z117	Rhoptry protein ROP4 OS=Toxoplasma gondii (strain ATCC 50861 / VEG) OX=432359 GN=TGVEG_295125 PE=4 SV=1	TGVEG_295125	rhoptry protein ROP4	rhoptries 1				0	0	0	0	1	0	0	0	0	1	0	0	0	0	0	0
A0A0F7URB6	Histidyl-tRNA synthetase, putative OS=Toxoplasma gondii (strain ATCC 50861 / VEG) GN=BN1205_012780 PE=4 SV=1	TGVEG_295050	tRNA ligase class II core domain (G, H, P, S and T) domain-containing protein	ER 2				0	0	0	0	1	0	0	0	0	1	0	0	0	0	0	0
A0A0F7VDP1	Enoyl-acyl carrier reductase OS=Toxoplasma gondii (strain ATCC 50861 / VEG) GN=BN1205_000410 PE=4 SV=1	TGVEG_251930	enoyl-acyl carrier reductase ENR	apicoplast				0	0	0	0	1	0	0	0	0	1	0	0	0	0	0	0
A0A125YFB9	Polyadenylate-binding protein OS=Toxoplasma gondii (strain ATCC 50861 / VEG) GN=BN1205_065695 PE=3 SV=1	TGVEG_224850	putative polyadenylate binding protein	nucleus - non-chromatin				0	0	0	0	1	0	0	0	0	1	0	0	0	0	0	0
A0A125YFC1	Protein phosphatase 2C domain-containing protein (Fragment) OS=Toxoplasma gondii (strain ATCC 50861 / VEG) GN=TGVEG_201630B PE=4 SV=1	TGVEG_201630B	protein phosphatase 2C domain-containing protein	#N/A				0	0	0	0	1	0	0	0	0	1	0	0	0	0	0	0
A0A125YMY5	DnaJ domain-containing protein OS=Toxoplasma gondii (strain ATCC 50861 / VEG) GN=BN1205_074290 PE=4 SV=1	TGVEG_259980	DnaJ domain-containing protein	ER				0	0	0	0	1	0	0	0	0	1	0	0	0	0	0	0
A0A125YNQ3	Putative CD8+ T cell target antigen Tp2 OS=Toxoplasma gondii (strain ATCC 50861 / VEG) GN=TGVEG_255330 PE=4 SV=1	TGVEG_255330	putative CD8+ T cell target antigen Tp2	endomembrane vesicles				0	0	0	0	1	0	0	0	0	1	0	0	0	0	0	0
A0A125YNR6	Uncharacterized ACR, YagE family COG1723 domain-containing protein OS=Toxoplasma gondii (strain ATCC 50861 / VEG) GN=BN1205_015635 PE=4 SV=1	TGVEG_268630	YagE family protein	PM - peripheral 2				0	0	0	0	1	0	0	0	0	1	0	0	0	0	0	0
A0A125YP55	Platelet binding protein GspB, putative OS=Toxoplasma gondii (strain ATCC 50861 / VEG) GN=BN1205_050950 PE=4 SV=1	TGVEG_306890	putative platelet-binding protein GspB	dense granules				0	0	0	0	1	0	0	0	0	1	0	0	0	0	0	0
A0A125YPU7	Uncharacterized protein OS=Toxoplasma gondii (strain ATCC 50861 / VEG) GN=TGVEG_314362 PE=4 SV=1	TGVEG_314362	hypothetical protein					0	0	0	0	1	0	0	0	0	1	0	0	0	0	0	0
A0A125YSB9	Uncharacterized protein OS=Toxoplasma gondii (strain ATCC 50861 / VEG) GN=TGVEG_294970 PE=4 SV=1	TGVEG_294970	hypothetical protein	dense granules				0	0	0	0	1	0	0	0	0	1	0	0	0	0	0	0
A0A125YTS3	Zinc finger, C3HC4 type (RING finger) domain-containing protein OS=Toxoplasma gondii (strain ATCC 50861 / VEG) GN=BN1205_028490 PE=4 SV=1	TGVEG_277740	zinc finger, C3HC4 type (RING finger) domain-containing protein					0	0	0	0	1	0	0	0	0	1	0	0	0	0	0	0
A0A125YWA4	Glucosaminyltransferase, putative OS=Toxoplasma gondii (strain ATCC 50861 / VEG) GN=BN1205_091825 PE=4 SV=1	TGVEG_239752	putative galactosyltransferase	apicoplast				0	0	0	0	1	0	0	0	0	1	0	0	0	0	0	0
A0A125YZG4	ATP-dependent metallopeptidase HflB subfamily protein OS=Toxoplasma gondii (strain ATCC 50861 / VEG) GN=BN1205_007780 PE=3 SV=1	TGVEG_300020	ATP-dependent metallopeptidase HflB subfamily protein	mitochondrion - membranes				0	0	0	0	1	0	0	0	0	1	0	0	0	0	0	0
AMA1	Apical membrane antigen 1 OS=Toxoplasma gondii (strain ATCC 50861 / VEG) GN=AMA1 PE=1 SV=1	#N/A	#N/A	#N/A				0	0	0	0	1	0	0	0	0	1	0	0	0	0	0	0
B6KAQ0	EF hand domain-containing protein OS=Toxoplasma gondii (strain ATCC 50861 / VEG) GN=BN1205_078590 PE=4 SV=1	TGVEG_255660	EF hand domain-containing protein	apicoplast				0	0	0	0	1	0	0	0	0	1	0	0	0	0	0	0
B6KHT0	Flap endonuclease 1 OS=Toxoplasma gondii (strain ATCC 50861 / VEG) GN=FEN1 PE=3 SV=1	TGVEG_251620	putative flap structure-specific endonuclease 1	nucleus - non-chromatin				0	0	0	0	1	0	0	0	0	1	0	0	0	0	0	0
B6KP85	Uncharacterized protein OS=Toxoplasma gondii (strain ATCC 50861 / VEG) GN=BN1205_039480 PE=4 SV=1	TGVEG_208980	hypothetical protein					0	0	0	0	1	0	0	0	0	1	0	0	0	0	0	0
B9PN86	Uncharacterized protein OS=Toxoplasma gondii (strain ATCC 50861 / VEG) GN=BN1205_069420 PE=4 SV=1	TGVEG_228760	hypothetical protein	dense granules				0	0	0	0	1	0	0	0	0	1	0	0	0	0	0	0
B9Q3H1	Uncharacterized protein OS=Toxoplasma gondii (strain ATCC 50861 / VEG) GN=BN1205_069700 PE=4 SV=1	TGVEG_307810	hypothetical protein	nucleus - chromatin				0	0	0	0	1	0	0	0	0	1	0	0	0	0	0	0
B9Q6G0	Pyruvate dehydrogenase E1 beta subunit,putative OS=Toxoplasma gondii (strain ATCC 50861 / VEG) GN=BN1205_019750 PE=4 SV=1	TGVEG_272290	pyruvate dehydrogenase complex subunit PD-HE1Beta	apicoplast				0	0	0	0	1	0	0	0	0	1	0	0	0	0	0	0
B9QFF3	Putative transmembrane protein OS=Toxoplasma gondii (strain ATCC 50861 / VEG) GN=BN1205_044930 PE=4 SV=1	TGVEG_204310	putative transmembrane protein	Golgi				0	0	0	0	1	0	0	0	0	1	0	0	0	0	0	0
B9QH44	Putative transmembrane protein OS=Toxoplasma gondii (strain ATCC 50861 / VEG) GN=TGVEG_441370 PE=4 SV=1	TGVEG_441370	putative transmembrane protein	#N/A				0	0	0	0	1	0	0	0	0	1	0	0	0	0	0	0
B9QIJ4	CRAL/TRIO domain protein OS=Toxoplasma gondii (strain ATCC 50861 / VEG) GN=BN1205_058230 PE=4 SV=1	TGVEG_254890	CRAL/TRIO domain protein					0	0	0	0	1	0	0	0	0	1	0	0	0	0	0	0
B9QNA9	Putative transmembrane protein OS=Toxoplasma gondii (strain ATCC 50861 / VEG) GN=BN1205_031460 PE=4 SV=1	TGVEG_363940	putative transmembrane protein	#N/A				0	0	0	0	1	0	0	0	0	1	0	0	0	0	0	0
B9QNW9	Microtubule associated protein SPM1 OS=Toxoplasma gondii (strain ATCC 50861 / VEG) GN=BN1205_049400 PE=4 SV=1	TGVEG_263520	microtubule associated protein SPM1	tubulin cytoskeleton				0	0	0	0	1	0	0	0	0	1	0	0	0	0	0	0
B9QP11	CMGC kinase, CK2 family OS=Toxoplasma gondii (strain ATCC 50861 / VEG) GN=BN1205_049920 PE=4 SV=1	TGVEG_263070	CMGC kinase, CK2 family	cytosol				0	0	0	0	1	0	0	0	0	1	0	0	0	0	0	0
B9QP95	Aquaporin 2 OS=Toxoplasma gondii (strain ATCC 50861 / VEG) GN=BN1205_085810 PE=3 SV=1	TGVEG_267070	aquaporin 2					0	0	0	0	1	0	0	0	0	1	0	0	0	0	0	0
V4YRW0	Protein kinase (Incomplete catalytic triad) OS=Toxoplasma gondii (strain ATCC 50861 / VEG) GN=TGVEG_236620 PE=4 SV=1	TGVEG_236620	protein kinase (incomplete catalytic triad)	nucleus - chromatin				0	0	0	0	1	0	0	0	0	1	0	0	0	0	0	0
V4YU81	Protein phosphatase 2C domain-containing protein (Fragment) OS=Toxoplasma gondii (strain ATCC 50861 / VEG) GN=TGVEG_244450B PE=4 SV=1	TGVEG_244450B	protein phosphatase 2C domain-containing protein	#N/A				0	0	0	0	1	0	0	0	0	1	0	0	0	0	0	0
V4Z2J5	Putative alternative splicing type 3 and OS=Toxoplasma gondii (strain ATCC 50861 / VEG) GN=TGVEG_210980 PE=4 SV=1	TGVEG_210980	putative alternative splicing type 3 and	nucleus - non-chromatin				0	0	0	0	1	0	0	0	0	1	0	0	0	0	0	0
V4ZBD0	Uncharacterized protein OS=Toxoplasma gondii (strain ATCC 50861 / VEG) GN=TGVEG_225120 PE=4 SV=1	TGVEG_225120	hypothetical protein	dense granules				0	0	0	0	1	0	0	0	0	1	0	0	0	0	0	0
V4ZCF0	Protein phosphatase 2C domain-containing protein OS=Toxoplasma gondii (strain ATCC 50861 / VEG) GN=TGVEG_202610 PE=4 SV=1	TGVEG_202610	protein phosphatase 2C domain-containing protein	dense granules				0	0	0	0	1	0	0	0	0	1	0	0	0	0	0	0
V4ZEE2	Putative transmembrane protein OS=Toxoplasma gondii (strain ATCC 50861 / VEG) GN=BN1205_035155 PE=4 SV=1	TGVEG_213067	putative transmembrane protein	dense granules				0	0	0	0	1	0	0	0	0	1	0	0	0	0	0	0
V4ZGE3	Uncharacterized protein OS=Toxoplasma gondii (strain ATCC 50861 / VEG) GN=BN1205_003050 PE=4 SV=1	TGVEG_248740	hypothetical protein	apical 1				0	0	0	0	1	0	0	0	0	1	0	0	0	0	0	0
V4ZRJ7	Asparagine synthase (Fragment) OS=Toxoplasma gondii (strain ATCC 50861 / VEG) GN=TGVEG_270760B PE=4 SV=1	TGVEG_270760B	asparagine synthase	#N/A				0	0	0	0	1	0	0	0	0	1	0	0	0	0	0	0
V5BHM2	Rhoptry neck protein RON1 (Fragment) OS=Toxoplasma gondii (strain ATCC 50861 / VEG) GN=TGVEG_310010A PE=4 SV=1	TGVEG_310010A	rhoptry neck protein RON1	#N/A				0	0	0	0	1	0	0	0	0	1	0	0	0	0	0	0
V5BM19	Uncharacterized protein OS=Toxoplasma gondii (strain ATCC 50861 / VEG) GN=TGVEG_272000 PE=4 SV=1	TGVEG_272000	hypothetical protein	PM - peripheral 2				0	0	0	0	1	0	0	0	0	1	0	0	0	0	0	0
