# Supplementary material for: CRISPR Screens Identify Toxoplasma Genes That Determine Parasite Fitness in Interferon Gamma-Stimulated Human Cells
Source: mBio. 2023 Mar 14;14(2):e00060-23. doi: 10.1128/mbio.00060-23 (PMC10128063; doi:10.1128/mbio.00060-23)
Supplement: TABLE S1 [file mbio.00060-23-s0001.xlsx]

## Sheet: Primers for illumina sequencing
Primer name	5'-Sequence-3'	BARCODE	Description
RP P7 Illumina adaptator -1	CAAGCAGAAGACGGCATACGAGATCGTGATgattttcaaatggcgacctgc	CGTGAT	Reverse primer to amplify the sgRNA from the sample genomic DNA
RP P7 Illumina adaptator -2	CAAGCAGAAGACGGCATACGAGATACATCGgattttcaaatggcgacctgc	ACATCG	Reverse primer to amplify the sgRNA from the sample genomic DNA
RP P7 Illumina adaptator -3	CAAGCAGAAGACGGCATACGAGATGCCTAAgattttcaaatggcgacctgc	GCCTAA	Reverse primer to amplify the sgRNA from the sample genomic DNA
RP P7 Illumina adaptator -4	CAAGCAGAAGACGGCATACGAGATTGGTCAgattttcaaatggcgacctgc	TGGTCA	Reverse primer to amplify the sgRNA from the sample genomic DNA
RP P7 Illumina adaptator -5	CAAGCAGAAGACGGCATACGAGATCACTGTgattttcaaatggcgacctgc	CACTGT	Reverse primer to amplify the sgRNA from the sample genomic DNA
RP P7 Illumina adaptator -6	CAAGCAGAAGACGGCATACGAGATATTGGCgattttcaaatggcgacctgc	ATTGGC	Reverse primer to amplify the sgRNA from the sample genomic DNA
RP P7 Illumina adaptator -7	CAAGCAGAAGACGGCATACGAGATGATCTGgattttcaaatggcgacctgc	GATCTG	Reverse primer to amplify the sgRNA from the sample genomic DNA
RP P7 Illumina adaptator -8	CAAGCAGAAGACGGCATACGAGATTCAAGTgattttcaaatggcgacctgc	TCAAGT	Reverse primer to amplify the sgRNA from the sample genomic DNA
RP P7 Illumina adaptator -9	CAAGCAGAAGACGGCATACGAGATCTGATCgattttcaaatggcgacctgc	CTGATC	Reverse primer to amplify the sgRNA from the sample genomic DNA
RP P7 Illumina adaptator -10	CAAGCAGAAGACGGCATACGAGATAAGCTAgattttcaaatggcgacctgc	AAGCTA	Reverse primer to amplify the sgRNA from the sample genomic DNA
RP P7 Illumina adaptator -12	CAAGCAGAAGACGGCATACGAGATGTAGCCgattttcaaatggcgacctgc	GTAGCC	Reverse primer to amplify the sgRNA from the sample genomic DNA
RP P7 Illumina adaptator -13	CAAGCAGAAGACGGCATACGAGATTACAAGgattttcaaatggcgacctgc	TACAAG	Reverse primer to amplify the sgRNA from the sample genomic DNA
RP P7 Illumina adaptator -14	CAAGCAGAAGACGGCATACGAGATTTGACTgattttcaaatggcgacctgc	TTGACT	Reverse primer to amplify the sgRNA from the sample genomic DNA
RP P7 Illumina adaptator -15	CAAGCAGAAGACGGCATACGAGATGGAACTgattttcaaatggcgacctgc	GGAACT	Reverse primer to amplify the sgRNA from the sample genomic DNA
RP P7 Illumina adaptator -16	CAAGCAGAAGACGGCATACGAGATTGACATgattttcaaatggcgacctgc	TGACAT	Reverse primer to amplify the sgRNA from the sample genomic DNA
RP P7 Illumina adaptator -17	CAAGCAGAAGACGGCATACGAGATGGACGGgattttcaaatggcgacctgc	GGACGG	Reverse primer to amplify the sgRNA from the sample genomic DNA
RP P7 Illumina adaptator -18	CAAGCAGAAGACGGCATACGAGATGCGGACgattttcaaatggcgacctgc	GCGGAC	Reverse primer to amplify the sgRNA from the sample genomic DNA
RP P7 Illumina adaptator -19	CAAGCAGAAGACGGCATACGAGATTTTCACgattttcaaatggcgacctgc	TTTCAC	Reverse primer to amplify the sgRNA from the sample genomic DNA
RP P7 Illumina adaptator -20	CAAGCAGAAGACGGCATACGAGATGGCCACgattttcaaatggcgacctgc	GGCCAC	Reverse primer to amplify the sgRNA from the sample genomic DNA
RP P7 Illumina adaptator -22	CAAGCAGAAGACGGCATACGAGATCGAAACgattttcaaatggcgacctgc	CGAAAC	Reverse primer to amplify the sgRNA from the sample genomic DNA
RP P7 Illumina adaptator -23	CAAGCAGAAGACGGCATACGAGATCGTACGgattttcaaatggcgacctgc	CGTACG	Reverse primer to amplify the sgRNA from the sample genomic DNA
RP P7 Illumina adaptator -25	CAAGCAGAAGACGGCATACGAGATCCACTCgattttcaaatggcgacctgc	CCACTC	Reverse primer to amplify the sgRNA from the sample genomic DNA
RP P7 Illumina adaptator -26	CAAGCAGAAGACGGCATACGAGATATCAGTgattttcaaatggcgacctgc	ATCAGT	Reverse primer to amplify the sgRNA from the sample genomic DNA
RP P7 Illumina adaptator -27	CAAGCAGAAGACGGCATACGAGATAGGAATgattttcaaatggcgacctgc	AGGAAT	Reverse primer to amplify the sgRNA from the sample genomic DNA
FP_P5 Illumina adaptator	AATGATACGGCGACCACCGAGATCTACACGAATGACACACAGGAACTACGCG		Forward primer to amplify the sgRNA from the sample genomic DNA
custom sequencing primer- P150CrisprIllumina	CGGTGCCACTTTTTCAAGTTGATAACGGACTAGCCTTATTTTAACTTGCTATTTCTAGCTCTAAAAC		Forward Illumina sequencing primer
custom indexing primer -P151 illuminaindex	GCGCGACAGAAAGCCCCTTCGAAGAGCGCACAGGGAGGAAGCAGGCCTCTGCAGGTCGCCATTTGAAAATC		Reverse Illumina sequencing primer

## Sheet: Oligos for sgRNA constructs
Primer Name	5'-Sequence-3' (sgRNA sequence are in Capital)	Gene	Description	Designed
249990_sgRNA1_F	aagttGCACCTGCTGGCCTTTCGGCg	TGGT1_249990	Forward oligo for gRNA #1	In this study
249990_sgRNA1_R	aaaacGCCGAAAGGCCAGCAGGTGCa	TGGT1_249990	Reverse oligo for gRNA #1	In this study
249990_sgRNA2_F	aagttTGGAATGTCGACGAGGCAG	TGGT1_249990	Forward oligo for gRNA #2	In this study
249990_sgRNA2_R	aaaacCTGCCTCGTCGACATTCCA	TGGT1_249990	Reverse oligo for gRNA #2	In this study
212300_sgRNA1_F	aagttGATGACAGCTTGTTCACCGg	TGGT1_212300 (GRA32)	Forward oligo for gRNA #1	In this study
212300_sgRNA1_R	aaaacCGGTGAACAAGCTGTCATCCa	TGGT1_212300 (GRA32)	Reverse oligo for gRNA #1	In this study
212300_sgRNA2_F	aagttGTAGATGCGGCTGAACACGCg	TGGT1_212300 (GRA32)	Forward oligo for gRNA #2	In this study
212300_sgRNA2_R	aaaacGCGTGTTCAGCCGCATCTACCa	TGGT1_212300 (GRA32)	Reverse oligo for gRNA #2	In this study
309600_sgRNA1_F	aagttAAGTCGAGTCGACGTGTGGg	TGGT1_309600	Forward oligo for gRNA #1	In this study
309600_sgRNA1_R	aaaacCCACACGTCGACTCGACTTca	TGGT1_309600	Reverse oligo for gRNA #1	In this study
309600_sgRNA2_F	aagttACAGTTCCGCGGCCGCACGTg	TGGT1_309600	Forward oligo for gRNA #2	In this study
309600_sgRNA2_R	aaaacACGTGCGGCCGCGGAACTGTca	TGGT1_309600	Reverse oligo for gRNA #2	In this study
217680_sgRNA1_F	aagttGAAGTCGCCCCCAGTGCCGGg	TGGT1_217680	Forward oligo for gRNA #1	In this study
217680_sgRNA1_R	aaaacCCGGCACTGGGGGCGACTTCa	TGGT1_217680	Reverse oligo for gRNA #1	In this study
217680_sgRNA2_F	aagttGGTGTGGGCCGTTGGACAGAg	TGGT1_217680	Forward oligo for gRNA #2	In this study
217680_sgRNA2_R	aaaacTCTGTCCAACGGCCCACACCa	TGGT1_217680	Reverse oligo for gRNA #2	In this study
272460_sgRNA1_F	aagttGCTGGAGTGAGTACCCGCGTg	TGGT1_272460	Forward oligo for gRNA #1	In this study
272460_sgRNA1_R	aaaacACGCGGGTACTCACTCCAGCca	TGGT1_272460	Reverse oligo for gRNA #1	In this study
272460_sgRNA2_F	aagttGTCCCACCCGAGCATGGGGTg	TGGT1_272460	Forward oligo for gRNA #2	In this study
272460_sgRNA2_R	aaaacACCCCATGCTCGGGTGGGACca	TGGT1_272460	Reverse oligo for gRNA #2	In this study
320490_sgRNA1_F	aagttGAGCAGGAGAGACGAGGCGg	TGGT1_320490	Forward oligo for gRNA #1	In this study
320490_sgRNA1_R	aaaacCGCCTCGTCTCTCCTGCTCCa	TGGT1_320490	Reverse oligo for gRNA #1	In this study
320490_sgRNA2_F	aagttGCGACCGACACAAACAATGAg	TGGT1_320490	Forward oligo for gRNA #2	In this study
320490_sgRNA2_R	aaaacTCATTGTTTGTGTCGGTCGCCa	TGGT1_320490	Reverse oligo for gRNA #2	In this study
200370_sgRNA1_F	aagttGTGTTCCACTCGAAAAGGCGAg	TGGT1_200370	Forward oligo for gRNA #1	In this study
200370_sgRNA1_R	aaaacTCGCCTTTTCGAGTGGAACACa	TGGT1_200370	Reverse oligo for gRNA #1	In this study
200370_sgRNA2_F	aagttGACAGAGGAAGAGCGTAGTCGg	TGGT1_200370	Forward oligo for gRNA #2	In this study
200370_sgRNA2_R	aaaacCGACTACGCTCTTCCTCTGTCa	TGGT1_200370	Reverse oligo for gRNA #2	In this study

## Sheet: Primers for making plasmids 
Primer name	5'-Sequence-3'	Gene	Description	Designed
249990_KO_Conf_F	TCATGGTCACCATGTTAAGTCCGATCG	TGGT1_249990	Forward primer within 249990 locus to determine knockout, used asP1	In this study
249990_KO_Conf_R	ATATCGATTTGAGCGGTGAGTCG	TGGT1_249990	Reverse primer within 249990 locus to determine knockout, used as P2	In this study
212300(GRA32)KO_Conf_F	AGGGTCAGCAGGGTGTC	TGGT1_212300	Forward primer within GRA32 locus to determine knockout, used as P1	In this study
212300(GRA32)KO_Conf_R	TCGTCGTCCACATGCTG	TGGT1_212300	Reverse primer within GRA32 locus to determine knockout, used asP2	In this study
309600_KO_Conf_F	GTGAGTGAACTCGCAGAAATG	TGGT1_309600	Forward primer within 309600 locus to determine knockout, used as P1	In this study
309600_KO_Conf_R	CGTCCTGGCCCATCTG	TGGT1_309600	Reverse primer within 309600 locus to determine knockout, used as P2	In this study
217680_KO_Conf_F	TCAGTTGGCGCATGGTTTGTTC	TGGT1_217680	Forward primer within 217680 locus to determine knockout, used as P1	In this study
217680_KO_Conf_R	TTCATGTGGCGGTCCTTGCTG	TGGT1_217680	Reverse primer within 217680 locus to determine knockout, used as P2	In this study
272460_KO_Conf_F	TCAACCGTGTTTCGGCACTG	TGGT1_272460	Forward primer within 272460 locus to determine knockout, used as P1	In this study
272460_KO_Conf_R	CCGCACAGCAGCGACT	TGGT1_272460	Reverse primer within 272460 locus to determine knockout, used as P2	In this study
320490_KO_Conf_F	TCGCGACGCGTGACCAAGAAC	TGGT1_320490	Forward primer within 320490 locus to determine knockout, used as P1	In this study
320490_KO_Conf_R	TGCGACAGCGACCGAAGAGAC	TGGT1_320490	Reverse primer within 320490 locus to determine knockout, used as P2	In this study
200370_KO_Conf_F	GGGCGTCGGTGTATACGGGAGTCT	TGGT1_200370	Forward primer within 200370 locus to determine knockout, used as P1	In this study
200370_KO_Conf_R	GAGCGTCGTTGGTGTCTTCCGCG	TGGT1_200370	Reverse primer within 200370 locus to determine knockout, used as P2	In this study
RP GFP inter	ATCCCAACGAAAAGAGAGACCAC	pTKO	Reverse primer within the repair template to confirm the insertion into the locus of the GOI, used as P3	(Sangare et al., 2019)
GRA32_pLIC F	TACTTCCAATCCAATTTAATGCGCTCATCCGAATAGAGGTCGC	TGGT1_212300	Forward primers to amplify a fragment of GRA32 sequence contains LIC sequences for pLIC-DHFR plasmid	In this study
GRA32_pLIC R	TCCTCCACTTCCAATTTTAGCGGCCTCCGGGTGGCGATC	TGGT1_212300	Reverse primers to amplify a fragment of GRA32 sequence contains LIC sequences for pLIC-DHFR plasmid	In this study
249990_pLIC F	TACTTCCAATCCAATTTAATGC GCTAAGGTCGACGACCTCACTCG	TGGT1_249990	Forward primers to amplify a fragment of 249990 sequence contains LIC sequences for pLIC-DHFR plasmid	In this study
249990_pLIC R	TCCTCCACTTCCAATTTTAGC CTCTTTCACGTTGACAACGACGTACAA	TGGT1_249990	Reverse primers to amplify a fragment of 249990 sequence contains LIC sequences for pLIC-DHFR plasmid	In this study
217680_pLIC F	TACTTCCAATCCAATTTAATGC tgttttttcgttttcagtagcgcagt	TGGT1_217680	Forward primers to amplify a fragment of 217680 sequence contains LIC sequences for pLIC-DHFR plasmid	In this study
217680_pLIC R	TCCTCCACTTCCAATTTTAGC TACAACATCAAATAACCCGAGCTCCTC	TGGT1_217680	Reverse primers to amplify a fragment of 217680 sequence contains LIC sequences for pLIC-DHFR plasmid	In this study
309600_pLIC F	TACTTCCAATCCAATTTAATGCTGCGAATCGGATGACCGCT	TGGT1_309600	Forward primers to amplify a fragment of 309600 sequence contains LIC sequences for pLIC-DHFR plasmid	In this study
309600_pLIC R	TCCTCCACTTCCAATTTTAGCACCTTGTTGCGAAATTTGGATGTAGAG	TGGT1_309600	Reverse primers to amplify a fragment of 309600 sequence contains LIC sequences for pLIC-DHFR plasmid	In this study
320490_pLIC F	TACTTCCAATCCAATTTAATGCGCATTGCGTCTGACTGCCGACCAGGTG	TGGT1_320490	Forward primers to amplify a fragment of 320490 sequence contains LIC sequences for pLIC-DHFR plasmid	In this study
320490_pLIC R	TCCTCCACTTCCAATTTTAGCAATGAACAGACCCGGATCGTCGGAAC	TGGT1_320490	Reverse primers to amplify a fragment of 320490 sequence contains LIC sequences for pLIC-DHFR plasmid	In this study
249990_5'UTR_F	ttgcatgcctgcaggtcgactctagGGGCGAAAGGACTGCGTTG	TGGT1_249990	Forward primer to amplify the promoter region of 249990	In this study
249990_5'UTR_R	gccagcaggtgccatGTTGGACTTAGGACAGACGG	TGGT1_249990	Reverde primer to amplify the promoter region of 249990	In this study
249990_ORF_F	tcctaagtccaacATGGCACCTGCTGGCCTT	TGGT1_249990	Forward primer to amplify the ORF region of 249990	In this study
249990_ORF_3xHA_R	catagtcaggaacatcgtatgggtaCTCTTTCACGTTGACAACGACG	TGGT1_249990	Reverde primer to amplify the ORF region with HA tag for 249990	In this study
FP 3xHA_3'UTR_249990	atatgacgttccagattacgcttgaAAGGGCGCCGGTTTTAGC	TGGT1_249990	Forward primer to amplify the 3'UTR region with HA tag of 249990	In this study
RP_249990_3'UTR_PUC19	agtgaattcgagctcggtacccgggAGTTCGGAGGCACGGTCC	TGGT1_249990	Reverde primer to amplify the 3'UTR region of 249990	In this study

## Sheet: Materials and methods
Reagent type (species) or resource	Designation	Source or reference	Identifiers	Additional information
Antibody	Anti-HA (Rat)	Sigma–Aldrich	Cat#11867431001	(1:500)
Antibody	Anti-Ty (Mouse monoclonal)			(1:100)
Antibody	Anti-GRA7 (Rabbit polyclonal)	Provided by Dr. John C. Boothroyd		(1:5000)
Antibody	Anti-GRA2 (Mouse monoclonal)	BioVision	Cat#A1298	(1:500)
Antibody	Anti-SAG1 (Mouse monoclonal)	Provided by Dr. John C. Boothroyd		(1:100)
Antibody	Anti-Mouse Alexa Fluor 488 (goat polyclonal)	Thermo Fisher	Cat#A11029	(1:3000)
Antibody	Anti-Mouse Alexa Fluor 594 (goat polyclonal)	Thermo Fisher	Cat#A11032	(1:3000)
Antibody	Anti-Rat Alexa Fluor 594 (goat polyclonal)	Thermo Fisher	Cat#A11007	(1:3000)
Antibody	Anti-Rabibit Alexa Fluor 488 (goat polyclonal)	Thermo Fisher	Cat#A11008/A11037	(1:3000)
Antibody	Anti-Rabibit Alexa Fluor 594 (goat polyclonal)	Thermo Fisher	Cat#A11037	(1:3000)
Chemical compound drug	Compound 1	MedChemExpress	Cat#: HY-101525	(1 μM)
Chemical compound drug	Hoechst 33258, pentahydrate (bis-benzimide) - FluoroPure grade	Thermo Fisher	Cat#H21491	(1:2000)
