# Supplementary material for: CRISPR Screens Identify Toxoplasma Genes That Determine Parasite Fitness in Interferon Gamma-Stimulated Human Cells
Source: mBio. 2023 Mar 14;14(2):e00060-23. doi: 10.1128/mbio.00060-23 (PMC10128063; doi:10.1128/mbio.00060-23)
Supplement: TABLE S2 [file mbio.00060-23-s0005.xlsx]

## Sheet: Raw_reads
sgRNA ID	Library Screen 1	Naïve 1st Lysis Screen 1	Naïve 4th Lysis Screen 1	Naïve 8th Lysis Screen 1	IFN 8th lysis Screen 1		Library Screen 2-3	Naïve 1st lysis Screen 2	Naïve 4th lysis Screen 2	Naive 8th lysis Screen 2	IFN 8th lysis Screen 2		Naïve 5th lysis Screen 3	Naïve 9th lysis Screen 3	IFN 9th lysis Screen 3
sgTGGT1_200010_1	354	39	938	10714	1112		159	603	1588	2005	1618		2204	1664	1778
sgTGGT1_200010_10	334	19	0	0	0		103	303	486	552	631		868	540	886
sgTGGT1_200010_2	1202	137	385	5981	445		437	1013	2471	3286	2323		3466	2490	2008
sgTGGT1_200010_3	984	143	230	3634	451		281	591	949	1152	1232		1387	1089	1327
sgTGGT1_200010_4	273	30	112	1079	62		74	43	0	0	0		0	0	0
sgTGGT1_200010_5	354	28	490	4720	821		140	71	0	4	0		13	0	0
sgTGGT1_200010_6	214	29	1	0	0		59	23	6	0	0		0	0	0
sgTGGT1_200010_7	312	36	642	3786	893		32	65	83	51	63		157	125	121
sgTGGT1_200010_8	749	66	511	2137	425		244	372	453	367	692		745	303	498
sgTGGT1_200010_9	481	67	177	1054	193		179	114	130	37	108		61	23	46
sgTGGT1_200270_1	220	51	0	0	0		66	45	0	0	0		0	0	0
sgTGGT1_200270_10	270	10	0	0	0		129	68	3	0	0		0	21	0
sgTGGT1_200270_2	197	22	4	1	0		59	50	3	0	0		0	0	0
sgTGGT1_200270_3	191	27	0	0	0		70	61	0	0	0		0	0	0
sgTGGT1_200270_4	277	44	111	736	90		77	259	597	705	161		858	737	644
sgTGGT1_200270_5	206	23	0	0	0		97	59	1	36	0		0	0	9
sgTGGT1_200270_6	75	0	0	0	0		29	18	0	0	0		0	0	0
sgTGGT1_200270_7	663	81	0	0	0		239	149	183	233	70		227	168	93
sgTGGT1_200270_8	165	21	371	6038	331		60	36	98	138	25		242	91	154
sgTGGT1_200270_9	44	0	5	0	0		13	16	0	0	0		0	0	0
sgTGGT1_200280_1	188	1	0	0	0		76	51	0	0	0		0	0	0
sgTGGT1_200280_10	150	47	0	0	0		50	39	0	0	0		0	0	0
sgTGGT1_200280_2	483	59	316	1605	100		207	428	786	909	663		1228	1197	678
sgTGGT1_200280_3	172	22	0	0	0		83	24	5	0	0		0	0	0
sgTGGT1_200280_4	348	33	0	0	0		155	72	0	0	0		0	0	0
sgTGGT1_200280_5	99	7	0	0	0		44	46	0	0	0		0	0	0
sgTGGT1_200280_6	109	12	0	0	0		41	3	0	0	0		0	0	0
sgTGGT1_200280_7	127	12	0	0	0		72	22	0	0	0		0	0	0
sgTGGT1_200280_8	718	77	0	0	0		316	111	1	0	0		19	0	0
sgTGGT1_200280_9	56	24	14	0	11		26	34	18	0	0		48	0	0
sgTGGT1_200290_1	210	31	158	603	65		97	106	180	38	0		163	79	44
sgTGGT1_200290_10	260	35	0	1	0		79	352	549	961	571		1081	891	1846
sgTGGT1_200290_2	208	12	0	0	0		71	48	65	18	0		102	24	0
sgTGGT1_200290_3	80	17	0	0	0		53	25	1	0	0		0	0	0
sgTGGT1_200290_4	1164	150	108	401	26		385	505	1280	1711	383		1839	1368	1539
sgTGGT1_200290_5	451	29	163	1547	128		172	351	511	579	224		911	982	1246
sgTGGT1_200290_6	264	47	0	0	0		105	45	0	0	0		0	0	0
sgTGGT1_200290_7	123	1	0	0	0		22	29	0	0	0		0	0	0
sgTGGT1_200290_8	335	60	165	189	44		115	319	545	1004	200		915	817	1045
sgTGGT1_200290_9	462	51	31	0	0		107	191	234	287	164		503	311	428
sgTGGT1_200295_1	469	60	2	0	0		181	151	165	442	218		408	212	275
sgTGGT1_200295_10	235	17	0	0	0		106	45	40	0	0		27	0	14
sgTGGT1_200295_2	155	44	0	0	0		72	63	14	29	1		92	24	97
sgTGGT1_200295_3	343	23	0	0	0		147	65	0	0	0		0	0	0
sgTGGT1_200295_4	198	36	0	0	0		38	59	157	60	115		104	102	14
sgTGGT1_200295_5	732	78	28	88	0		290	157	14	0	0		0	0	0
sgTGGT1_200295_6	159	13	0	0	0		48	30	10	3	0		9	0	0
sgTGGT1_200295_7	392	79	0	0	0		151	201	236	243	249		225	177	343
sgTGGT1_200295_8	187	8	0	0	0		54	38	0	0	0		0	0	0
sgTGGT1_200295_9	401	47	592	1809	1020		131	313	452	699	1043		800	820	690
sgTGGT1_200300_1	265	30	0	0	0		83	64	55	90	66		104	20	15
sgTGGT1_200300_10	75	0	57	0	13		29	9	0	0	0		0	0	0
sgTGGT1_200300_2	515	106	123	875	184		177	176	284	236	310		354	105	373
sgTGGT1_200300_3	115	0	116	985	171		42	25	25	31	103		68	31	21
sgTGGT1_200300_4	703	126	615	3697	865		220	437	846	1176	746		1066	780	1287
sgTGGT1_200300_5	59	0	0	0	0		31	18	0	0	0		0	0	0
sgTGGT1_200300_6	60	4	0	0	0		16	17	16	4	0		4	0	0
sgTGGT1_200300_7	65	1	0	0	0		15	3	0	0	0		0	0	0
sgTGGT1_200300_8	200	18	0	0	0		79	21	0	1	0		0	0	0
sgTGGT1_200300_9	53	0	0	0	0		5	2	0	0	0		0	0	0
sgTGGT1_200310_1	267	38	0	0	0		108	29	0	4	0		0	0	0
sgTGGT1_200310_10	404	45	0	0	0		164	86	2	0	0		0	0	0
sgTGGT1_200310_2	246	20	0	0	0		111	22	0	4	0		0	0	0
sgTGGT1_200310_3	111	19	63	403	74		49	37	135	24	57		92	25	52
sgTGGT1_200310_4	227	24	0	0	0		98	43	48	9	78		48	0	0
sgTGGT1_200310_5	235	14	0	0	0		83	32	0	0	0		0	0	0
sgTGGT1_200310_6	245	0	0	0	0		114	64	0	0	0		0	0	0
sgTGGT1_200310_7	245	29	25	0	0		74	42	71	4	54		37	24	19
sgTGGT1_200310_8	419	50	12	26	5		155	65	4	0	0		11	0	0
sgTGGT1_200310_9	144	1	0	0	0		60	23	0	4	0		0	0	0
sgTGGT1_200330_1	237	25	310	5628	282		86	112	219	171	289		325	216	143
sgTGGT1_200330_10	691	96	1519	23843	3390		289	906	1335	1980	1095		767	805	1429
sgTGGT1_200330_2	79	0	0	0	0		20	188	515	622	51		458	500	533
sgTGGT1_200330_3	181	2	0	0	0		47	61	150	37	31		182	43	118
sgTGGT1_200330_4	43	0	0	0	0		15	14	0	0	0		0	0	0
sgTGGT1_200330_5	253	16	0	0	0		105	55	0	0	0		0	0	0
sgTGGT1_200330_6	116	3	0	0	0		35	39	0	0	0		0	0	0
sgTGGT1_200330_7	303	0	0	0	0		92	131	199	257	80		400	128	170
sgTGGT1_200330_8	107	9	0	0	0		30	20	0	0	0		0	0	0
sgTGGT1_200330_9	342	51	0	0	0		127	50	0	5	0		0	0	0
sgTGGT1_200340_1	7	0	0	0	0		4	2	0	0	0		0	0	0
sgTGGT1_200340_10	166	39	0	1	0		72	113	240	135	207		237	240	363
sgTGGT1_200340_2	147	14	0	1	0		28	40	56	13	88		42	20	15
sgTGGT1_200340_3	381	25	814	14547	1397		191	146	169	235	29		220	115	285
sgTGGT1_200340_4	454	55	0	0	0		185	490	1186	1058	1148		1618	1623	953
sgTGGT1_200340_5	159	38	4	27	0		56	32	0	0	0		0	0	0
sgTGGT1_200340_6	130	23	0	1	0		40	25	0	0	0		0	0	0
sgTGGT1_200340_7	176	24	0	0	0		58	247	485	488	404		663	368	538
sgTGGT1_200340_8	270	56	0	0	0		66	74	140	159	0		81	73	25
sgTGGT1_200340_9	358	64	0	0	0		104	69	182	129	161		179	201	163
sgTGGT1_200350_1	186	33	71	141	27		71	66	0	0	0		0	0	0
sgTGGT1_200350_10	243	51	311	2216	479		119	301	452	567	726		685	759	698
sgTGGT1_200350_2	80	10	1	0	0		1	0	0	0	0		0	0	0
sgTGGT1_200350_3	105	14	474	2242	817		37	145	203	389	554		382	458	604
sgTGGT1_200350_4	75	22	0	0	0		27	253	359	546	758		811	997	482
sgTGGT1_200350_5	113	35	228	822	201		34	41	0	0	0		0	0	0
sgTGGT1_200350_6	779	84	955	4448	969		264	346	808	673	515		1008	629	359
sgTGGT1_200350_7	271	40	95	100	101		128	392	998	1178	1015		1533	884	825
sgTGGT1_200350_8	214	13	61	136	48		89	148	349	494	612		400	306	217
sgTGGT1_200350_9	180	26	0	0	0		64	46	53	15	0		32	34	31
sgTGGT1_200360_1	136	41	164	2447	110		59	216	494	664	777		795	249	435
sgTGGT1_200360_10	145	23	0	0	0		49	201	323	367	177		558	527	389
sgTGGT1_200360_2	124	25	20	219	95		46	46	0	0	0		0	0	0
sgTGGT1_200360_3	106	12	0	0	0		42	14	0	0	0		0	0	0
sgTGGT1_200360_4	82	7	0	0	0		34	133	311	480	296		494	397	247
sgTGGT1_200360_5	96	10	13	530	72		26	21	9	0	0		4	0	0
sgTGGT1_200360_6	148	13	7	0	0		63	763	1201	1821	880		1743	1801	1665
sgTGGT1_200360_7	221	19	0	0	0		53	37	42	53	99		81	77	22
sgTGGT1_200360_8	527	72	730	13536	1409		164	1175	2310	3843	2334		3686	4304	3699
sgTGGT1_200360_9	251	18	1	0	0		72	112	293	284	212		495	212	246
sgTGGT1_200370_1	403	51	61	503	64		189	335	1012	820	279		940	426	69
sgTGGT1_200370_10	233	26	47	20	0		96	127	354	463	310		501	505	272
sgTGGT1_200370_2	42	5	0	0	0		20	6	0	0	0		0	0	0
sgTGGT1_200370_3	435	93	30	1	0		177	98	49	11	0		89	107	25
sgTGGT1_200370_4	136	43	250	1170	342		47	33	214	111	51		126	53	76
sgTGGT1_200370_5	197	23	167	529	0		88	139	143	95	0		151	88	0
sgTGGT1_200370_6	518	50	0	0	0		222	179	130	32	0		148	141	41
sgTGGT1_200370_7	54	6	0	0	0		21	0	9	11	0		6	0	0
sgTGGT1_200370_8	140	23	0	0	0		72	25	30	68	0		33	54	20
sgTGGT1_200370_9	321	50	137	977	0		131	83	139	159	0		179	30	18
sgTGGT1_200385_1	124	15	0	0	0		40	33	8	0	0		3	0	0
sgTGGT1_200385_10	61	11	0	0	0		17	33	98	31	50		111	0	24
sgTGGT1_200385_2	198	59	456	1360	209		79	30	51	14	0		47	0	0
sgTGGT1_200385_3	69	53	919	10510	1597		39	6	0	0	0		0	0	0
sgTGGT1_200385_4	258	45	101	1705	135		112	87	95	150	106		104	51	306
sgTGGT1_200385_5	267	7	0	0	0		87	50	0	0	0		0	0	0
sgTGGT1_200385_6	180	24	0	1	0		79	25	0	0	0		1	0	0
sgTGGT1_200385_7	198	48	0	0	0		46	25	0	0	0		0	0	0
sgTGGT1_200385_8	102	16	682	4271	1441		42	80	89	103	92		90	32	183
sgTGGT1_200385_9	246	29	21	124	15		80	351	964	1358	696		1428	777	680
sgTGGT1_200400_1	150	10	0	0	0		54	34	0	0	0		0	0	0
sgTGGT1_200400_10	185	21	0	0	0		50	37	0	0	0		7	0	0
sgTGGT1_200400_2	220	42	0	0	0		113	62	0	0	0		0	0	0
sgTGGT1_200400_3	214	24	0	0	0		94	32	0	0	0		0	0	0
sgTGGT1_200400_4	284	62	5	8	0		137	60	38	3	0		6	0	0
sgTGGT1_200400_5	176	18	21	0	1		57	38	0	0	0		0	0	0
sgTGGT1_200400_6	100	4	0	0	0		35	19	0	0	0		0	0	0
sgTGGT1_200400_7	132	10	0	0	0		50	29	0	0	0		0	0	0
sgTGGT1_200400_8	132	10	0	0	0		35	16	0	0	0		0	0	0
sgTGGT1_200400_9	158	27	0	0	0		47	27	0	0	0		0	0	0
sgTGGT1_200410_1	226	27	0	0	0		104	181	467	411	233		641	319	365
sgTGGT1_200410_10	139	15	0	0	0		57	24	3	0	0		11	0	0
sgTGGT1_200410_2	179	11	0	0	0		99	53	0	0	0		0	0	0
sgTGGT1_200410_3	312	42	741	5106	328		72	36	40	0	0		0	0	0
sgTGGT1_200410_4	118	20	48	0	39		63	23	0	0	0		0	0	0
sgTGGT1_200410_5	89	16	89	101	0		36	16	0	0	0		0	0	0
sgTGGT1_200410_6	73	18	0	0	0		26	20	0	0	0		0	0	0
sgTGGT1_200410_7	74	22	0	0	0		42	9	0	0	0		0	0	0
sgTGGT1_200410_8	450	66	360	733	221		161	118	61	64	10		183	187	15
sgTGGT1_200410_9	117	12	0	0	0		65	12	0	0	0		0	0	0
sgTGGT1_200430_1	58	0	0	0	0		8	3	20	4	4		14	4	0
sgTGGT1_200430_10	78	33	0	0	0		29	19	0	0	0		0	0	0
sgTGGT1_200430_2	148	0	22	0	0		47	32	0	0	0		0	0	0
sgTGGT1_200430_3	118	23	0	0	0		67	24	9	0	0		28	0	0
sgTGGT1_200430_4	205	26	0	0	0		68	52	105	89	0		131	28	71
sgTGGT1_200430_5	194	20	0	0	0		45	91	280	130	42		369	152	82
sgTGGT1_200430_6	175	36	15	0	0		52	18	0	0	0		0	0	0
sgTGGT1_200430_7	327	44	0	0	0		121	135	163	112	34		189	77	181
sgTGGT1_200430_8	373	46	0	0	0		192	92	0	0	0		0	0	0
sgTGGT1_200430_9	292	23	37	89	10		131	76	0	2	0		0	0	0
sgTGGT1_200440_1	252	11	13	106	12		92	45	0	0	0		0	0	0
sgTGGT1_200440_10	351	50	20	0	0		152	140	343	535	302		458	346	125
sgTGGT1_200440_2	180	25	0	0	0		63	146	246	547	716		525	455	276
sgTGGT1_200440_3	192	10	0	107	0		87	46	0	0	0		0	0	0
sgTGGT1_200440_4	178	13	4	0	0		105	31	0	0	0		0	0	0
sgTGGT1_200440_5	141	9	0	0	0		64	20	0	0	0		0	0	0
sgTGGT1_200440_6	212	11	0	0	0		78	91	148	155	631		157	49	133
sgTGGT1_200440_7	44	0	0	0	0		11	18	0	0	0		0	0	0
sgTGGT1_200440_8	140	10	2	0	0		39	211	727	878	575		539	558	339
sgTGGT1_200440_9	299	53	132	263	83		96	82	296	234	264		231	19	50
sgTGGT1_200450_1	173	18	75	95	18		80	49	127	103	99		128	60	78
sgTGGT1_200450_10	528	65	302	2020	461		225	185	368	363	203		656	363	274
sgTGGT1_200450_2	462	47	0	0	0		147	77	0	1	0		2	0	0
sgTGGT1_200450_3	105	7	0	0	0		38	21	0	2	0		0	0	0
sgTGGT1_200450_4	204	44	0	0	0		74	54	38	6	0		71	10	0
sgTGGT1_200450_5	233	37	0	0	0		63	31	0	0	0		0	0	0
sgTGGT1_200450_6	248	26	0	0	0		103	85	195	136	157		215	109	74
sgTGGT1_200450_7	164	10	0	0	0		67	48	0	0	0		0	0	0
sgTGGT1_200450_8	420	80	61	844	44		136	83	0	3	0		0	0	0
sgTGGT1_200450_9	149	7	0	1	0		57	20	0	0	0		0	0	0
sgTGGT1_200460_1	226	20	97	111	81		91	114	84	143	15		145	101	25
sgTGGT1_200460_10	130	17	38	34	0		52	82	205	122	20		322	144	41
sgTGGT1_200460_2	136	22	43	344	0		65	32	0	0	0		9	0	0
sgTGGT1_200460_3	284	64	131	448	8		124	49	1	0	0		0	0	0
sgTGGT1_200460_4	132	10	0	0	0		38	27	10	0	0		22	0	0
sgTGGT1_200460_5	119	19	0	0	0		47	30	54	25	0		63	39	0
sgTGGT1_200460_6	246	52	155	752	77		77	55	83	8	0		84	0	24
sgTGGT1_200460_7	840	160	60	185	16		287	283	416	337	358		557	126	232
sgTGGT1_200460_8	361	16	22	0	0		170	84	25	38	0		62	0	0
sgTGGT1_200460_9	113	13	0	0	0		46	18	0	0	0		0	0	0
sgTGGT1_200470_1	176	14	1	0	0		75	90	205	239	250		146	70	77
sgTGGT1_200470_10	201	14	0	0	0		73	52	0	0	0		0	0	0
sgTGGT1_200470_2	230	25	0	0	0		98	35	0	0	0		8	0	0
sgTGGT1_200470_3	255	27	225	5331	380		96	86	7	0	0		0	0	0
sgTGGT1_200470_4	59	13	0	0	0		21	1	0	0	0		0	0	0
sgTGGT1_200470_5	195	23	0	0	0		75	68	64	27	41		53	0	30
sgTGGT1_200470_6	222	24	0	0	0		100	53	62	31	220		117	70	53
sgTGGT1_200470_7	164	25	288	2325	293		64	25	39	0	52		44	45	34
sgTGGT1_200470_8	143	37	12	0	0		47	16	0	0	0		0	0	0
sgTGGT1_200470_9	253	28	0	0	0		75	50	0	0	0		0	0	0
sgTGGT1_200480_1	202	48	0	0	0		74	34	7	0	0		6	0	0
sgTGGT1_200480_10	50	7	0	0	0		28	10	0	0	0		0	0	0
sgTGGT1_200480_2	106	5	0	0	0		45	16	21	3	0		8	0	0
sgTGGT1_200480_3	308	19	0	0	0		115	272	817	1163	542		1075	578	675
sgTGGT1_200480_4	385	44	527	3041	538		156	79	0	0	0		0	0	0
sgTGGT1_200480_5	139	20	0	0	0		49	30	0	0	0		0	0	0
sgTGGT1_200480_6	164	18	0	0	0		54	63	81	123	20		81	25	94
sgTGGT1_200480_7	370	30	13	465	88		117	72	126	88	70		108	85	108
sgTGGT1_200480_8	143	27	0	0	0		57	163	156	555	260		343	409	620
sgTGGT1_200480_9	406	21	2	0	0		122	56	0	0	0		8	0	0
sgTGGT1_200590_1	390	35	251	2599	721		164	81	172	12	0		157	0	0
sgTGGT1_200590_10	839	132	77	1080	36		372	371	645	582	832		936	511	539
sgTGGT1_200590_2	275	10	0	0	0		99	183	144	152	541		260	186	446
sgTGGT1_200590_3	586	70	193	3873	404		241	123	136	194	45		225	152	253
sgTGGT1_200590_4	369	53	0	0	0		134	455	1008	1259	1396		1400	1336	1087
sgTGGT1_200590_5	201	37	29	59	44		53	17	0	0	0		0	0	0
sgTGGT1_200590_6	267	50	189	1672	74		108	168	578	554	208		610	374	216
sgTGGT1_200590_7	606	43	0	0	0		255	241	460	239	513		730	282	113
sgTGGT1_200590_8	324	32	3	0	0		125	51	26	0	0		12	0	0
sgTGGT1_200590_9	443	73	321	3054	727		139	60	36	10	16		9	0	24
sgTGGT1_200595_1	284	36	0	0	0		99	76	25	2	0		49	0	0
sgTGGT1_200595_10	1202	102	56	0	0		375	488	926	910	570		1245	1004	1161
sgTGGT1_200595_2	468	59	0	0	0		191	207	213	211	128		320	182	162
sgTGGT1_200595_3	238	18	146	816	21		68	81	249	181	113		317	200	121
sgTGGT1_200595_4	306	23	43	0	0		111	104	235	196	34		235	221	253
sgTGGT1_200595_5	112	7	0	0	0		32	6	0	0	0		0	0	0
sgTGGT1_200595_6	266	36	0	0	0		112	66	35	0	0		7	0	0
sgTGGT1_200595_7	33	4	163	3570	288		10	3	0	0	0		0	0	0
sgTGGT1_200595_8	130	20	0	0	0		46	25	41	0	0		12	0	0
sgTGGT1_200595_9	324	42	11	0	0		125	113	181	36	60		248	50	116
sgTGGT1_200600_1	422	43	0	1	0		178	205	266	256	318		430	277	494
sgTGGT1_200600_10	266	14	0	0	0		110	47	0	3	0		6	0	0
sgTGGT1_200600_2	98	10	0	0	0		39	23	0	3	0		0	0	0
sgTGGT1_200600_3	125	26	0	0	0		49	84	13	0	0		16	19	12
sgTGGT1_200600_4	90	16	0	0	0		37	29	41	15	16		6	102	0
sgTGGT1_200600_5	329	27	31	874	163		74	372	473	807	550		838	799	1108
sgTGGT1_200600_6	406	32	9	0	0		211	60	34	3	0		20	0	0
sgTGGT1_200600_7	273	52	22	0	0		108	320	135	405	558		678	620	1396
sgTGGT1_200600_8	294	42	0	0	0		86	104	62	50	41		174	0	20
sgTGGT1_200600_9	366	12	111	0	0		148	79	77	23	0		42	17	0
sgTGGT1_201100_1	907	90	601	8580	657		423	549	977	1111	1529		1591	1331	1151
sgTGGT1_201100_10	159	24	0	0	0		62	50	13	0	0		19	0	0
sgTGGT1_201100_2	287	26	0	0	0		117	51	0	0	0		0	0	0
sgTGGT1_201100_3	170	12	0	1	0		61	20	0	0	0		0	0	0
sgTGGT1_201100_4	607	39	0	0	0		277	98	0	3	0		0	0	0
sgTGGT1_201100_5	200	34	0	0	0		115	48	9	0	0		0	0	0
sgTGGT1_201100_6	291	24	0	0	0		170	49	3	0	0		13	0	0
sgTGGT1_201100_7	329	25	107	329	39		114	53	8	1	0		15	0	0
sgTGGT1_201100_8	405	62	48	491	34		167	170	499	462	244		620	463	233
sgTGGT1_201100_9	143	5	73	0	0		49	44	41	108	78		27	99	22
sgTGGT1_201110_1	212	57	0	0	0		97	44	0	0	0		0	0	0
sgTGGT1_201110_10	722	62	0	0	0		197	116	0	2	0		0	0	0
sgTGGT1_201110_2	136	49	0	0	0		71	27	4	0	0		0	0	0
sgTGGT1_201110_3	243	0	1	0	0		82	38	0	0	0		0	0	0
sgTGGT1_201110_4	122	53	0	0	0		43	26	0	0	0		0	0	0
sgTGGT1_201110_5	246	22	0	0	0		80	64	0	0	0		0	0	0
sgTGGT1_201110_6	212	34	0	0	0		76	46	0	0	0		0	0	0
sgTGGT1_201110_7	344	22	117	749	137		159	45	0	0	0		0	0	0
sgTGGT1_201110_8	872	96	0	0	0		339	154	88	46	0		54	10	32
sgTGGT1_201110_9	333	17	0	0	0		109	74	0	0	0		0	0	0
sgTGGT1_201120_1	181	18	87	0	0		79	39	0	0	0		0	0	0
sgTGGT1_201120_10	162	28	0	0	0		54	55	53	32	0		27	0	0
sgTGGT1_201120_2	151	20	14	32	11		71	105	176	13	0		21	0	0
sgTGGT1_201120_3	167	3	0	0	0		69	31	0	0	0		0	0	0
sgTGGT1_201120_4	59	20	0	0	0		16	3	0	0	0		0	0	0
sgTGGT1_201120_5	394	15	0	0	0		178	56	13	18	9		20	5	25
sgTGGT1_201120_6	135	15	0	0	0		55	34	0	0	0		0	0	0
sgTGGT1_201120_7	192	14	0	0	0		84	30	0	0	0		0	0	0
sgTGGT1_201120_8	95	13	436	1637	369		54	24	0	0	0		0	0	0
sgTGGT1_201120_9	157	10	0	1	0		77	225	314	830	2585		497	750	1274
sgTGGT1_201130_1	196	37	0	0	0		66	127	168	376	429		262	369	452
sgTGGT1_201130_10	301	44	0	0	0		145	40	14	0	0		7	0	0
sgTGGT1_201130_2	91	5	0	0	0		45	12	0	0	0		0	0	0
sgTGGT1_201130_3	263	27	479	1866	309		99	132	252	200	286		279	196	107
sgTGGT1_201130_4	844	115	106	705	49		295	160	348	159	369		376	205	202
sgTGGT1_201130_5	186	13	231	873	112		62	79	206	195	251		129	148	296
sgTGGT1_201130_6	203	15	0	0	0		74	28	0	0	0		0	0	0
sgTGGT1_201130_7	144	10	0	0	0		47	248	645	535	1192		710	857	687
sgTGGT1_201130_8	155	5	0	0	0		54	36	85	59	0		36	38	49
sgTGGT1_201130_9	277	28	0	0	0		120	44	251	144	161		247	247	173
sgTGGT1_201140_1	63	8	79	0	24		12	6	0	0	0		0	0	0
sgTGGT1_201140_10	147	18	0	0	5		51	44	0	0	0		0	0	0
sgTGGT1_201140_2	181	15	0	0	0		79	33	0	2	0		0	0	0
sgTGGT1_201140_3	238	40	47	273	0		94	35	0	0	0		0	0	0
sgTGGT1_201140_4	158	11	0	0	0		95	48	0	0	0		0	0	0
sgTGGT1_201140_5	264	20	0	0	0		85	28	7	0	0		10	0	0
sgTGGT1_201140_6	184	19	0	0	0		74	30	4	0	0		5	10	0
sgTGGT1_201140_7	279	28	9	0	0		113	135	272	85	154		656	243	126
sgTGGT1_201140_8	339	47	2	104	0		134	164	346	174	204		697	219	446
sgTGGT1_201140_9	96	5	0	0	0		32	18	0	0	0		0	0	0
sgTGGT1_201150_1	77	15	0	0	0		34	8	0	0	0		0	0	0
sgTGGT1_201150_10	330	20	0	0	0		160	46	9	1	0		23	0	0
sgTGGT1_201150_2	223	29	28	0	0		93	59	26	0	0		19	7	0
sgTGGT1_201150_3	168	29	5	0	0		56	49	5	15	0		12	0	0
sgTGGT1_201150_4	141	0	0	0	0		63	30	0	1	0		0	0	0
sgTGGT1_201150_5	94	1	0	0	0		42	35	0	0	0		0	0	0
sgTGGT1_201150_6	227	7	7	0	0		94	50	0	0	0		0	0	0
sgTGGT1_201150_7	138	9	0	0	0		54	18	0	0	0		0	0	0
sgTGGT1_201150_8	357	28	98	303	11		155	69	77	3	0		137	11	0
sgTGGT1_201150_9	190	13	0	0	0		86	24	0	0	0		0	0	0
sgTGGT1_201160_1	146	0	208	1380	184		48	77	148	141	255		186	101	255
sgTGGT1_201160_10	168	7	49	574	0		68	56	146	117	356		173	93	202
sgTGGT1_201160_2	162	5	0	0	0		47	37	5	0	0		10	0	0
sgTGGT1_201160_3	105	23	28	442	71		55	174	436	488	342		659	528	515
sgTGGT1_201160_4	145	21	0	0	0		56	69	58	68	38		106	39	156
sgTGGT1_201160_5	278	30	0	0	0		94	72	39	2	5		88	0	0
sgTGGT1_201160_6	52	0	0	0	0		17	2	0	0	0		0	0	0
sgTGGT1_201160_7	628	126	957	8464	1129		274	801	1406	2166	2469		2021	1709	2627
sgTGGT1_201160_8	184	16	398	3373	539		55	238	518	531	203		815	536	534
sgTGGT1_201160_9	310	47	212	1547	75		103	260	636	665	505		706	652	478
sgTGGT1_201170_1	86	16	0	0	0		33	25	6	0	0		0	0	0
sgTGGT1_201170_10	630	106	590	2546	381		290	394	572	703	564		833	386	526
sgTGGT1_201170_2	461	25	0	0	0		156	89	0	0	0		0	0	0
sgTGGT1_201170_3	96	14	0	0	0		36	35	0	0	0		0	0	0
sgTGGT1_201170_4	352	58	451	1673	246		135	161	352	361	498		501	309	382
sgTGGT1_201170_5	551	44	19	55	75		171	62	0	1	0		0	0	0
sgTGGT1_201170_6	211	13	0	0	0		66	24	44	53	0		55	33	80
sgTGGT1_201170_7	147	13	0	0	0		42	29	0	1	0		0	0	0
sgTGGT1_201170_8	723	137	596	6400	639		246	134	97	121	59		112	74	13
sgTGGT1_201170_9	144	15	0	0	0		50	29	8	0	0		20	0	0
sgTGGT1_201180A_1	142	39	99	101	50		66	100	337	333	217		537	173	98
sgTGGT1_201180A_10	364	37	99	607	102		133	257	846	974	865		1198	872	1285
sgTGGT1_201180A_2	28	0	0	0	0		8	2	0	0	0		0	0	0
sgTGGT1_201180A_3	383	35	30	0	41		128	84	81	93	57		112	73	68
sgTGGT1_201180A_4	803	96	150	1283	171		295	741	1056	1855	1312		1532	1587	1602
sgTGGT1_201180A_5	185	25	0	1	0		69	33	0	0	0		0	0	0
sgTGGT1_201180A_6	197	11	8	0	0		62	55	6	0	0		2	0	0
sgTGGT1_201180A_7	139	16	0	0	0		35	57	31	21	14		80	0	109
sgTGGT1_201180A_8	172	36	0	0	0		83	54	0	0	0		0	0	0
sgTGGT1_201180A_9	180	12	501	2324	180		94	48	0	0	0		6	0	0
sgTGGT1_201180B_1	415	48	0	0	0		194	341	657	1093	776		988	729	996
sgTGGT1_201180B_10	197	22	0	0	0		88	30	0	1	0		0	0	0
sgTGGT1_201180B_2	119	6	299	2144	526		52	18	6	0	0		3	0	0
sgTGGT1_201180B_3	822	101	0	0	0		291	107	0	0	0		0	0	0
sgTGGT1_201180B_4	156	48	0	0	0		65	29	0	0	0		4	0	0
sgTGGT1_201180B_5	204	22	44	154	28		93	48	0	1	0		0	0	0
sgTGGT1_201180B_6	852	104	111	34	88		288	501	723	1406	606		1106	1042	962
sgTGGT1_201180B_7	98	29	0	0	0		27	17	0	0	0		0	0	0
sgTGGT1_201180B_8	185	34	277	3920	126		70	42	0	0	0		0	0	0
sgTGGT1_201180B_9	196	26	0	0	0		84	40	5	0	0		0	0	0
sgTGGT1_201190_1	143	2	4	0	0		50	40	0	1	0		0	0	0
sgTGGT1_201190_10	953	133	260	1999	217		330	241	321	342	220		383	428	231
sgTGGT1_201190_2	188	14	0	0	0		53	95	155	236	102		206	181	74
sgTGGT1_201190_3	219	37	669	4559	509		81	63	52	12	188		110	88	59
sgTGGT1_201190_4	370	34	16	0	0		99	105	80	29	0		115	13	0
sgTGGT1_201190_5	304	45	49	342	0		94	84	108	37	0		64	0	0
sgTGGT1_201190_6	265	29	112	0	0		108	98	150	213	104		103	92	179
sgTGGT1_201190_7	301	53	37	38	10		140	81	2	0	0		0	0	0
sgTGGT1_201190_8	209	19	0	0	0		65	58	0	0	0		0	0	0
sgTGGT1_201190_9	304	10	330	1460	275		98	45	4	0	0		0	0	0
sgTGGT1_201200_1	295	11	0	0	0		77	42	0	0	0		0	0	0
sgTGGT1_201200_10	286	48	0	0	0		133	58	0	0	0		0	0	0
sgTGGT1_201200_2	288	49	57	131	113		139	33	0	0	0		0	0	0
sgTGGT1_201200_3	189	30	0	0	0		63	56	0	0	0		0	0	0
sgTGGT1_201200_4	193	22	0	0	0		61	36	0	0	0		0	0	0
sgTGGT1_201200_5	237	45	109	208	19		111	32	0	0	0		0	0	0
sgTGGT1_201200_6	178	22	81	473	53		69	37	0	0	0		0	0	0
sgTGGT1_201200_7	307	50	0	0	0		137	82	0	0	0		0	0	0
sgTGGT1_201200_8	25	5	0	0	0		8	5	0	0	0		0	0	0
sgTGGT1_201200_9	270	17	0	0	0		74	50	0	0	0		0	0	0
sgTGGT1_201210_1	167	17	0	0	0		64	39	0	0	0		0	0	0
sgTGGT1_201210_10	50	1	2	0	0		29	20	0	0	0		0	0	0
sgTGGT1_201210_2	99	0	0	0	0		30	16	0	0	0		0	0	0
sgTGGT1_201210_3	198	23	0	0	0		28	22	0	0	0		0	0	0
sgTGGT1_201210_4	93	8	0	0	0		24	18	0	0	0		0	0	0
sgTGGT1_201210_5	224	41	8	0	0		5	2	0	0	0		1	0	1
sgTGGT1_201210_6	377	22	0	0	0		158	85	0	0	0		0	10	0
sgTGGT1_201210_7	571	117	0	0	0		197	119	1	2	0		0	0	0
sgTGGT1_201210_8	249	20	0	0	0		124	19	1	3	0		0	0	0
sgTGGT1_201210_9	341	47	0	0	0		107	55	34	64	0		5	19	78
sgTGGT1_201220_1	38	7	0	0	0		8	7	0	0	0		0	0	0
sgTGGT1_201220_10	140	10	0	0	0		47	17	0	0	0		0	0	0
sgTGGT1_201220_2	420	36	0	0	0		160	58	0	0	0		0	0	0
sgTGGT1_201220_3	173	0	0	0	0		63	34	0	0	0		0	0	0
sgTGGT1_201220_4	75	12	0	0	0		18	11	0	0	0		0	0	0
sgTGGT1_201220_5	284	38	0	0	0		102	48	0	2	0		0	0	0
sgTGGT1_201220_6	239	27	0	0	0		113	24	0	0	0		0	0	0
sgTGGT1_201220_7	198	8	0	0	0		62	26	0	1	0		0	0	0
sgTGGT1_201220_8	169	9	0	0	0		51	23	0	0	0		0	0	0
sgTGGT1_201220_9	422	27	0	0	0		175	92	0	2	0		0	0	0
sgTGGT1_201230_1	399	53	0	0	0		165	71	0	0	0		0	0	0
sgTGGT1_201230_10	384	82	60	973	9		162	66	2	0	0		5	0	0
sgTGGT1_201230_2	177	27	0	0	0		69	45	0	0	0		0	0	0
sgTGGT1_201230_3	219	33	168	3371	191		78	67	1	0	0		0	0	0
sgTGGT1_201230_4	89	19	0	0	0		3	0	0	1	0		0	0	0
sgTGGT1_201230_5	176	14	4	0	0		64	33	0	3	0		0	0	0
sgTGGT1_201230_6	116	12	0	0	0		43	27	34	44	0		16	0	20
sgTGGT1_201230_7	122	7	0	0	0		33	14	0	0	0		0	0	0
sgTGGT1_201230_8	131	12	0	0	0		59	32	0	0	0		0	0	0
sgTGGT1_201230_9	227	20	0	0	0		76	59	31	4	0		42	0	0
sgTGGT1_201240_1	157	12	22	0	0		62	32	56	4	30		46	13	0
sgTGGT1_201240_10	423	41	358	2710	397		132	261	437	525	305		591	609	622
sgTGGT1_201240_2	205	13	0	0	0		77	57	0	0	0		0	0	0
sgTGGT1_201240_3	207	34	550	10956	995		70	65	221	273	75		419	279	189
sgTGGT1_201240_4	201	28	3	0	0		80	17	0	0	0		0	0	0
sgTGGT1_201240_5	138	40	154	2015	145		57	16	0	0	0		0	0	0
sgTGGT1_201240_6	148	6	25	308	11		48	18	0	0	0		0	0	0
sgTGGT1_201240_7	186	9	0	0	0		71	52	0	0	0		0	0	0
sgTGGT1_201240_8	280	59	19	0	0		91	46	0	0	0		0	0	0
sgTGGT1_201240_9	276	69	0	0	0		70	38	19	1	0		14	0	0
sgTGGT1_201250_1	379	47	0	0	0		246	119	0	0	0		0	0	0
sgTGGT1_201250_10	166	16	0	0	0		63	26	0	0	0		0	0	0
sgTGGT1_201250_2	66	16	0	0	0		33	17	0	0	0		0	0	0
sgTGGT1_201250_3	119	12	0	0	0		47	22	0	0	0		0	0	0
sgTGGT1_201250_4	419	22	0	0	0		152	73	0	0	0		0	0	0
sgTGGT1_201250_5	167	19	10	134	0		58	29	9	14	0		2	0	0
sgTGGT1_201250_6	353	42	104	1409	140		133	159	237	376	84		163	179	244
sgTGGT1_201250_7	257	34	48	1187	61		86	28	4	3	0		9	0	0
sgTGGT1_201250_8	240	36	627	5468	1193		106	35	34	0	36		2	0	43
sgTGGT1_201250_9	260	43	262	1973	369		94	32	0	0	0		0	0	0
sgTGGT1_201260_1	178	6	0	0	0		50	313	608	805	672		797	481	649
sgTGGT1_201260_10	271	41	42	792	46		137	98	36	12	65		39	13	40
sgTGGT1_201260_2	171	26	303	1888	675		67	49	16	39	0		0	0	22
sgTGGT1_201260_3	498	51	66	52	28		129	407	441	599	702		625	916	1002
sgTGGT1_201260_4	137	0	69	53	0		48	190	388	315	341		546	225	319
sgTGGT1_201260_5	323	56	457	4788	639		99	206	379	306	398		437	352	185
sgTGGT1_201260_6	119	15	0	0	0		24	8	0	0	0		0	0	0
sgTGGT1_201260_7	513	40	58	331	42		210	109	9	0	0		0	0	0
sgTGGT1_201260_8	739	122	1606	37123	2014		299	399	824	985	707		1105	858	481
sgTGGT1_201260_9	159	27	424	2648	396		84	33	4	0	0		42	0	0
sgTGGT1_201270_1	612	83	0	0	0		234	70	0	0	0		0	0	0
sgTGGT1_201270_10	226	2	0	0	0		90	33	30	24	51		34	52	38
sgTGGT1_201270_2	54	20	0	0	0		31	12	0	0	0		0	0	0
sgTGGT1_201270_3	81	7	0	0	0		23	9	0	0	0		0	0	0
sgTGGT1_201270_4	503	45	0	0	0		233	101	3	0	0		0	0	0
sgTGGT1_201270_5	136	5	0	0	0		56	28	0	0	0		0	0	0
sgTGGT1_201270_6	92	5	0	0	0		40	1	0	0	0		0	0	0
sgTGGT1_201270_7	196	9	0	0	0		64	37	0	0	0		0	0	0
sgTGGT1_201270_8	151	18	0	0	0		63	31	0	0	0		0	0	0
sgTGGT1_201270_9	183	28	0	0	0		62	41	0	0	0		0	0	0
sgTGGT1_201380_1	308	48	0	0	0		133	64	0	0	0		0	0	0
sgTGGT1_201380_10	379	24	0	0	0		143	21	0	0	0		0	0	0
sgTGGT1_201380_2	502	41	0	0	0		190	69	0	0	0		0	0	0
sgTGGT1_201380_3	193	11	0	0	0		80	44	0	0	0		0	0	0
sgTGGT1_201380_4	803	107	0	0	0		298	183	0	2	0		0	0	0
sgTGGT1_201380_5	130	4	0	0	0		42	21	0	0	0		0	0	0
sgTGGT1_201380_6	210	21	0	0	0		59	10	0	0	0		0	0	0
sgTGGT1_201380_7	289	45	0	0	0		119	106	0	0	0		0	0	0
sgTGGT1_201380_8	319	47	0	0	0		106	47	0	0	0		0	0	0
sgTGGT1_201380_9	81	8	0	0	0		42	14	0	0	0		0	0	0
sgTGGT1_201390_1	178	27	0	0	0		64	55	0	0	0		5	0	0
sgTGGT1_201390_10	294	49	15	205	1		117	69	0	0	0		2	0	0
sgTGGT1_201390_2	291	42	253	1480	258		89	268	925	757	158		797	565	229
sgTGGT1_201390_3	385	38	1172	5261	1666		131	313	99	264	324		356	643	527
sgTGGT1_201390_4	204	4	102	421	24		89	34	35	19	0		51	19	0
sgTGGT1_201390_5	432	60	587	1840	480		133	137	42	50	52		28	12	25
sgTGGT1_201390_6	355	48	90	972	55		164	363	660	1150	1294		917	583	787
sgTGGT1_201390_7	353	45	170	1133	74		104	494	1250	1932	1745		1874	1373	1680
sgTGGT1_201390_8	398	85	874	3577	649		191	140	360	338	166		427	261	240
sgTGGT1_201390_9	133	18	248	1345	82		56	9	0	0	0		0	0	0
sgTGGT1_201400_1	284	67	13	0	0		135	67	0	0	0		0	0	0
sgTGGT1_201400_10	151	12	0	0	0		84	22	0	0	0		0	0	0
sgTGGT1_201400_2	124	26	33	0	0		38	7	58	0	0		59	74	79
sgTGGT1_201400_3	295	29	6	0	0		112	35	55	0	0		120	59	96
sgTGGT1_201400_4	171	10	0	0	0		77	48	57	4	0		133	33	77
sgTGGT1_201400_5	75	0	24	0	0		34	15	0	0	0		0	0	0
sgTGGT1_201400_6	137	6	4	0	0		44	25	38	5	0		106	22	19
sgTGGT1_201400_7	405	60	104	0	22		137	131	142	96	40		201	151	352
sgTGGT1_201400_8	211	32	0	0	0		66	73	112	86	0		195	166	192
sgTGGT1_201400_9	281	31	0	0	0		103	54	0	4	0		0	0	0
sgTGGT1_201520_1	295	30	0	0	0		122	73	27	12	92		70	35	24
sgTGGT1_201520_10	609	96	0	0	0		216	167	180	192	58		262	105	90
sgTGGT1_201520_2	470	56	216	1271	276		118	138	154	198	165		278	108	241
sgTGGT1_201520_3	96	18	0	0	0		23	5	0	0	0		0	0	0
sgTGGT1_201520_4	373	52	5	1	0		118	69	181	154	0		94	95	135
sgTGGT1_201520_5	322	35	0	0	0		107	49	0	2	0		0	0	0
sgTGGT1_201520_6	506	29	195	1222	200		166	249	259	296	720		457	195	438
sgTGGT1_201520_7	148	17	59	0	160		42	34	66	90	100		107	88	202
sgTGGT1_201520_8	375	30	116	491	156		131	76	0	1	0		9	0	0
sgTGGT1_201520_9	882	160	213	431	131		330	269	381	456	197		337	349	274
sgTGGT1_201630A_1	186	26	383	1378	592		55	59	13	15	0		20	0	0
sgTGGT1_201630A_2	286	35	91	1035	69		101	48	9	30	0		62	93	7
sgTGGT1_201630A_3	145	27	165	1869	183		60	39	4	0	0		2	0	0
sgTGGT1_201630A_4	49	0	0	0	0		18	10	0	0	0		0	0	0
sgTGGT1_201630A_5	1163	125	108	1949	167		439	521	656	752	1130		1180	482	853
sgTGGT1_201630A_6	410	59	942	20081	1099		171	79	16	8	0		0	16	0
sgTGGT1_201630A_7	153	16	0	1	0		43	26	4	0	0		0	0	0
sgTGGT1_201630B_1	420	69	42	328	50		150	120	207	290	145		414	222	241
sgTGGT1_201630B_10	209	29	97	380	58		70	199	353	524	495		903	568	559
sgTGGT1_201630B_2	161	8	301	5314	335		57	45	67	115	138		83	145	143
sgTGGT1_201630B_3	245	43	0	0	0		119	83	51	9	0		57	0	0
sgTGGT1_201630B_4	377	8	0	0	0		115	102	196	240	168		297	230	282
sgTGGT1_201630B_5	157	28	0	0	0		59	15	24	0	0		24	0	0
sgTGGT1_201630B_6	169	12	10	0	17		82	30	37	0	0		46	0	0
sgTGGT1_201630B_7	74	0	0	0	0		41	31	0	0	0		0	0	0
sgTGGT1_201630B_8	296	35	119	982	144		100	341	723	905	617		1016	757	480
sgTGGT1_201630B_9	131	28	285	4765	228		57	53	49	142	98		80	46	31
sgTGGT1_201640_1	138	13	0	0	0		2	7	8	9	10		32	16	20
sgTGGT1_201640_10	126	13	0	0	0		44	31	0	0	0		0	0	0
sgTGGT1_201640_2	164	25	0	0	0		65	49	0	0	0		0	0	0
sgTGGT1_201640_3	563	73	0	0	0		250	126	193	52	52		248	0	18
sgTGGT1_201640_4	198	0	0	0	0		74	139	401	271	258		565	304	161
sgTGGT1_201640_5	132	8	0	0	0		29	41	24	16	0		98	0	34
sgTGGT1_201640_6	526	70	29	242	31		183	163	43	49	125		193	108	85
sgTGGT1_201640_7	192	30	0	0	0		68	53	88	99	0		124	54	15
sgTGGT1_201640_8	310	56	128	953	152		109	168	269	294	93		334	213	289
sgTGGT1_201640_9	208	24	0	0	0		66	35	0	0	0		0	0	0
sgTGGT1_201650_1	137	0	0	0	0		62	41	7	0	0		0	0	0
sgTGGT1_201650_10	94	3	123	895	28		70	33	21	72	24		53	12	34
sgTGGT1_201650_2	127	18	0	0	0		29	29	0	0	0		0	0	0
sgTGGT1_201650_3	298	26	0	0	0		94	32	7	4	0		0	0	0
sgTGGT1_201650_4	209	25	0	0	0		77	33	102	39	0		51	29	18
sgTGGT1_201650_5	176	2	0	0	0		74	17	0	0	0		0	0	0
sgTGGT1_201650_6	208	30	0	0	0		83	39	50	77	43		151	86	0
sgTGGT1_201650_7	133	0	2	123	24		48	7	0	0	0		0	0	0
sgTGGT1_201650_8	177	8	0	0	0		60	22	0	0	0		0	0	0
sgTGGT1_201650_9	195	45	0	0	0		57	37	2	0	0		0	0	0
sgTGGT1_201660_1	557	41	0	0	0		314	88	0	5	0		0	0	0
sgTGGT1_201660_10	192	0	0	0	0		63	24	22	18	228		43	32	0
sgTGGT1_201660_2	243	17	23	227	20		81	92	178	171	522		238	126	105
sgTGGT1_201660_3	222	53	2	0	0		115	33	0	0	0		0	0	0
sgTGGT1_201660_4	136	8	0	0	0		43	98	259	201	139		357	198	368
sgTGGT1_201660_5	180	34	37	0	0		72	40	0	0	0		0	0	0
sgTGGT1_201660_6	118	2	0	0	0		47	41	0	0	0		0	0	0
sgTGGT1_201660_7	234	48	421	1419	258		72	44	0	4	0		0	27	0
sgTGGT1_201660_8	205	33	0	0	0		69	117	352	461	148		373	194	198
sgTGGT1_201660_9	97	10	0	0	0		33	22	0	0	0		0	0	0
sgTGGT1_201670_1	241	16	0	0	0		101	64	0	0	0		0	0	0
sgTGGT1_201670_10	411	41	61	1526	48		169	64	82	87	9		105	79	71
sgTGGT1_201670_2	351	46	0	0	0		114	48	0	0	0		0	0	0
sgTGGT1_201670_3	433	56	475	3533	491		167	69	0	4	0		0	0	0
sgTGGT1_201670_4	252	35	0	1	0		101	87	60	108	0		154	84	169
sgTGGT1_201670_5	160	35	0	0	0		59	23	0	0	0		0	0	0
sgTGGT1_201670_6	283	33	236	1973	238		138	63	0	1	0		0	0	0
sgTGGT1_201670_7	122	0	0	0	0		51	39	0	0	0		0	0	0
sgTGGT1_201670_8	411	37	0	0	0		183	141	0	0	0		0	0	0
sgTGGT1_201670_9	169	38	47	0	1		64	29	0	2	0		0	0	0
sgTGGT1_201680_1	124	20	0	0	0		60	34	0	1	0		0	0	0
sgTGGT1_201680_10	164	27	0	0	0		55	39	0	0	0		0	0	0
sgTGGT1_201680_2	145	17	0	0	0		55	55	0	0	0		0	0	0
sgTGGT1_201680_3	470	45	0	0	0		198	91	0	1	0		0	0	0
sgTGGT1_201680_4	257	18	0	0	0		103	29	2	0	0		0	0	0
sgTGGT1_201680_5	178	14	0	0	0		87	22	0	0	0		0	0	0
sgTGGT1_201680_6	332	33	0	0	0		152	37	0	0	0		0	0	0
sgTGGT1_201680_7	481	78	0	0	0		167	90	0	0	0		0	0	0
sgTGGT1_201680_8	152	21	0	0	0		64	29	0	0	0		0	0	0
sgTGGT1_201680_9	76	6	0	0	0		30	37	0	0	0		0	0	0
sgTGGT1_201690_1	95	7	0	0	0		36	40	43	79	14		93	0	36
sgTGGT1_201690_10	284	28	0	1	0		100	79	137	139	213		275	95	49
sgTGGT1_201690_2	108	25	0	0	0		48	38	0	0	0		0	0	0
sgTGGT1_201690_3	110	21	9	91	0		45	9	0	0	0		0	0	0
sgTGGT1_201690_4	134	24	0	0	0		56	256	260	354	90		679	605	829
sgTGGT1_201690_5	202	6	0	0	0		92	17	0	3	0		0	0	0
sgTGGT1_201690_6	233	50	11	60	0		91	173	355	362	164		579	605	592
sgTGGT1_201690_7	30	8	0	0	0		10	7	0	0	0		0	0	0
sgTGGT1_201690_8	150	5	24	189	19		53	28	0	0	0		0	0	0
sgTGGT1_201690_9	214	12	0	0	0		87	16	0	3	0		0	0	0
sgTGGT1_201700_1	182	24	0	0	0		98	40	0	0	0		0	0	0
sgTGGT1_201700_10	237	14	163	71	57		123	212	333	429	19		406	295	608
sgTGGT1_201700_2	124	17	0	0	0		44	10	0	3	0		0	0	0
sgTGGT1_201700_3	138	5	0	0	0		6	10	0	0	0		0	0	0
sgTGGT1_201700_4	76	5	0	0	0		33	10	0	0	0		0	0	0
sgTGGT1_201700_5	201	22	0	0	0		79	64	0	0	0		0	0	0
sgTGGT1_201700_6	328	68	0	0	0		163	79	0	1	0		0	0	0
sgTGGT1_201700_7	111	32	0	0	0		57	9	0	0	0		0	0	0
sgTGGT1_201700_8	223	30	142	66	0		80	26	0	0	0		0	0	0
sgTGGT1_201700_9	419	39	47	40	36		171	72	0	0	0		0	0	0
sgTGGT1_201710_1	236	25	0	0	0		76	34	0	3	0		0	0	0
sgTGGT1_201710_10	82	7	0	0	0		35	6	0	0	0		0	0	0
sgTGGT1_201710_2	278	29	0	0	0		108	64	2	2	0		0	0	0
sgTGGT1_201710_3	142	26	0	0	0		91	24	0	0	0		0	0	0
sgTGGT1_201710_4	175	23	0	0	0		59	41	0	0	0		0	0	0
sgTGGT1_201710_5	152	3	0	0	0		51	35	0	0	0		0	0	0
sgTGGT1_201710_6	164	48	0	0	0		89	4	0	0	0		0	0	0
sgTGGT1_201710_7	424	34	0	0	0		194	63	0	5	0		1	0	0
sgTGGT1_201710_8	109	5	0	0	0		32	38	0	0	0		0	0	0
sgTGGT1_201710_9	184	22	0	0	0		84	40	0	0	0		0	0	0
sgTGGT1_201720_1	114	14	0	0	0		36	4	0	0	0		0	0	0
sgTGGT1_201720_10	178	30	0	0	0		95	43	0	1	0		0	0	0
sgTGGT1_201720_2	258	39	0	0	0		91	28	55	87	0		74	33	26
sgTGGT1_201720_3	96	6	0	0	0		61	28	0	0	0		0	0	0
sgTGGT1_201720_4	99	9	0	0	0		33	6	0	0	0		0	0	0
sgTGGT1_201720_5	162	15	0	0	0		50	15	0	0	0		0	0	0
sgTGGT1_201720_6	334	16	0	0	0		161	59	89	88	34		92	21	19
sgTGGT1_201720_7	141	20	0	0	0		62	47	3	1	0		0	0	0
sgTGGT1_201720_8	664	101	4	0	0		246	140	2	0	0		0	0	0
sgTGGT1_201720_9	52	0	0	0	0		19	7	0	0	0		0	0	0
sgTGGT1_201730_1	239	12	0	0	0		107	35	5	0	0		0	0	0
sgTGGT1_201730_10	249	39	0	0	0		91	72	183	250	19		245	84	34
sgTGGT1_201730_2	356	21	7	0	2		127	78	15	22	0		21	0	25
sgTGGT1_201730_3	230	23	0	0	0		106	48	16	17	0		34	0	0
sgTGGT1_201730_4	179	25	25	65	0		82	46	0	0	0		0	0	0
sgTGGT1_201730_5	199	17	46	506	59		83	31	0	5	0		0	0	0
sgTGGT1_201730_6	265	34	173	2103	61		110	68	168	346	152		185	163	60
sgTGGT1_201730_7	165	17	470	1434	288		59	28	25	36	0		20	14	0
sgTGGT1_201730_8	36	2	0	0	0		9	1	0	0	0		0	0	0
sgTGGT1_201730_9	72	25	85	1065	37		41	7	0	0	0		0	0	0
sgTGGT1_201740_1	145	27	0	0	0		60	17	11	0	43		19	0	0
sgTGGT1_201740_10	379	62	0	0	0		148	84	0	0	0		0	0	0
sgTGGT1_201740_2	230	55	0	0	0		76	33	0	0	0		0	0	0
sgTGGT1_201740_3	163	25	10	0	0		54	29	11	0	0		11	0	0
sgTGGT1_201740_4	307	37	28	392	7		118	82	0	0	0		1	0	0
sgTGGT1_201740_5	43	0	0	0	0		13	6	0	0	0		0	0	0
sgTGGT1_201740_6	173	16	0	0	0		43	21	0	0	0		0	0	0
sgTGGT1_201740_7	457	65	731	4947	590		196	99	35	17	42		108	27	0
sgTGGT1_201740_8	191	11	0	0	0		88	30	30	47	0		29	12	47
sgTGGT1_201740_9	157	18	0	0	0		91	35	0	0	0		0	0	0
sgTGGT1_201750_1	131	0	0	0	0		44	30	102	55	23		74	36	83
sgTGGT1_201750_10	382	67	62	4162	106		111	64	112	18	14		78	17	18
sgTGGT1_201750_2	143	44	241	2547	192		68	72	160	123	0		106	124	62
sgTGGT1_201750_3	314	46	1089	5088	800		136	100	155	146	99		103	99	14
sgTGGT1_201750_4	209	20	244	2837	354		82	45	0	0	0		0	0	0
sgTGGT1_201750_5	326	22	0	0	0		132	94	26	7	27		32	0	33
sgTGGT1_201750_6	252	36	83	177	0		92	24	65	9	0		67	13	0
sgTGGT1_201750_7	205	24	0	0	0		78	127	153	176	186		286	235	563
sgTGGT1_201750_8	1218	154	163	4150	205		537	258	24	12	0		41	28	23
sgTGGT1_201750_9	372	37	0	0	0		121	343	444	1037	831		656	934	1018
sgTGGT1_201760_1	203	15	0	0	0		82	51	0	0	0		0	0	0
sgTGGT1_201760_10	381	52	0	0	0		172	85	0	0	0		0	0	0
sgTGGT1_201760_2	112	37	0	0	0		34	18	11	7	0		14	4	10
sgTGGT1_201760_3	117	19	0	0	0		59	18	0	0	0		0	0	0
sgTGGT1_201760_4	224	15	0	0	0		96	91	152	128	87		202	163	160
sgTGGT1_201760_5	307	58	0	0	0		117	32	0	0	0		0	0	0
sgTGGT1_201760_6	186	10	0	0	0		78	54	56	71	127		68	88	81
sgTGGT1_201760_7	446	49	18	39	0		138	78	0	14	0		6	0	0
sgTGGT1_201760_8	315	27	0	0	0		113	81	0	0	0		0	0	0
sgTGGT1_201760_9	299	21	33	133	33		110	95	213	153	28		294	70	0
sgTGGT1_201770_1	266	22	11	0	0		129	90	183	84	449		199	42	117
sgTGGT1_201770_10	340	39	0	0	0		111	164	331	249	414		281	73	64
sgTGGT1_201770_2	71	0	0	0	0		31	13	0	0	0		0	0	0
sgTGGT1_201770_3	168	14	0	0	0		67	43	0	0	0		0	0	0
sgTGGT1_201770_4	213	35	27	0	0		103	86	42	44	20		121	110	179
sgTGGT1_201770_5	162	27	0	0	0		77	59	131	92	371		85	115	49
sgTGGT1_201770_6	210	19	13	0	0		82	40	0	0	0		0	0	0
sgTGGT1_201770_7	93	1	0	0	0		42	25	0	0	0		0	0	0
sgTGGT1_201770_8	156	13	0	0	0		53	45	0	0	0		0	0	0
sgTGGT1_201770_9	78	5	0	0	0		19	9	0	0	0		0	0	0
sgTGGT1_201775_1	38	0	0	1	0		14	4	0	0	0		0	0	0
sgTGGT1_201775_10	213	0	11	0	16		65	24	0	0	0		0	0	0
sgTGGT1_201775_2	640	95	2	0	0		279	158	153	150	55		210	63	148
sgTGGT1_201775_3	144	26	0	0	0		50	14	0	0	0		0	0	0
sgTGGT1_201775_4	263	58	0	0	0		82	38	0	0	0		0	0	0
sgTGGT1_201775_5	586	62	0	1	0		185	174	282	560	433		668	363	526
sgTGGT1_201775_6	220	31	77	46	16		71	28	0	4	0		0	0	0
sgTGGT1_201775_7	145	55	303	8826	483		48	17	10	0	0		0	61	0
sgTGGT1_201775_8	346	39	65	50	76		126	385	853	1140	769		1138	1014	947
sgTGGT1_201775_9	329	61	0	0	0		142	246	578	322	635		780	325	361
sgTGGT1_201780_1	426	34	3	0	0		125	55	0	6	0		15	0	0
sgTGGT1_201780_10	441	113	12	1	0		177	83	0	0	0		0	0	0
sgTGGT1_201780_2	196	35	0	0	0		55	42	0	0	0		0	0	0
sgTGGT1_201780_3	85	14	0	0	0		29	18	0	0	0		0	0	0
sgTGGT1_201780_4	204	17	9	0	0		84	42	0	0	0		0	0	0
sgTGGT1_201780_5	578	54	0	0	0		211	123	6	8	0		0	0	0
sgTGGT1_201780_6	287	67	0	0	0		119	51	2	0	0		0	0	0
sgTGGT1_201780_7	302	23	0	0	0		139	56	2	0	0		0	0	0
sgTGGT1_201780_8	558	61	0	0	0		196	90	0	4	0		0	0	0
sgTGGT1_201780_9	357	51	0	1	0		170	65	9	1	0		0	0	0
sgTGGT1_201785_1	796	98	851	5457	1083		335	326	437	505	812		691	566	572
sgTGGT1_201785_10	169	32	1	0	0		53	32	0	0	0		0	0	0
sgTGGT1_201785_2	141	20	0	0	0		54	57	179	106	230		198	146	116
sgTGGT1_201785_3	437	54	0	0	0		140	170	272	279	99		434	270	475
sgTGGT1_201785_4	357	50	423	451	252		176	471	694	1156	1254		1142	1235	659
sgTGGT1_201785_5	394	26	0	0	0		160	95	14	49	0		25	12	94
sgTGGT1_201785_6	636	102	1026	24503	1990		219	501	1030	1185	801		1333	773	950
sgTGGT1_201785_7	1218	114	268	1625	199		395	193	23	25	0		28	0	31
sgTGGT1_201785_8	262	39	0	0	0		64	45	0	4	0		0	0	0
sgTGGT1_201785_9	279	66	222	1088	168		88	55	63	97	0		121	32	152
sgTGGT1_201790_1	128	4	0	0	0		32	18	0	0	0		0	0	0
sgTGGT1_201790_10	363	27	0	0	0		140	73	0	0	0		0	0	0
sgTGGT1_201790_2	110	9	0	0	0		46	32	0	0	0		0	0	0
sgTGGT1_201790_3	261	15	0	0	0		110	22	0	0	0		0	0	0
sgTGGT1_201790_4	453	58	8	146	9		203	79	0	2	0		0	0	0
sgTGGT1_201790_5	317	45	0	0	0		104	43	0	0	0		0	0	0
sgTGGT1_201790_6	451	54	0	2	0		187	74	0	0	0		0	0	0
sgTGGT1_201790_7	208	36	0	0	0		81	67	0	0	0		0	0	0
sgTGGT1_201790_8	333	36	0	0	0		115	43	0	0	0		0	0	0
sgTGGT1_201790_9	267	35	0	0	0		83	62	0	0	0		0	0	0
sgTGGT1_201800_1	178	37	0	0	0		73	43	0	0	0		0	0	0
sgTGGT1_201800_10	233	20	0	0	0		84	40	0	0	0		0	0	0
sgTGGT1_201800_2	481	78	0	0	0		197	125	0	0	0		0	0	0
sgTGGT1_201800_3	90	16	0	0	0		33	14	0	0	0		0	0	0
sgTGGT1_201800_4	217	17	0	0	0		82	39	0	0	0		0	0	0
sgTGGT1_201800_5	202	66	0	0	0		102	36	0	0	0		0	0	0
sgTGGT1_201800_6	546	64	2	0	0		206	68	0	0	0		0	0	0
sgTGGT1_201800_7	157	10	0	0	0		38	19	0	0	0		0	0	0
sgTGGT1_201800_8	357	23	0	0	0		138	64	0	2	0		0	0	0
sgTGGT1_201800_9	331	35	0	0	0		123	64	5	0	0		0	0	0
sgTGGT1_201810_1	361	17	36	0	12		153	64	43	95	248		50	38	0
sgTGGT1_201810_10	291	20	0	0	0		115	45	0	0	0		0	0	0
sgTGGT1_201810_2	165	19	0	0	0		51	21	60	38	0		165	0	34
sgTGGT1_201810_3	566	53	1217	9617	1279		217	451	838	902	1032		1025	876	975
sgTGGT1_201810_4	317	34	115	1706	136		122	49	0	0	0		0	0	0
sgTGGT1_201810_5	183	39	0	0	0		71	27	0	0	0		0	0	0
sgTGGT1_201810_6	754	159	0	0	0		300	238	275	465	243		489	358	250
sgTGGT1_201810_7	308	20	91	391	72		121	211	388	421	244		571	337	230
sgTGGT1_201810_8	90	2	0	0	0		31	11	0	0	0		0	0	0
sgTGGT1_201810_9	211	24	0	0	0		78	57	0	0	0		0	0	0
sgTGGT1_201820_1	200	36	0	0	0		78	47	70	82	13		126	36	114
sgTGGT1_201820_10	72	8	0	0	0		19	17	115	50	103		92	0	17
sgTGGT1_201820_2	235	6	0	0	0		104	38	0	0	0		0	0	0
sgTGGT1_201820_3	150	21	0	1	0		49	112	181	468	610		319	542	654
sgTGGT1_201820_4	140	13	0	0	0		63	34	5	0	0		10	27	0
sgTGGT1_201820_5	101	10	0	0	0		34	38	12	0	37		24	0	42
sgTGGT1_201820_6	125	16	0	0	0		54	29	15	0	0		14	0	0
sgTGGT1_201820_7	285	31	142	243	29		89	64	0	0	0		0	0	0
sgTGGT1_201820_8	143	7	212	534	84		41	9	0	0	0		0	0	0
sgTGGT1_201820_9	194	9	238	422	31		61	31	0	0	0		0	0	0
sgTGGT1_201830_1	158	32	0	0	0		60	38	0	0	0		0	0	0
sgTGGT1_201830_10	193	21	0	0	0		83	19	0	2	0		0	0	0
sgTGGT1_201830_2	225	37	0	0	0		106	56	0	0	0		0	0	0
sgTGGT1_201830_3	32	0	0	0	0		10	2	0	0	0		0	0	0
sgTGGT1_201830_4	147	6	0	0	0		63	24	0	0	0		0	0	0
sgTGGT1_201830_5	52	0	0	0	0		19	13	0	0	0		0	0	0
sgTGGT1_201830_6	74	21	0	0	0		19	10	0	0	0		0	0	0
sgTGGT1_201830_7	115	14	0	0	0		48	25	0	0	0		0	0	0
sgTGGT1_201830_8	138	6	1	0	0		39	21	0	0	0		0	0	0
sgTGGT1_201830_9	93	12	0	0	0		35	16	0	0	0		0	0	0
sgTGGT1_201840_1	202	54	455	852	642		78	205	431	528	320		547	415	581
sgTGGT1_201840_10	179	22	0	0	0		78	77	9	14	18		152	145	147
sgTGGT1_201840_2	489	51	0	0	0		176	76	0	0	0		0	0	0
sgTGGT1_201840_3	125	14	0	0	0		51	23	0	0	0		0	0	0
sgTGGT1_201840_4	79	13	0	0	0		37	27	44	49	0		180	138	48
sgTGGT1_201840_5	266	20	44	9	25		71	47	0	0	0		0	0	0
sgTGGT1_201840_6	633	93	323	3257	331		315	147	43	48	0		74	43	0
sgTGGT1_201840_7	140	8	59	110	0		57	29	0	0	0		0	0	0
sgTGGT1_201840_8	208	37	913	12685	1487		89	31	37	4	28		51	18	19
sgTGGT1_201840_9	151	30	0	0	0		50	36	29	7	0		30	12	0
sgTGGT1_201850_1	90	0	0	0	0		32	15	0	0	0		0	0	0
sgTGGT1_201850_10	614	60	472	9062	704		239	136	173	244	173		193	182	117
sgTGGT1_201850_2	61	5	268	1535	600		13	16	0	0	0		0	0	0
sgTGGT1_201850_3	388	35	30	450	40		121	152	224	369	107		183	174	146
sgTGGT1_201850_4	208	46	0	0	0		69	49	80	44	237		114	68	110
sgTGGT1_201850_5	82	5	0	0	0		39	6	0	0	0		0	0	0
sgTGGT1_201850_6	155	31	95	1030	152		69	20	0	0	0		0	0	0
sgTGGT1_201850_7	234	40	0	0	0		61	42	0	0	0		0	0	0
sgTGGT1_201850_8	135	14	0	0	0		45	22	0	0	0		0	0	0
sgTGGT1_201850_9	673	132	120	604	207		300	112	83	18	0		47	0	65
sgTGGT1_201860_1	216	5	44	471	0		83	65	75	69	74		142	150	44
sgTGGT1_201860_10	1068	128	0	2	0		334	173	18	0	0		16	0	40
sgTGGT1_201860_2	742	101	279	2235	428		317	236	248	289	609		423	424	410
sgTGGT1_201860_3	164	0	0	0	0		63	24	0	0	0		0	0	0
sgTGGT1_201860_4	170	32	37	273	0		84	214	589	566	360		705	294	613
sgTGGT1_201860_5	113	6	177	195	61		34	13	0	5	0		0	0	0
sgTGGT1_201860_6	176	0	0	0	0		73	135	349	287	206		520	144	282
sgTGGT1_201860_7	300	14	631	5252	716		98	277	670	1050	774		882	777	700
sgTGGT1_201860_8	250	28	5	0	0		82	203	433	644	418		557	298	354
sgTGGT1_201860_9	80	15	35	209	12		0	0	0	0	0		0	0	0
sgTGGT1_201870_1	114	6	0	0	0		43	27	0	0	0		0	0	0
sgTGGT1_201870_10	199	13	0	0	0		61	41	0	4	0		0	0	0
sgTGGT1_201870_2	197	23	5	0	0		70	41	0	6	0		0	0	0
sgTGGT1_201870_3	322	20	1	0	0		117	133	272	335	31		298	486	137
sgTGGT1_201870_4	183	51	0	0	0		67	50	0	0	0		1	0	0
sgTGGT1_201870_5	244	25	266	1205	122		87	125	313	242	116		534	163	104
sgTGGT1_201870_6	216	32	182	969	164		89	117	287	215	0		183	64	370
sgTGGT1_201870_7	205	9	0	0	0		91	32	2	0	75		0	0	0
sgTGGT1_201870_8	91	0	0	0	0		39	26	0	0	0		0	0	0
sgTGGT1_201870_9	155	31	0	0	0		70	28	0	2	0		10	0	0
sgTGGT1_201880_1	436	38	0	0	0		166	90	0	0	0		0	0	0
sgTGGT1_201880_10	167	21	0	0	0		26	27	0	0	0		0	0	0
sgTGGT1_201880_2	241	20	0	0	0		62	57	0	0	0		0	0	0
sgTGGT1_201880_3	88	24	1	0	0		42	11	0	0	0		0	0	0
sgTGGT1_201880_4	415	77	1	0	0		141	67	97	40	0		90	0	9
sgTGGT1_201880_5	580	90	2	1	0		257	94	0	5	0		0	0	0
sgTGGT1_201880_6	355	51	0	0	0		163	39	0	0	0		0	0	0
sgTGGT1_201880_7	760	95	0	1	0		221	117	0	0	0		0	0	0
sgTGGT1_201880_8	322	8	0	0	0		86	40	0	3	0		0	0	0
sgTGGT1_201880_9	142	6	0	0	0		57	21	3	0	0		0	0	0
sgTGGT1_201890_1	50	19	0	0	0		29	36	65	117	278		99	0	131
sgTGGT1_201890_10	127	4	0	0	0		46	46	0	0	0		0	0	0
sgTGGT1_201890_2	209	23	18	92	0		70	54	0	0	0		0	0	0
sgTGGT1_201890_3	205	40	339	1086	341		79	37	1	0	0		0	0	0
sgTGGT1_201890_4	188	8	1	215	0		84	42	0	0	0		0	0	0
sgTGGT1_201890_5	143	15	0	0	0		33	8	8	4	0		4	0	0
sgTGGT1_201890_6	161	28	194	977	120		39	29	0	0	0		0	0	0
sgTGGT1_201890_7	307	19	63	311	72		99	36	0	1	0		0	0	0
sgTGGT1_201890_8	154	20	0	0	0		45	13	0	4	0		0	0	0
sgTGGT1_201890_9	164	34	10	0	0		54	44	43	35	54		40	10	28
sgTGGT1_201895_1	317	31	0	0	0		96	45	0	0	0		0	0	0
sgTGGT1_201895_10	155	17	0	0	0		46	21	6	0	0		0	0	0
sgTGGT1_201895_2	183	10	0	0	0		71	61	70	37	154		217	60	106
sgTGGT1_201895_3	96	11	8	0	0		23	55	146	142	19		110	46	134
sgTGGT1_201895_4	184	26	0	0	0		61	37	0	0	0		0	0	0
sgTGGT1_201895_5	206	29	74	407	100		100	253	456	849	837		787	723	687
sgTGGT1_201895_6	145	28	0	0	0		41	229	394	905	312		570	557	714
sgTGGT1_201895_7	212	24	0	0	0		59	33	0	0	0		1	1	0
sgTGGT1_201895_8	549	79	404	2444	273		185	342	416	363	119		543	235	137
sgTGGT1_201895_9	355	43	0	0	0		163	76	8	0	0		0	0	0
sgTGGT1_201900_1	91	0	0	0	0		29	10	0	0	0		0	0	0
sgTGGT1_201900_10	207	17	0	0	0		72	59	0	0	0		0	0	0
sgTGGT1_201900_2	196	28	3	0	3		78	49	0	0	0		0	0	0
sgTGGT1_201900_3	291	13	12	0	0		105	35	0	1	0		0	0	0
sgTGGT1_201900_4	144	14	10	0	0		51	21	2	1	2		0	0	0
sgTGGT1_201900_5	366	38	0	0	0		150	164	291	94	277		499	101	221
sgTGGT1_201900_6	98	3	0	0	0		52	5	0	0	0		0	0	0
sgTGGT1_201900_7	268	34	0	0	0		103	55	0	0	0		0	0	0
sgTGGT1_201900_8	184	30	49	275	59		79	48	0	0	0		4	0	0
sgTGGT1_201900_9	249	24	0	0	0		96	40	0	0	0		0	0	0
sgTGGT1_202010_1	316	14	0	0	0		102	94	0	0	1		0	0	0
sgTGGT1_202010_10	472	26	210	966	178		191	172	277	468	233		350	200	263
sgTGGT1_202010_2	150	21	0	0	0		49	32	0	0	0		0	0	0
sgTGGT1_202010_3	56	0	0	0	0		22	11	0	0	0		0	0	0
sgTGGT1_202010_4	205	10	0	0	0		66	22	0	0	0		0	0	0
sgTGGT1_202010_5	284	29	0	0	0		96	115	260	296	383		312	120	132
sgTGGT1_202010_6	159	24	0	26	0		51	21	5	0	0		0	0	0
sgTGGT1_202010_7	478	55	323	5000	303		209	105	62	64	24		117	13	108
sgTGGT1_202010_8	90	9	0	0	0		36	18	0	0	0		0	0	0
sgTGGT1_202010_9	163	7	0	0	0		70	48	0	0	0		0	0	0
sgTGGT1_202020_1	746	56	82	2046	168		261	101	17	21	68		1	15	0
sgTGGT1_202020_10	119	18	72	0	39		44	22	28	17	0		34	11	30
sgTGGT1_202020_2	288	17	225	1405	215		113	57	25	0	0		66	0	0
sgTGGT1_202020_3	160	28	311	2695	542		73	121	198	380	319		245	352	274
sgTGGT1_202020_4	77	4	98	659	141		21	11	0	0	0		0	0	0
sgTGGT1_202020_5	278	37	0	0	0		109	49	0	1	0		0	0	0
sgTGGT1_202020_6	138	3	9	0	0		50	26	0	0	0		0	0	0
sgTGGT1_202020_7	167	4	0	0	0		50	25	0	0	0		0	0	0
sgTGGT1_202020_8	226	28	1	0	0		68	219	452	590	576		738	631	851
sgTGGT1_202020_9	551	59	521	1868	277		243	154	140	188	0		98	109	0
sgTGGT1_202025_1	113	9	0	0	0		39	46	0	0	0		16	0	0
sgTGGT1_202025_10	414	36	0	0	0		161	90	0	0	0		0	0	0
sgTGGT1_202025_2	171	32	0	0	0		64	43	0	0	0		0	0	0
sgTGGT1_202025_3	195	40	0	0	0		55	132	278	333	142		357	261	244
sgTGGT1_202025_4	226	36	0	0	0		116	57	0	0	0		0	0	0
sgTGGT1_202025_5	577	61	31	281	0		246	344	609	517	580		947	451	431
sgTGGT1_202025_6	398	81	0	0	0		146	46	0	0	0		0	0	0
sgTGGT1_202025_7	217	49	0	0	0		81	39	0	0	0		0	0	0
sgTGGT1_202025_8	314	23	44	348	21		118	82	126	157	125		136	61	88
sgTGGT1_202025_9	189	43	0	0	0		46	173	244	245	265		588	124	163
sgTGGT1_202030_1	191	42	134	541	122		42	45	5	0	0		0	0	0
sgTGGT1_202030_10	252	21	152	531	89		114	28	11	0	0		9	0	0
sgTGGT1_202030_2	120	11	0	0	0		52	13	0	0	0		0	0	0
sgTGGT1_202030_3	142	14	1	0	0		42	205	357	486	782		467	309	467
sgTGGT1_202030_4	130	9	0	0	0		60	33	1	0	0		41	0	0
sgTGGT1_202030_5	79	1	2	0	0		36	27	0	1	0		0	0	0
sgTGGT1_202030_6	144	14	0	0	0		46	54	125	91	163		91	150	178
sgTGGT1_202030_7	243	37	44	108	69		139	53	0	0	0		1	0	0
sgTGGT1_202030_8	147	9	0	1	0		41	27	0	0	0		0	0	0
sgTGGT1_202030_9	110	10	0	0	0		33	28	49	46	0		46	15	20
sgTGGT1_202040_1	161	6	0	0	0		43	69	136	99	72		216	83	124
sgTGGT1_202040_10	238	38	0	0	0		69	24	0	0	0		0	0	0
sgTGGT1_202040_2	202	13	161	456	294		75	62	3	4	0		0	0	0
sgTGGT1_202040_3	262	74	0	0	0		84	27	0	0	0		0	0	0
sgTGGT1_202040_4	298	21	88	137	24		123	30	97	22	0		123	0	149
sgTGGT1_202040_5	284	34	0	1	0		124	37	0	4	0		0	0	0
sgTGGT1_202040_6	196	25	0	0	18		79	266	647	808	978		1057	963	601
sgTGGT1_202040_7	200	14	1	0	0		88	129	178	318	96		227	146	103
sgTGGT1_202040_8	229	35	0	0	0		89	37	0	0	0		0	0	0
sgTGGT1_202040_9	252	53	0	0	0		98	47	35	4	0		22	0	0
sgTGGT1_202050_1	442	48	84	148	135		167	53	0	0	0		0	0	0
sgTGGT1_202050_10	253	35	136	1479	181		38	21	0	0	0		4	0	0
sgTGGT1_202050_2	66	0	0	0	0		30	6	0	0	0		0	0	0
sgTGGT1_202050_3	226	37	0	0	0		74	120	70	87	109		136	177	189
sgTGGT1_202050_4	75	28	0	0	0		20	14	3	0	0		0	0	0
sgTGGT1_202050_5	191	20	0	0	0		61	202	379	614	519		673	569	422
sgTGGT1_202050_6	267	36	139	936	216		110	130	262	373	145		421	228	390
sgTGGT1_202050_7	176	0	0	0	0		57	16	0	0	0		0	0	0
sgTGGT1_202050_8	261	14	104	330	58		111	72	4	0	0		7	0	0
sgTGGT1_202050_9	159	8	339	1515	245		70	61	83	94	0		184	65	63
sgTGGT1_202065_1	137	8	0	0	0		56	31	0	0	0		0	0	0
sgTGGT1_202065_10	399	90	0	0	0		157	66	0	4	0		0	0	0
sgTGGT1_202065_2	368	22	0	0	0		134	197	397	404	497		506	274	278
sgTGGT1_202065_3	120	13	0	0	0		47	16	0	0	0		0	0	0
sgTGGT1_202065_4	316	48	0	0	0		116	40	0	0	0		0	0	0
sgTGGT1_202065_5	121	26	312	1369	134		48	14	0	0	0		0	0	0
sgTGGT1_202065_6	156	25	0	0	0		48	99	313	309	284		384	286	260
sgTGGT1_202065_7	169	37	168	1192	70		51	4	1	0	0		11	0	0
sgTGGT1_202065_8	474	37	4	0	0		194	436	367	910	1135		761	948	923
sgTGGT1_202065_9	424	52	254	991	199		173	52	2	0	0		0	0	0
sgTGGT1_202070_1	64	23	0	0	0		33	28	0	0	0		0	0	0
sgTGGT1_202070_10	678	51	11	0	0		259	120	0	0	0		0	0	0
sgTGGT1_202070_2	122	4	0	0	0		37	31	8	4	0		0	0	0
sgTGGT1_202070_3	24	0	0	0	0		12	9	0	0	0		0	0	0
sgTGGT1_202070_4	93	25	0	0	0		22	22	0	2	0		0	0	0
sgTGGT1_202070_5	449	18	7	0	0		176	63	23	2	0		35	0	0
sgTGGT1_202070_6	239	17	0	0	0		95	57	81	16	0		69	0	0
sgTGGT1_202070_7	139	28	0	0	0		36	21	9	0	0		13	0	0
sgTGGT1_202070_8	385	27	2	0	0		142	74	0	0	0		0	0	0
sgTGGT1_202070_9	70	9	0	0	0		10	2	0	0	0		0	0	0
sgTGGT1_202080_1	222	10	0	0	0		62	31	0	0	0		0	0	0
sgTGGT1_202080_10	65	8	0	0	0		2	1	0	0	0		0	0	0
sgTGGT1_202080_2	303	26	0	0	0		139	57	0	0	0		0	0	0
sgTGGT1_202080_3	147	24	0	0	0		5	2	0	0	0		0	0	0
sgTGGT1_202080_4	137	29	1	0	0		66	34	0	0	0		0	0	0
sgTGGT1_202080_5	262	32	0	0	0		110	55	0	0	0		0	0	0
sgTGGT1_202080_6	87	1	0	0	0		36	13	0	1	0		0	0	0
sgTGGT1_202080_7	208	31	0	0	0		83	33	0	0	0		0	0	0
sgTGGT1_202080_8	174	7	0	0	0		59	37	0	2	0		0	0	0
sgTGGT1_202080_9	182	6	0	0	0		38	11	0	2	0		0	0	0
sgTGGT1_202090_1	312	27	151	1296	97		128	66	0	2	0		1	0	0
sgTGGT1_202090_10	514	23	0	0	0		214	95	3	7	0		8	0	0
sgTGGT1_202090_2	325	32	0	0	0		102	30	32	36	175		67	34	0
sgTGGT1_202090_3	289	56	598	4299	567		123	62	39	148	38		129	83	96
sgTGGT1_202090_4	315	22	156	295	103		112	192	292	210	234		474	187	534
sgTGGT1_202090_5	573	36	743	9140	643		220	245	544	494	520		736	395	462
sgTGGT1_202090_6	109	25	0	0	0		39	31	0	0	0		0	0	0
sgTGGT1_202090_7	320	61	91	37	20		124	122	146	243	94		107	17	0
sgTGGT1_202090_8	370	47	81	285	0		152	141	56	105	24		200	81	73
sgTGGT1_202090_9	63	5	0	1	0		20	9	0	0	0		0	0	0
sgTGGT1_202100_1	135	19	249	1270	269		58	29	5	0	0		8	0	0
sgTGGT1_202100_10	244	24	0	0	0		78	42	34	4	42		14	0	16
sgTGGT1_202100_2	62	10	177	760	269		19	75	216	237	85		282	147	143
sgTGGT1_202100_3	96	15	0	0	0		17	2	0	0	0		0	0	0
sgTGGT1_202100_4	213	19	0	0	0		68	64	0	0	0		0	0	0
sgTGGT1_202100_5	47	9	0	0	0		25	13	0	0	0		0	0	0
sgTGGT1_202100_6	264	42	0	0	0		112	60	1	2	12		12	13	19
sgTGGT1_202100_7	464	25	0	0	0		210	112	18	26	0		15	14	0
sgTGGT1_202100_8	569	53	0	0	0		213	124	118	30	114		111	159	57
sgTGGT1_202100_9	339	31	38	0	0		138	151	356	346	101		379	251	396
sgTGGT1_202110_1	104	33	123	839	35		44	167	277	474	319		366	278	494
sgTGGT1_202110_10	300	45	42	47	67		128	83	47	46	19		80	31	133
sgTGGT1_202110_2	414	46	1	2	0		188	84	73	1	0		39	0	22
sgTGGT1_202110_3	41	0	0	0	0		15	27	0	0	0		0	0	0
sgTGGT1_202110_4	166	30	0	0	0		64	43	0	0	0		0	0	0
sgTGGT1_202110_5	348	6	0	0	0		142	81	0	0	0		0	0	0
sgTGGT1_202110_6	99	1	0	0	0		21	31	0	0	0		0	0	0
sgTGGT1_202110_7	233	23	0	13	0		104	79	68	131	143		109	83	0
sgTGGT1_202110_8	290	54	66	1	0		95	308	756	1205	1059		1203	1085	1234
sgTGGT1_202110_9	134	12	0	0	0		45	14	0	0	0		0	0	0
sgTGGT1_202120_1	54	4	0	0	0		34	2	0	1	0		0	0	0
sgTGGT1_202120_10	208	25	0	0	0		80	35	3	0	0		0	0	0
sgTGGT1_202120_2	174	20	0	0	0		76	15	0	0	0		0	0	0
sgTGGT1_202120_3	766	135	0	0	0		264	99	81	87	63		80	59	0
sgTGGT1_202120_4	150	25	0	0	0		52	23	0	0	0		0	0	0
sgTGGT1_202120_5	123	1	0	0	0		55	41	0	0	0		0	0	0
sgTGGT1_202120_6	168	12	0	0	0		64	20	0	0	0		0	0	0
sgTGGT1_202120_7	381	19	0	0	0		150	51	0	0	0		0	0	0
sgTGGT1_202120_8	229	40	0	0	0		121	51	0	0	0		0	0	0
sgTGGT1_202120_9	216	25	0	0	0		82	26	0	1	0		0	0	0
sgTGGT1_202140_1	303	18	0	0	0		96	65	36	31	51		63	0	11
sgTGGT1_202140_10	127	16	0	0	0		39	16	0	0	0		0	0	0
sgTGGT1_202140_2	359	53	382	1812	584		181	208	379	1459	935		606	853	1234
sgTGGT1_202140_3	294	23	122	217	62		114	71	0	0	0		0	0	0
sgTGGT1_202140_4	189	28	0	0	0		67	25	9	0	0		19	0	0
sgTGGT1_202140_5	212	23	0	0	0		80	46	0	0	0		0	0	0
sgTGGT1_202140_6	150	10	0	0	0		67	18	0	0	0		0	0	0
sgTGGT1_202140_7	291	17	0	0	0		135	62	0	3	0		0	0	0
sgTGGT1_202140_8	869	101	0	0	0		312	144	6	15	0		27	7	0
sgTGGT1_202140_9	171	15	0	0	0		70	18	0	0	0		0	0	0
sgTGGT1_202160_1	327	53	0	1	0		15	13	0	0	0		0	0	0
sgTGGT1_202160_10	244	29	0	0	0		89	32	0	0	0		0	0	0
sgTGGT1_202160_2	53	10	0	0	0		20	16	0	0	0		0	0	0
sgTGGT1_202160_3	163	14	0	0	0		55	26	0	0	0		1	0	0
sgTGGT1_202160_4	226	10	0	0	0		89	50	16	0	0		6	0	0
sgTGGT1_202160_5	158	25	37	0	0		80	36	0	0	0		0	0	0
sgTGGT1_202160_6	491	37	0	0	0		215	108	35	2	13		84	15	0
sgTGGT1_202160_7	384	30	0	1	0		172	53	0	0	0		0	0	0
sgTGGT1_202160_8	468	65	148	132	91		201	139	110	27	0		212	48	218
sgTGGT1_202160_9	919	108	179	1003	77		394	204	331	210	115		385	146	205
sgTGGT1_202170_1	320	25	0	0	0		100	48	0	1	0		0	0	0
sgTGGT1_202170_10	321	26	1	0	28		129	65	4	10	0		0	0	0
sgTGGT1_202170_2	339	34	0	0	0		157	69	0	0	0		0	0	0
sgTGGT1_202170_3	294	11	220	5473	181		123	44	0	0	0		5	0	0
sgTGGT1_202170_4	261	59	0	0	0		87	58	0	0	0		0	0	0
sgTGGT1_202170_5	121	11	0	0	0		43	26	0	0	0		0	0	0
sgTGGT1_202170_6	89	6	0	0	0		40	13	0	0	0		0	0	0
sgTGGT1_202170_7	181	21	0	0	0		91	25	0	0	0		0	0	0
sgTGGT1_202170_8	34	0	0	0	0		14	0	0	0	0		0	0	0
sgTGGT1_202170_9	193	25	0	0	0		73	32	0	0	0		0	0	0
sgTGGT1_202180_1	24	0	0	0	0		7	3	0	0	0		0	0	0
sgTGGT1_202180_10	100	16	0	0	0		51	68	0	0	0		0	0	0
sgTGGT1_202180_2	158	6	0	0	0		69	12	0	0	0		0	0	0
sgTGGT1_202180_3	153	26	0	0	0		59	38	0	1	0		0	0	0
sgTGGT1_202180_4	126	6	0	0	0		43	37	0	0	0		0	0	0
sgTGGT1_202180_5	436	38	0	0	0		146	62	3	0	0		0	0	0
sgTGGT1_202180_6	165	9	0	0	0		74	41	0	5	0		0	0	0
sgTGGT1_202180_7	443	60	0	0	0		190	96	0	0	0		0	0	0
sgTGGT1_202180_8	159	41	0	0	0		67	42	0	0	0		0	0	0
sgTGGT1_202180_9	121	0	0	0	0		49	28	0	0	0		0	0	0
sgTGGT1_202190_1	57	14	0	0	0		24	15	0	0	0		0	0	0
sgTGGT1_202190_10	179	0	0	0	0		74	140	391	673	18		285	147	0
sgTGGT1_202190_2	194	41	0	0	0		91	37	0	2	0		0	0	0
sgTGGT1_202190_3	215	38	30	329	16		82	28	22	28	8		14	12	20
sgTGGT1_202190_4	191	36	2	0	24		44	48	56	104	139		90	26	72
sgTGGT1_202190_5	97	9	0	0	0		42	13	0	0	0		0	0	0
sgTGGT1_202190_6	96	7	0	0	0		52	27	0	0	0		0	0	0
sgTGGT1_202190_7	250	30	139	787	225		97	318	653	1164	756		826	990	688
sgTGGT1_202190_8	478	82	195	1137	115		158	42	106	8	0		62	0	0
sgTGGT1_202190_9	216	17	0	0	0		60	63	70	1	0		162	22	9
sgTGGT1_202200_1	330	45	5	286	16		119	35	0	0	0		0	0	0
sgTGGT1_202200_10	375	61	25	133	23		168	70	154	130	203		174	177	119
sgTGGT1_202200_2	191	48	0	0	0		70	35	0	3	0		0	0	0
sgTGGT1_202200_3	270	44	0	1	0		127	55	0	0	0		0	0	0
sgTGGT1_202200_4	222	7	0	0	0		70	38	0	1	0		0	0	0
sgTGGT1_202200_5	171	11	279	3672	418		63	20	4	4	0		0	0	0
sgTGGT1_202200_6	369	45	0	0	0		123	46	0	2	0		0	0	0
sgTGGT1_202200_7	300	29	0	0	0		83	105	219	136	195		323	327	185
sgTGGT1_202200_8	184	22	0	0	0		48	39	0	0	0		0	0	0
sgTGGT1_202200_9	190	23	238	885	317		58	41	0	1	0		0	0	0
sgTGGT1_202205_1	482	48	515	3992	759		201	353	864	988	1119		1256	846	752
sgTGGT1_202205_10	178	28	216	587	139		58	416	535	887	993		1099	932	960
sgTGGT1_202205_2	347	35	89	236	49		116	65	41	72	0		47	128	72
sgTGGT1_202205_3	307	49	0	0	0		105	55	9	0	0		0	0	0
sgTGGT1_202205_4	675	97	88	116	8		220	103	6	1	18		26	0	0
sgTGGT1_202205_5	228	26	147	359	6		64	31	82	18	38		48	0	45
sgTGGT1_202205_6	507	50	110	1387	214		148	81	17	0	6		0	0	0
sgTGGT1_202205_7	205	38	0	1	0		114	55	33	34	207		33	17	0
sgTGGT1_202205_8	118	2	0	0	0		42	21	0	0	0		0	0	0
sgTGGT1_202205_9	61	7	0	0	0		36	19	0	0	0		0	0	0
sgTGGT1_202210_1	178	18	0	0	0		59	120	217	360	334		324	406	348
sgTGGT1_202210_10	427	75	0	0	0		143	61	0	0	0		0	0	0
sgTGGT1_202210_2	195	31	0	0	0		72	31	2	3	0		6	0	0
sgTGGT1_202210_3	319	12	0	0	0		99	64	0	0	0		0	0	0
sgTGGT1_202210_4	168	25	0	0	0		85	24	0	0	0		0	0	0
sgTGGT1_202210_5	128	31	0	0	0		23	21	0	1	0		0	0	0
sgTGGT1_202210_6	216	18	101	1068	0		90	138	308	389	479		379	192	143
sgTGGT1_202210_7	126	9	0	0	0		48	35	0	0	0		0	0	0
sgTGGT1_202210_8	161	20	2	1	0		71	150	169	265	177		238	296	254
sgTGGT1_202210_9	336	6	117	38	39		123	64	17	0	0		0	0	0
sgTGGT1_202220_1	92	5	0	0	0		54	19	0	0	0		0	0	0
sgTGGT1_202220_10	57	2	0	0	0		20	6	0	0	0		0	0	0
sgTGGT1_202220_2	190	26	0	0	0		82	46	0	0	0		15	0	0
sgTGGT1_202220_3	210	0	0	0	0		94	45	0	1	0		0	0	0
sgTGGT1_202220_4	235	17	0	0	0		82	34	0	0	0		0	0	0
sgTGGT1_202220_5	467	61	0	0	0		226	73	0	0	0		8	0	0
sgTGGT1_202220_6	491	80	0	0	0		183	134	0	2	0		0	0	0
sgTGGT1_202220_7	185	5	21	0	0		49	36	0	0	0		6	0	0
sgTGGT1_202220_8	341	25	0	0	0		123	34	0	0	0		0	0	0
sgTGGT1_202220_9	389	47	24	0	0		174	68	4	0	0		12	0	0
sgTGGT1_202230_1	135	12	0	0	0		71	44	0	0	0		0	0	0
sgTGGT1_202230_10	41	13	0	0	0		12	16	0	0	0		0	0	0
sgTGGT1_202230_2	186	16	0	1	0		70	29	0	0	0		0	0	0
sgTGGT1_202230_3	93	0	0	0	0		24	8	0	0	0		0	0	0
sgTGGT1_202230_4	164	30	2	0	0		86	44	0	1	0		0	2	0
sgTGGT1_202230_5	170	8	52	132	14		87	29	0	0	0		3	0	0
sgTGGT1_202230_6	299	22	0	1	0		128	60	0	2	0		0	0	0
sgTGGT1_202230_7	159	5	0	0	0		53	29	0	0	0		0	0	0
sgTGGT1_202230_8	164	22	0	0	0		74	15	0	0	0		0	0	0
sgTGGT1_202230_9	618	109	0	1	0		231	153	19	0	0		15	0	0
sgTGGT1_202240_1	389	39	0	0	0		173	64	0	0	0		0	0	0
sgTGGT1_202240_10	103	14	0	0	0		31	12	0	0	0		0	0	0
sgTGGT1_202240_2	79	0	0	0	0		26	4	0	0	0		0	0	0
sgTGGT1_202240_3	292	28	0	0	0		112	51	0	0	0		0	0	0
sgTGGT1_202240_4	115	23	0	0	0		40	14	0	0	0		0	0	0
sgTGGT1_202240_5	280	62	0	0	0		102	75	0	4	0		0	0	0
sgTGGT1_202240_6	226	8	0	0	0		83	27	0	0	0		0	0	0
sgTGGT1_202240_7	105	10	0	0	0		56	7	0	0	0		0	0	0
sgTGGT1_202240_8	138	28	0	0	0		67	38	0	0	0		0	0	0
sgTGGT1_202240_9	186	8	0	0	0		98	32	0	0	0		0	0	0
sgTGGT1_202250_1	423	19	0	0	0		95	42	17	7	0		36	5	22
sgTGGT1_202250_10	110	25	0	0	0		27	15	0	0	0		0	0	0
sgTGGT1_202250_2	111	5	0	0	0		56	25	0	2	0		0	0	0
sgTGGT1_202250_3	196	11	0	0	0		96	48	0	0	0		0	0	0
sgTGGT1_202250_4	425	60	0	0	0		157	272	503	690	603		832	521	660
sgTGGT1_202250_5	232	48	0	1	0		75	18	0	0	0		0	0	0
sgTGGT1_202250_6	139	32	0	0	0		46	18	0	0	0		0	0	0
sgTGGT1_202250_7	139	37	0	0	0		63	31	0	0	0		0	0	0
sgTGGT1_202250_8	352	34	0	0	0		147	61	0	0	0		0	0	0
sgTGGT1_202250_9	180	32	0	0	0		58	34	0	0	0		0	0	0
sgTGGT1_202255_1	199	19	0	0	0		49	199	412	666	819		565	381	453
sgTGGT1_202255_10	195	16	0	0	0		84	11	0	0	0		0	0	0
sgTGGT1_202255_2	232	7	0	0	0		85	40	7	5	0		0	0	0
sgTGGT1_202255_3	465	70	73	18	0		186	145	0	0	0		0	0	0
sgTGGT1_202255_4	311	40	0	0	0		106	37	0	0	0		0	0	0
sgTGGT1_202255_5	236	19	0	0	0		90	53	141	67	143		106	30	83
sgTGGT1_202255_6	313	37	0	78	0		100	41	5	0	0		9	0	0
sgTGGT1_202255_7	101	11	0	0	0		40	105	147	116	99		351	124	101
sgTGGT1_202255_8	147	38	0	0	0		55	34	0	0	0		0	0	0
sgTGGT1_202255_9	124	9	0	0	0		56	29	0	0	0		0	0	0
sgTGGT1_202260_1	443	51	0	0	0		117	41	9	0	0		15	0	0
sgTGGT1_202260_10	184	5	0	1	0		62	25	0	0	0		0	0	0
sgTGGT1_202260_2	355	20	4	0	0		128	321	727	882	135		825	825	377
sgTGGT1_202260_3	100	17	0	0	0		29	16	0	0	0		0	0	0
sgTGGT1_202260_4	134	26	0	0	0		83	87	109	86	103		135	61	203
sgTGGT1_202260_5	195	28	90	335	58		43	52	150	168	49		206	172	195
sgTGGT1_202260_6	321	51	113	67	71		119	57	0	0	0		4	0	0
sgTGGT1_202260_7	221	25	0	0	0		62	38	0	0	0		0	0	0
sgTGGT1_202260_8	305	77	783	6906	1284		81	119	200	351	393		292	249	269
sgTGGT1_202260_9	198	9	0	0	0		99	41	0	4	0		0	0	0
sgTGGT1_202280_1	401	66	0	0	0		168	76	19	0	0		1	0	0
sgTGGT1_202280_10	644	69	0	0	0		260	166	259	329	504		236	285	607
sgTGGT1_202280_2	380	59	119	946	114		167	145	221	410	468		325	105	109
sgTGGT1_202280_3	191	14	16	0	0		67	42	0	0	0		0	0	0
sgTGGT1_202280_4	160	17	360	3797	572		72	210	384	560	679		536	358	379
sgTGGT1_202280_5	158	20	0	0	0		98	28	0	0	0		0	0	0
sgTGGT1_202280_6	340	49	0	0	0		132	125	109	112	151		277	277	348
sgTGGT1_202280_7	337	17	153	975	73		135	62	29	0	0		11	0	0
sgTGGT1_202280_8	243	24	0	0	0		92	71	0	0	0		0	0	0
sgTGGT1_202280_9	194	29	0	0	0		75	24	0	0	0		0	0	0
sgTGGT1_202285_1	297	41	0	0	0		89	64	28	60	136		71	39	79
sgTGGT1_202285_10	349	30	302	6036	374		121	110	89	114	139		237	248	294
sgTGGT1_202285_2	460	29	594	7191	814		55	13	16	14	10		24	32	12
sgTGGT1_202285_3	261	14	0	0	0		78	27	0	0	0		0	0	0
sgTGGT1_202285_4	191	0	0	0	0		4	0	0	0	0		0	0	0
sgTGGT1_202285_5	146	1	0	0	0		50	27	0	0	0		0	0	0
sgTGGT1_202285_6	282	19	1	0	0		122	123	102	121	14		110	115	161
sgTGGT1_202285_7	184	28	0	0	0		77	43	0	0	0		0	0	0
sgTGGT1_202285_8	284	51	13	0	0		112	59	4	0	0		0	0	0
sgTGGT1_202285_9	298	13	0	0	0		128	220	699	780	832		685	584	783
sgTGGT1_202290_1	256	27	0	0	0		76	33	0	0	0		0	0	0
sgTGGT1_202290_10	322	18	0	0	0		102	46	2	0	0		0	0	0
sgTGGT1_202290_2	324	33	23	0	0		162	57	0	0	0		0	0	0
sgTGGT1_202290_3	384	66	0	0	0		136	42	0	0	0		0	0	0
sgTGGT1_202290_4	103	28	0	0	0		34	18	0	0	0		0	0	0
sgTGGT1_202290_5	172	23	0	0	0		62	28	0	0	0		0	0	0
sgTGGT1_202290_6	266	15	0	0	0		129	79	0	0	0		0	0	0
sgTGGT1_202290_7	113	11	4	0	0		42	14	0	0	0		8	0	0
sgTGGT1_202290_8	225	9	0	0	0		131	62	0	0	0		0	0	0
sgTGGT1_202290_9	312	12	0	0	0		102	52	0	4	0		0	0	0
sgTGGT1_202300_1	429	52	38	249	37		161	79	77	52	88		50	0	0
sgTGGT1_202300_10	148	25	283	2595	458		58	33	33	49	162		72	50	0
sgTGGT1_202300_2	48	34	0	0	0		17	9	0	0	0		0	0	0
sgTGGT1_202300_3	298	30	99	522	101		150	137	189	214	71		299	201	300
sgTGGT1_202300_4	179	18	0	0	0		44	59	18	48	25		66	72	41
sgTGGT1_202300_5	120	2	0	0	0		57	22	0	0	0		0	0	0
sgTGGT1_202300_6	479	56	106	564	66		152	95	54	63	26		36	10	15
sgTGGT1_202300_7	230	36	0	0	0		131	101	206	229	149		350	228	237
sgTGGT1_202300_8	431	97	0	0	0		154	142	70	63	73		139	133	35
sgTGGT1_202300_9	24	0	0	0	0		8	9	11	0	0		22	0	0
sgTGGT1_202310_1	90	30	0	0	0		40	14	0	0	0		0	0	0
sgTGGT1_202310_10	213	17	0	0	0		99	16	0	2	0		0	0	0
sgTGGT1_202310_2	192	33	0	0	0		101	53	0	0	0		0	0	0
sgTGGT1_202310_3	154	18	0	0	0		61	56	0	0	0		0	0	0
sgTGGT1_202310_4	275	15	0	0	0		129	35	5	0	0		0	0	0
sgTGGT1_202310_5	535	13	0	0	0		197	97	0	1	0		0	0	0
sgTGGT1_202310_6	161	21	0	0	0		58	19	3	0	0		0	0	0
sgTGGT1_202310_7	199	21	0	0	0		67	46	0	0	0		0	0	0
sgTGGT1_202310_8	204	20	0	0	0		89	45	0	0	0		0	0	0
sgTGGT1_202310_9	197	38	1	0	0		80	46	2	0	0		0	0	0
sgTGGT1_202340_1	32	8	0	0	0		12	1	0	2	0		0	0	0
sgTGGT1_202340_10	541	100	0	0	0		174	81	9	7	0		6	0	17
sgTGGT1_202340_2	179	18	0	0	0		65	37	0	0	0		0	0	0
sgTGGT1_202340_3	188	17	0	0	0		108	65	0	1	0		0	0	0
sgTGGT1_202340_4	115	0	0	0	0		60	20	0	0	0		0	0	0
sgTGGT1_202340_5	420	47	0	0	0		196	107	0	1	0		0	0	0
sgTGGT1_202340_6	194	2	224	1049	351		70	38	0	0	0		0	0	0
sgTGGT1_202340_7	120	51	0	0	0		71	20	7	0	0		0	0	0
sgTGGT1_202340_8	228	27	0	0	0		100	19	0	0	0		0	0	0
sgTGGT1_202340_9	159	14	0	0	0		37	30	0	1	0		0	0	0
sgTGGT1_202350_1	147	9	0	0	0		60	20	0	0	0		0	0	0
sgTGGT1_202350_10	143	21	0	0	0		54	18	0	0	0		0	0	0
sgTGGT1_202350_2	320	27	0	0	0		150	80	0	0	0		0	0	0
sgTGGT1_202350_3	211	20	0	0	0		108	15	0	0	0		0	0	0
sgTGGT1_202350_4	243	53	0	0	0		96	49	0	0	0		0	0	0
sgTGGT1_202350_5	212	15	0	0	0		77	38	0	0	0		0	0	0
sgTGGT1_202350_6	213	32	0	0	0		74	25	0	6	0		0	0	0
sgTGGT1_202350_7	301	34	0	0	0		108	59	0	3	0		0	0	0
sgTGGT1_202350_8	713	100	0	0	0		243	121	0	0	0		0	0	0
sgTGGT1_202350_9	252	17	0	0	0		152	59	0	0	0		0	0	0
sgTGGT1_202360_1	90	4	0	0	0		29	17	0	0	0		0	0	0
sgTGGT1_202360_10	37	0	0	0	0		13	5	0	0	0		0	0	0
sgTGGT1_202360_2	287	15	0	0	0		129	149	260	250	392		207	133	139
sgTGGT1_202360_3	113	3	0	0	0		45	23	0	0	0		0	0	0
sgTGGT1_202360_4	183	12	0	0	0		81	22	0	0	0		0	0	0
sgTGGT1_202360_5	195	34	0	0	0		87	26	0	0	0		0	0	0
sgTGGT1_202360_6	150	27	0	0	0		40	8	0	0	0		0	0	0
sgTGGT1_202360_7	449	14	1	0	0		173	93	0	1	0		0	0	0
sgTGGT1_202360_8	162	18	0	0	0		52	40	0	0	0		0	0	0
sgTGGT1_202360_9	128	8	121	1025	85		44	43	0	0	0		0	0	0
sgTGGT1_202370_1	273	12	0	0	0		96	44	0	0	0		0	0	0
sgTGGT1_202370_10	218	39	0	0	0		108	41	0	0	0		0	0	0
sgTGGT1_202370_2	260	14	0	0	0		114	51	0	0	0		0	0	0
sgTGGT1_202370_3	182	34	0	0	0		70	30	0	0	0		0	0	0
sgTGGT1_202370_4	94	0	0	0	0		20	13	0	0	0		0	0	0
sgTGGT1_202370_5	208	27	0	0	0		91	53	0	0	0		0	0	0
sgTGGT1_202370_6	62	2	0	0	0		21	29	0	0	0		0	0	0
sgTGGT1_202370_7	139	10	0	0	0		74	46	0	0	0		0	0	0
sgTGGT1_202370_8	253	71	0	0	0		97	38	0	0	0		0	0	0
sgTGGT1_202370_9	369	24	13	0	5		165	30	0	0	0		0	0	0
sgTGGT1_202375_1	150	29	0	0	0		63	39	0	1	0		0	0	0
sgTGGT1_202375_10	128	11	0	0	0		54	83	258	389	252		229	170	171
sgTGGT1_202375_2	52	19	0	0	0		20	20	0	2	0		0	0	0
sgTGGT1_202375_3	552	87	83	296	49		200	74	0	2	0		3	0	0
sgTGGT1_202375_4	153	4	262	2023	453		51	35	0	0	0		0	0	0
sgTGGT1_202375_5	89	4	0	0	0		45	18	0	0	0		0	0	0
sgTGGT1_202375_6	222	52	51	223	57		76	44	0	0	0		0	0	0
sgTGGT1_202375_7	291	83	250	1801	529		119	117	108	67	134		104	28	11
sgTGGT1_202375_8	272	57	19	0	0		120	26	0	0	0		12	0	0
sgTGGT1_202375_9	663	103	120	842	181		267	97	0	2	0		8	0	0
sgTGGT1_202380_1	212	7	0	0	0		109	42	0	0	0		0	0	0
sgTGGT1_202380_10	214	42	0	0	0		94	38	0	6	0		0	0	0
sgTGGT1_202380_2	207	9	0	0	0		77	38	0	0	0		0	0	0
sgTGGT1_202380_3	132	4	0	0	0		72	22	0	0	0		0	0	0
sgTGGT1_202380_4	200	21	27	1	0		73	16	0	4	0		0	0	0
sgTGGT1_202380_5	116	2	0	0	0		37	39	40	68	76		84	9	28
sgTGGT1_202380_6	136	15	0	0	0		46	35	5	0	0		0	0	0
sgTGGT1_202380_7	175	15	0	0	0		62	59	0	0	0		0	0	0
sgTGGT1_202380_8	353	46	0	0	0		143	57	0	2	0		1	0	0
sgTGGT1_202380_9	548	43	0	0	0		219	93	0	4	0		0	0	0
sgTGGT1_202390_1	140	3	0	0	12		63	39	0	0	0		0	0	0
sgTGGT1_202390_10	146	0	0	0	0		42	12	0	0	0		0	0	0
sgTGGT1_202390_2	568	85	0	0	0		215	121	0	0	0		0	0	0
sgTGGT1_202390_3	406	10	315	4952	392		138	234	654	652	469		1011	539	454
sgTGGT1_202390_4	204	0	51	367	105		89	54	118	92	122		126	108	61
sgTGGT1_202390_5	130	10	0	0	0		58	32	0	0	0		0	0	0
sgTGGT1_202390_6	165	29	0	0	0		73	58	56	54	0		104	103	99
sgTGGT1_202390_7	348	32	6	0	0		138	45	0	0	0		0	0	0
sgTGGT1_202390_8	208	37	0	0	0		71	30	0	0	0		0	0	0
sgTGGT1_202390_9	419	48	0	0	0		175	526	1090	1327	1166		1437	734	796
sgTGGT1_202400_1	123	7	0	0	0		55	4	0	4	0		0	0	0
sgTGGT1_202400_10	132	10	0	0	0		53	16	0	0	0		0	0	0
sgTGGT1_202400_2	941	97	956	6674	1387		361	506	637	883	1045		960	945	810
sgTGGT1_202400_3	68	12	0	0	0		13	7	0	0	0		0	0	0
sgTGGT1_202400_4	319	41	515	1708	442		147	52	0	3	0		0	8	0
sgTGGT1_202400_5	252	17	0	0	0		86	48	0	1	0		0	0	0
sgTGGT1_202400_6	175	8	6	0	0		62	378	622	817	622		1081	1010	1366
sgTGGT1_202400_7	149	6	0	0	0		31	36	0	0	0		0	0	0
sgTGGT1_202400_8	418	65	395	2354	449		134	86	23	0	0		32	0	0
sgTGGT1_202400_9	327	51	438	2188	442		126	79	5	3	0		26	0	0
sgTGGT1_202410_1	80	4	11	0	0		24	17	0	0	0		0	0	0
sgTGGT1_202410_10	147	12	0	0	0		58	22	25	15	10		3	0	0
sgTGGT1_202410_2	238	47	0	0	0		103	54	0	0	0		0	0	0
sgTGGT1_202410_3	465	84	0	1	0		175	60	0	1	0		0	0	0
sgTGGT1_202410_4	209	16	0	0	0		81	40	71	114	32		104	82	148
sgTGGT1_202410_5	265	23	115	3	21		103	110	211	87	0		286	77	111
sgTGGT1_202410_6	215	13	0	0	0		100	104	159	89	29		276	125	116
sgTGGT1_202410_7	137	21	0	0	0		40	1	0	0	0		0	0	0
sgTGGT1_202410_8	45	0	0	0	0		25	4	0	0	0		0	0	0
sgTGGT1_202410_9	351	47	0	0	0		149	93	152	159	89		261	105	38
sgTGGT1_202420_1	118	14	0	0	0		47	13	0	0	0		0	0	0
sgTGGT1_202420_10	104	13	0	0	0		49	28	0	0	0		0	0	0
sgTGGT1_202420_2	55	16	0	0	0		13	25	0	0	0		0	0	0
sgTGGT1_202420_3	190	39	0	0	0		48	30	0	0	0		0	0	0
sgTGGT1_202420_4	267	26	2	0	0		103	57	0	0	0		0	0	0
sgTGGT1_202420_5	328	42	0	0	0		109	57	61	26	64		73	35	19
sgTGGT1_202420_6	164	7	0	0	0		63	27	0	0	0		0	0	0
sgTGGT1_202420_7	158	35	267	1659	258		70	39	0	0	0		0	0	0
sgTGGT1_202420_8	460	75	54	96	41		176	119	94	7	62		70	0	50
sgTGGT1_202420_9	328	11	140	1552	45		130	38	20	0	0		8	0	32
sgTGGT1_202430_1	282	41	0	0	0		94	37	0	0	0		0	0	0
sgTGGT1_202430_10	245	19	0	0	0		74	109	419	441	721		518	126	465
sgTGGT1_202430_2	253	24	0	0	0		95	60	0	0	0		0	0	0
sgTGGT1_202430_3	86	1	0	0	0		36	6	0	0	0		0	0	0
sgTGGT1_202430_4	129	29	0	0	0		49	22	0	0	0		0	0	0
sgTGGT1_202430_5	178	27	0	0	0		95	34	0	3	0		0	0	0
sgTGGT1_202430_6	181	30	45	41	17		77	28	95	104	30		97	53	58
sgTGGT1_202430_7	30	0	0	0	0		21	315	749	1005	648		1078	1054	971
sgTGGT1_202430_8	19	0	0	0	0		10	118	48	82	43		57	145	137
sgTGGT1_202430_9	174	42	0	1	0		44	18	0	0	0		0	0	0
sgTGGT1_202440_1	94	5	0	0	0		32	4	0	0	0		0	0	0
sgTGGT1_202440_10	270	31	0	0	0		124	59	0	0	0		0	0	0
sgTGGT1_202440_2	210	15	0	0	0		90	37	0	0	0		0	0	0
sgTGGT1_202440_3	209	14	0	0	0		54	26	0	0	0		0	0	0
sgTGGT1_202440_4	730	79	0	0	0		276	99	0	0	0		0	0	0
sgTGGT1_202440_5	95	7	0	0	0		51	16	0	0	0		0	0	0
sgTGGT1_202440_6	180	6	0	0	0		54	51	0	0	0		0	0	0
sgTGGT1_202440_7	273	64	0	0	0		123	81	0	0	0		0	0	0
sgTGGT1_202440_8	183	34	0	0	0		84	35	0	0	0		0	0	0
sgTGGT1_202440_9	786	115	536	5218	392		251	193	214	156	57		212	44	50
sgTGGT1_202445_1	198	7	0	0	0		95	47	2	0	0		0	0	0
sgTGGT1_202445_10	193	4	0	0	1		77	279	424	696	457		758	553	956
sgTGGT1_202445_2	98	9	0	0	0		52	63	190	205	327		215	193	166
sgTGGT1_202445_3	230	20	0	1	0		96	183	734	881	1007		851	756	425
sgTGGT1_202445_4	198	29	0	0	0		80	55	0	0	0		0	0	0
sgTGGT1_202445_5	364	57	55	583	75		144	65	0	0	0		0	0	0
sgTGGT1_202445_6	335	53	791	8101	1134		97	82	30	31	0		68	0	54
sgTGGT1_202445_7	144	15	6	0	0		57	27	0	0	0		0	0	0
sgTGGT1_202445_8	450	51	0	0	0		189	450	951	1382	814		1261	886	1396
sgTGGT1_202445_9	267	10	350	3240	718		76	326	737	998	598		1039	662	710
sgTGGT1_202450_1	20	9	0	0	0		9	5	0	0	0		0	0	0
sgTGGT1_202450_10	164	30	212	1036	104		64	22	81	47	0		71	0	25
sgTGGT1_202450_2	193	22	27	0	0		73	47	0	0	0		0	0	0
sgTGGT1_202450_3	166	11	91	338	48		65	29	0	0	0		0	0	0
sgTGGT1_202450_4	527	85	702	2594	378		187	126	218	136	305		203	90	155
sgTGGT1_202450_5	759	101	41	200	7		270	245	353	225	208		509	120	153
sgTGGT1_202450_6	315	19	50	0	0		132	65	7	23	0		15	6	0
sgTGGT1_202450_7	103	0	0	0	0		57	21	0	6	0		0	0	0
sgTGGT1_202450_8	156	5	16	0	0		80	34	0	0	0		0	0	0
sgTGGT1_202450_9	407	13	0	0	0		134	30	0	1	0		0	0	0
sgTGGT1_202460_1	219	36	77	291	67		102	38	0	0	0		0	0	0
sgTGGT1_202460_10	185	28	0	0	0		85	36	0	0	0		0	0	0
sgTGGT1_202460_2	215	12	0	0	0		80	40	0	0	0		0	0	0
sgTGGT1_202460_3	172	0	0	0	0		53	25	0	0	0		0	0	0
sgTGGT1_202460_4	268	12	0	0	0		125	39	0	0	0		0	0	0
sgTGGT1_202460_5	198	16	0	0	0		56	36	9	0	129		6	11	0
sgTGGT1_202460_6	240	25	0	0	0		109	60	0	0	0		0	0	0
sgTGGT1_202460_7	149	8	0	0	0		37	30	0	0	0		0	0	0
sgTGGT1_202460_8	581	34	0	1	0		214	120	0	0	0		0	0	0
sgTGGT1_202460_9	184	31	0	0	0		58	22	0	0	0		0	0	0
sgTGGT1_202470_1	121	9	0	0	0		41	14	0	0	0		0	0	0
sgTGGT1_202470_10	99	21	0	0	0		41	11	0	0	0		0	0	0
sgTGGT1_202470_2	181	16	0	0	0		87	24	0	0	0		0	0	0
sgTGGT1_202470_3	200	35	6	0	0		66	24	0	0	0		0	0	0
sgTGGT1_202470_4	64	15	0	0	0		33	8	0	0	0		0	0	0
sgTGGT1_202470_5	1045	94	0	0	0		417	192	53	17	0		51	15	37
sgTGGT1_202470_6	323	25	0	0	0		122	56	0	0	0		0	0	0
sgTGGT1_202470_7	148	3	0	0	0		85	15	0	0	0		2	0	0
sgTGGT1_202470_8	663	62	0	0	0		159	54	1	0	0		0	0	0
sgTGGT1_202470_9	145	12	0	0	0		59	21	0	0	0		0	0	0
sgTGGT1_202480_1	70	8	0	0	0		11	9	0	0	0		0	0	0
sgTGGT1_202480_10	139	18	103	339	0		45	53	189	148	8		312	72	51
sgTGGT1_202480_2	355	16	0	0	0		152	53	0	0	0		0	0	0
sgTGGT1_202480_3	124	5	0	0	0		51	23	0	0	0		0	0	0
sgTGGT1_202480_4	220	10	0	0	0		64	40	0	0	0		0	0	0
sgTGGT1_202480_5	213	32	0	0	0		98	67	10	2	0		82	14	0
sgTGGT1_202480_6	216	17	124	239	0		85	119	92	32	0		125	75	47
sgTGGT1_202480_7	242	36	3	11	0		105	94	117	42	0		230	109	83
sgTGGT1_202480_8	245	10	0	0	0		71	39	19	11	21		43	20	56
sgTGGT1_202480_9	538	35	0	0	0		227	94	0	0	0		0	0	0
sgTGGT1_202490_1	52	0	0	0	0		26	28	42	57	23		39	17	33
sgTGGT1_202490_10	385	53	89	416	83		178	67	0	0	0		0	0	0
sgTGGT1_202490_2	122	17	0	0	0		56	44	5	0	0		0	0	0
sgTGGT1_202490_3	168	10	0	0	0		77	46	0	0	0		0	0	0
sgTGGT1_202490_4	228	18	0	0	0		95	43	0	0	0		0	0	0
sgTGGT1_202490_5	179	27	19	0	0		70	25	0	0	0		0	0	0
sgTGGT1_202490_6	144	18	106	43	14		78	23	0	0	0		0	0	0
sgTGGT1_202490_7	172	24	0	0	0		70	34	0	0	0		0	0	0
sgTGGT1_202490_8	205	26	0	0	0		80	25	0	0	0		0	0	0
sgTGGT1_202490_9	404	59	0	0	0		170	76	0	0	0		0	0	0
sgTGGT1_202500_1	293	22	0	0	0		114	36	0	0	0		0	0	0
sgTGGT1_202500_10	408	41	0	0	0		177	98	14	1	0		3	0	0
sgTGGT1_202500_2	467	67	0	0	0		174	81	0	5	0		0	0	0
sgTGGT1_202500_3	279	35	0	0	0		112	43	0	0	0		0	0	0
sgTGGT1_202500_4	223	40	0	0	0		98	32	0	0	0		0	0	0
sgTGGT1_202500_5	193	19	0	0	0		107	90	0	0	0		0	0	0
sgTGGT1_202500_6	347	22	0	0	0		151	70	1	0	0		0	0	0
sgTGGT1_202500_7	230	7	0	0	0		82	35	0	3	0		0	0	0
sgTGGT1_202500_8	338	35	0	0	0		102	56	0	0	0		0	0	0
sgTGGT1_202500_9	708	90	0	0	0		279	168	0	0	0		0	0	0
sgTGGT1_202510_1	89	5	5	0	0		42	17	0	0	0		5	0	0
sgTGGT1_202510_10	263	38	756	7182	758		125	160	254	255	413		443	293	379
sgTGGT1_202510_2	459	64	55	363	98		155	253	449	465	303		702	360	195
sgTGGT1_202510_3	81	15	0	0	0		30	14	0	0	0		0	0	0
sgTGGT1_202510_4	176	58	36	197	27		73	159	294	270	255		233	164	145
sgTGGT1_202510_5	494	67	0	0	0		141	335	701	689	685		836	557	421
sgTGGT1_202510_6	60	11	6	0	0		20	5	0	0	0		0	0	0
sgTGGT1_202510_7	698	82	0	0	0		214	110	0	2	0		0	0	0
sgTGGT1_202510_8	83	9	0	0	0		29	16	0	0	0		0	0	0
sgTGGT1_202510_9	113	20	0	0	0		32	18	0	0	0		0	0	0
sgTGGT1_202520_1	160	37	279	363	56		69	36	8	0	0		7	0	0
sgTGGT1_202520_10	181	13	0	0	0		69	9	0	0	0		0	0	0
sgTGGT1_202520_2	81	10	0	0	0		25	3	0	0	0		0	0	0
sgTGGT1_202520_3	132	0	0	0	0		40	26	0	2	0		0	0	0
sgTGGT1_202520_4	120	11	0	0	0		40	28	0	0	0		0	0	0
sgTGGT1_202520_5	73	0	0	0	0		36	24	0	0	0		0	0	0
sgTGGT1_202520_6	158	13	1	0	0		62	23	0	0	0		0	0	0
sgTGGT1_202520_7	285	54	0	0	0		109	27	0	6	0		0	0	0
sgTGGT1_202520_8	209	34	0	0	0		78	40	83	104	0		136	20	95
sgTGGT1_202520_9	132	13	0	0	0		21	12	0	0	0		0	0	0
sgTGGT1_202530_1	22	0	0	0	0		13	4	0	0	0		0	0	0
sgTGGT1_202530_10	60	5	0	0	0		21	21	0	0	0		0	0	0
sgTGGT1_202530_2	194	0	0	0	0		80	9	0	0	0		0	0	0
sgTGGT1_202530_3	150	28	0	0	0		50	26	49	2	0		47	0	0
sgTGGT1_202530_4	505	66	0	0	0		241	85	2	2	0		0	0	0
sgTGGT1_202530_5	35	0	0	0	0		14	6	0	0	0		0	0	0
sgTGGT1_202530_6	370	34	0	0	0		107	58	0	5	0		0	0	0
sgTGGT1_202530_7	273	33	0	0	0		101	16	0	0	0		0	0	0
sgTGGT1_202530_8	26	7	0	0	0		5	5	0	0	0		0	0	0
sgTGGT1_202530_9	622	67	0	0	0		186	109	0	1	0		0	0	0
sgTGGT1_202540_1	170	17	0	0	0		80	47	72	0	0		67	0	13
sgTGGT1_202540_10	83	16	2	0	0		27	12	0	0	0		0	0	0
sgTGGT1_202540_2	63	0	0	0	0		25	16	0	0	0		0	0	0
sgTGGT1_202540_3	825	89	52	0	0		278	170	511	128	0		369	0	128
sgTGGT1_202540_4	417	42	0	0	0		152	94	2	1	0		0	0	0
sgTGGT1_202540_5	64	0	0	0	0		18	8	0	2	0		0	0	0
sgTGGT1_202540_6	62	15	0	0	0		29	17	0	0	0		0	0	0
sgTGGT1_202540_7	195	39	0	0	0		60	25	7	0	0		1	0	0
sgTGGT1_202540_8	218	28	16	0	0		76	33	37	3	0		49	0	0
sgTGGT1_202540_9	92	5	0	0	0		25	13	0	0	0		0	0	0
sgTGGT1_202550_1	218	47	0	0	0		86	22	0	0	0		0	0	0
sgTGGT1_202550_10	465	47	91	400	23		218	100	0	0	0		0	0	0
sgTGGT1_202550_2	165	23	36	58	0		77	19	12	0	0		0	0	0
sgTGGT1_202550_3	312	36	0	0	0		109	43	128	74	14		121	87	118
sgTGGT1_202550_4	177	17	0	0	0		55	19	0	0	0		0	0	0
sgTGGT1_202550_5	141	30	10	0	0		57	41	0	0	0		0	0	0
sgTGGT1_202550_6	69	22	0	0	0		22	7	0	0	0		0	0	0
sgTGGT1_202550_7	232	7	0	0	0		103	264	616	806	866		819	685	764
sgTGGT1_202550_8	196	43	9	0	0		72	44	0	0	0		0	0	0
sgTGGT1_202550_9	294	51	51	199	70		146	117	82	62	99		159	0	48
sgTGGT1_202568_1	241	28	0	0	0		103	47	0	0	0		0	0	0
sgTGGT1_202568_10	332	20	0	0	0		110	28	0	0	0		0	0	0
sgTGGT1_202568_2	303	13	0	0	0		144	90	0	0	0		0	0	0
sgTGGT1_202568_3	166	14	0	0	0		58	46	0	0	0		0	0	0
sgTGGT1_202568_4	213	28	0	0	0		67	23	0	0	0		0	0	0
sgTGGT1_202568_5	567	31	0	0	0		209	93	0	0	0		0	0	0
sgTGGT1_202568_6	243	4	0	0	0		81	44	0	0	0		0	0	0
sgTGGT1_202568_7	76	13	0	0	0		36	13	0	0	0		0	0	0
sgTGGT1_202568_8	126	12	0	0	0		36	40	0	0	0		0	0	0
sgTGGT1_202568_9	161	27	0	0	0		76	24	0	0	0		0	0	0
sgTGGT1_202572_1	165	39	0	0	0		66	14	0	0	0		0	0	0
sgTGGT1_202572_10	106	7	0	0	0		40	39	35	75	23		62	25	23
sgTGGT1_202572_2	397	8	0	0	0		174	78	0	0	0		0	0	0
sgTGGT1_202572_3	276	32	0	0	0		75	26	0	0	0		0	0	0
sgTGGT1_202572_4	138	14	0	0	0		45	40	0	0	0		0	0	0
sgTGGT1_202572_5	228	2	0	0	0		71	35	0	3	0		0	0	0
sgTGGT1_202572_6	76	22	0	0	0		34	3	0	0	0		0	0	0
sgTGGT1_202572_7	466	32	0	0	0		187	88	0	0	0		0	0	0
sgTGGT1_202572_8	247	14	0	0	0		103	29	0	0	0		0	0	0
sgTGGT1_202572_9	193	20	0	0	0		75	23	3	0	0		0	0	0
sgTGGT1_202580_1	164	7	0	0	0		55	13	3	0	0		0	0	0
sgTGGT1_202580_10	215	32	158	3720	107		257	100	177	156	590		244	139	242
sgTGGT1_202580_2	221	20	48	181	69		96	183	333	267	233		460	550	801
sgTGGT1_202580_3	95	8	0	0	0		42	3	5	0	0		0	0	0
sgTGGT1_202580_4	262	46	0	0	0		57	35	0	0	0		0	0	0
sgTGGT1_202580_5	266	39	0	0	0		85	25	0	0	0		0	0	0
sgTGGT1_202580_6	217	53	706	7117	1070		105	203	320	298	227		649	808	672
sgTGGT1_202580_7	126	3	41	0	21		62	15	0	0	0		0	0	0
sgTGGT1_202580_8	71	46	0	0	0		24	17	0	0	0		0	0	0
sgTGGT1_202580_9	129	9	0	0	0		73	287	522	806	652		740	500	662
sgTGGT1_202590_1	313	6	0	0	0		145	284	584	639	1031		420	409	363
sgTGGT1_202590_10	126	11	0	0	0		44	51	76	1	51		144	18	126
sgTGGT1_202590_2	375	50	0	0	0		171	74	14	9	0		33	14	0
sgTGGT1_202590_3	79	21	0	0	0		25	19	0	0	0		0	0	0
sgTGGT1_202590_4	63	6	0	0	0		23	26	0	0	0		0	0	0
sgTGGT1_202590_5	500	35	0	0	0		160	302	205	556	275		449	596	756
sgTGGT1_202590_6	150	29	0	0	0		69	38	0	0	0		0	0	0
sgTGGT1_202590_7	186	7	0	0	0		37	39	0	0	0		0	0	0
sgTGGT1_202590_8	275	43	16	1	12		99	48	111	222	386		124	93	113
sgTGGT1_202590_9	431	42	188	1814	405		143	138	129	135	94		174	127	191
sgTGGT1_202600_1	282	73	0	0	0		109	64	0	0	0		0	0	0
sgTGGT1_202600_10	228	12	103	1068	203		69	30	0	0	0		0	0	0
sgTGGT1_202600_2	383	63	105	3371	207		150	66	6	3	0		0	0	0
sgTGGT1_202600_3	289	46	859	8491	1159		94	116	291	422	195		420	374	231
sgTGGT1_202600_4	232	19	408	3862	476		93	73	10	4	0		46	0	0
sgTGGT1_202600_5	169	29	181	860	287		45	33	0	0	0		0	0	0
sgTGGT1_202600_6	66	26	0	0	0		28	8	0	0	0		0	0	0
sgTGGT1_202600_7	196	14	0	0	0		96	10	0	0	0		0	0	0
sgTGGT1_202600_8	66	14	0	0	0		26	14	0	0	0		0	0	0
sgTGGT1_202600_9	373	70	0	0	0		122	134	660	603	855		900	524	522
sgTGGT1_202610_1	442	36	0	0	0		216	196	362	437	186		356	262	386
sgTGGT1_202610_10	685	50	85	675	70		251	319	393	569	443		791	570	719
sgTGGT1_202610_2	49	8	60	2921	103		18	6	0	0	0		0	0	0
sgTGGT1_202610_3	206	22	0	0	0		95	40	0	0	0		0	0	0
sgTGGT1_202610_4	574	77	1363	16169	1834		237	101	0	0	0		0	0	0
sgTGGT1_202610_5	269	5	0	0	0		82	61	13	11	0		18	0	0
sgTGGT1_202610_6	257	42	27	123	75		98	23	5	0	0		0	0	0
sgTGGT1_202610_7	369	86	863	15323	1342		140	115	124	150	183		190	158	271
sgTGGT1_202610_8	289	42	0	0	0		131	132	347	426	197		546	582	457
sgTGGT1_202610_9	132	31	202	1640	350		66	221	359	550	254		431	416	578
sgTGGT1_202620_1	244	39	3	0	0		103	99	381	290	348		409	232	206
sgTGGT1_202620_10	151	51	0	0	0		59	61	44	34	44		88	39	46
sgTGGT1_202620_2	161	3	0	0	0		84	19	18	12	0		1	0	45
sgTGGT1_202620_3	314	33	438	1675	433		117	206	280	331	90		565	672	200
sgTGGT1_202620_4	626	95	290	998	210		225	685	1311	1152	857		1545	957	1311
sgTGGT1_202620_5	165	33	75	317	108		47	15	38	78	8		21	0	44
sgTGGT1_202620_6	287	5	252	4033	146		98	114	137	138	72		169	141	115
sgTGGT1_202620_7	122	22	0	0	0		42	63	77	160	1		128	70	52
sgTGGT1_202620_8	64	3	0	1	0		17	19	0	0	0		0	0	0
sgTGGT1_202620_9	93	23	64	1	34		41	11	0	0	0		0	0	0
sgTGGT1_202630_1	233	15	0	0	0		94	37	0	0	0		0	0	0
sgTGGT1_202630_10	203	3	0	0	0		68	15	0	2	0		0	0	0
sgTGGT1_202630_2	261	8	0	0	0		105	37	0	3	0		0	0	0
sgTGGT1_202630_3	183	9	0	0	0		58	28	0	0	0		0	0	0
sgTGGT1_202630_4	510	66	0	0	0		207	114	0	4	0		0	0	0
sgTGGT1_202630_5	114	18	0	0	0		46	14	0	0	0		0	0	0
sgTGGT1_202630_6	99	14	0	0	0		38	18	3	0	0		0	0	0
sgTGGT1_202630_7	317	25	0	0	0		116	37	0	1	0		0	0	0
sgTGGT1_202630_8	227	22	0	0	0		97	32	0	0	0		0	0	0
sgTGGT1_202630_9	162	12	0	0	0		54	40	0	0	0		0	0	0
sgTGGT1_202640_1	234	0	0	0	0		85	12	0	0	0		0	0	0
sgTGGT1_202640_10	151	8	0	0	0		54	38	0	0	0		0	0	0
sgTGGT1_202640_2	130	20	0	0	0		59	15	0	0	0		0	0	0
sgTGGT1_202640_3	47	4	0	0	0		27	10	0	5	0		0	0	0
sgTGGT1_202640_4	182	14	0	0	0		80	61	180	309	95		316	144	183
sgTGGT1_202640_5	99	13	0	0	0		39	14	0	0	0		0	0	0
sgTGGT1_202640_6	328	28	0	0	0		116	56	82	0	0		26	0	0
sgTGGT1_202640_7	68	1	0	0	0		22	12	0	0	0		0	0	0
sgTGGT1_202640_8	126	18	0	0	0		69	29	0	1	0		0	0	0
sgTGGT1_202640_9	84	16	49	14	0		46	22	0	0	0		0	0	0
sgTGGT1_202650_1	140	15	2	0	0		50	16	5	0	0		0	0	0
sgTGGT1_202650_10	54	0	0	0	0		21	11	0	0	0		0	0	0
sgTGGT1_202650_2	273	12	0	0	0		114	51	0	1	0		0	0	0
sgTGGT1_202650_3	331	24	52	0	16		125	87	70	2	0		22	0	0
sgTGGT1_202650_4	241	23	23	0	0		100	48	1	21	0		0	0	0
sgTGGT1_202650_5	196	4	0	0	0		64	35	0	0	0		0	0	0
sgTGGT1_202650_6	154	9	0	0	0		72	37	25	3	0		0	0	0
sgTGGT1_202650_7	118	6	0	0	0		29	24	0	0	0		0	0	0
sgTGGT1_202650_8	283	23	0	0	0		143	50	0	0	0		0	0	0
sgTGGT1_202650_9	73	18	0	0	0		26	9	0	0	0		0	0	0
sgTGGT1_202680_1	123	17	0	0	0		36	13	0	0	0		0	0	0
sgTGGT1_202680_10	144	6	0	0	0		42	13	0	0	0		0	0	0
sgTGGT1_202680_2	64	19	0	0	0		22	13	0	0	0		0	0	0
sgTGGT1_202680_3	192	20	0	0	0		58	27	0	0	0		0	0	0
sgTGGT1_202680_4	394	39	0	0	0		172	58	0	0	0		0	0	0
sgTGGT1_202680_5	651	57	0	0	0		226	70	0	0	0		0	0	0
sgTGGT1_202680_6	149	9	0	0	0		55	53	0	0	0		0	0	0
sgTGGT1_202680_7	47	16	0	0	0		19	8	0	0	0		0	0	0
sgTGGT1_202680_8	398	60	0	0	0		114	88	1	0	0		0	0	0
sgTGGT1_202680_9	464	69	0	0	0		204	81	0	0	0		0	0	0
sgTGGT1_202690_1	394	63	0	0	0		195	72	0	3	0		0	0	0
sgTGGT1_202690_10	200	58	91	283	38		74	20	0	0	0		0	0	0
sgTGGT1_202690_2	107	5	0	0	0		36	303	384	620	817		800	780	764
sgTGGT1_202690_3	108	13	0	0	0		42	21	0	0	0		0	0	0
sgTGGT1_202690_4	305	48	0	0	0		141	28	0	0	0		0	0	0
sgTGGT1_202690_5	129	4	0	0	0		36	34	0	1	0		0	0	0
sgTGGT1_202690_6	536	62	0	0	0		251	85	6	0	0		0	0	0
sgTGGT1_202690_7	349	43	0	1	0		58	29	0	0	0		0	0	0
sgTGGT1_202690_8	103	18	0	0	0		51	15	0	0	0		0	0	0
sgTGGT1_202690_9	273	5	0	0	0		119	58	0	4	0		0	0	0
sgTGGT1_202700_1	197	20	0	0	0		88	43	0	0	0		0	0	0
sgTGGT1_202700_10	200	37	0	0	0		88	52	0	1	0		0	0	0
sgTGGT1_202700_2	155	11	0	0	0		57	68	0	0	0		0	0	0
sgTGGT1_202700_3	346	18	0	0	0		164	78	6	8	0		30	0	0
sgTGGT1_202700_4	80	10	0	0	0		24	1	0	0	0		0	0	0
sgTGGT1_202700_5	151	48	0	0	0		79	47	0	1	0		0	0	0
sgTGGT1_202700_6	72	27	0	0	0		37	10	0	0	0		0	0	0
sgTGGT1_202700_7	237	28	0	0	0		99	68	6	0	0		0	0	0
sgTGGT1_202700_8	270	37	0	0	0		124	56	0	0	0		0	0	0
sgTGGT1_202700_9	441	42	0	0	0		194	278	485	530	389		642	570	460
sgTGGT1_202720_1	74	18	0	0	0		37	8	0	0	0		0	0	0
sgTGGT1_202720_10	213	2	0	0	0		67	20	0	5	0		0	0	0
sgTGGT1_202720_2	89	0	0	0	0		32	11	0	0	0		0	0	0
sgTGGT1_202720_3	361	40	0	0	0		156	79	0	0	0		0	0	0
sgTGGT1_202720_4	133	4	0	0	0		60	35	0	0	0		0	0	0
sgTGGT1_202720_5	34	0	0	0	0		8	8	0	0	0		0	0	0
sgTGGT1_202720_6	307	28	1	0	0		131	61	0	0	0		0	0	0
sgTGGT1_202720_7	674	86	0	0	0		294	73	0	0	0		0	0	0
sgTGGT1_202720_8	369	26	0	1	0		143	62	0	0	0		0	0	0
sgTGGT1_202720_9	331	38	0	0	0		131	106	189	298	431		305	425	339
sgTGGT1_202730_1	137	9	0	0	0		55	12	0	0	0		0	0	0
sgTGGT1_202730_10	96	18	0	0	0		49	20	10	0	0		0	0	0
sgTGGT1_202730_2	103	19	0	0	0		41	12	0	2	0		0	0	0
sgTGGT1_202730_3	41	0	0	0	0		17	9	0	0	0		0	0	0
sgTGGT1_202730_4	480	45	0	0	0		236	64	0	1	0		0	0	0
sgTGGT1_202730_5	181	17	0	0	0		85	30	0	0	0		0	0	0
sgTGGT1_202730_6	71	14	0	0	0		29	10	0	0	0		0	0	0
sgTGGT1_202730_7	124	24	0	0	0		55	31	0	0	0		0	0	0
sgTGGT1_202730_8	26	0	0	0	0		6	0	0	0	0		0	0	0
sgTGGT1_202730_9	246	31	0	0	0		118	36	0	2	0		0	0	0
sgTGGT1_202735_1	176	24	117	265	130		52	23	4	0	0		2	0	0
sgTGGT1_202735_10	315	32	0	0	0		103	38	0	0	0		0	0	0
sgTGGT1_202735_2	94	11	8	0	0		35	22	0	0	0		0	0	0
sgTGGT1_202735_3	425	41	0	1	0		160	92	0	0	0		0	0	0
sgTGGT1_202735_4	274	14	0	0	0		82	167	400	415	420		415	359	271
sgTGGT1_202735_5	260	23	0	0	0		66	32	4	3	0		0	0	0
sgTGGT1_202735_6	94	19	0	0	0		22	26	0	0	0		0	0	0
sgTGGT1_202735_7	508	77	63	0	16		232	120	437	221	62		356	133	92
sgTGGT1_202735_8	490	57	0	0	0		167	119	70	39	0		69	114	19
sgTGGT1_202735_9	51	0	0	0	0		18	25	0	0	0		0	0	0
sgTGGT1_202740_1	126	2	0	0	0		28	4	0	0	0		0	0	0
sgTGGT1_202740_10	181	8	0	0	0		89	26	0	0	0		0	0	0
sgTGGT1_202740_2	184	33	0	0	0		71	28	45	3	0		24	34	10
sgTGGT1_202740_3	198	23	0	0	0		82	12	0	1	0		0	0	0
sgTGGT1_202740_4	465	51	139	163	91		192	372	681	504	979		1100	797	787
sgTGGT1_202740_5	135	10	0	0	0		41	190	286	448	1293		353	141	186
sgTGGT1_202740_6	86	5	0	0	0		41	24	0	0	0		0	0	0
sgTGGT1_202740_7	75	5	0	0	0		26	6	0	0	0		0	0	0
sgTGGT1_202740_8	515	56	0	0	0		222	131	142	141	378		111	70	150
sgTGGT1_202740_9	82	0	0	0	0		30	25	0	0	0		0	0	0
sgTGGT1_202750_1	224	33	0	1	0		94	36	0	3	0		0	0	0
sgTGGT1_202750_10	229	2	0	0	10		94	43	0	0	0		0	0	0
sgTGGT1_202750_2	208	42	0	0	0		51	32	0	2	0		0	0	0
sgTGGT1_202750_3	232	17	0	0	0		127	35	1	0	0		0	0	0
sgTGGT1_202750_4	417	24	0	0	0		160	59	0	0	0		0	0	0
sgTGGT1_202750_5	125	8	0	0	0		57	33	0	0	0		0	0	0
sgTGGT1_202750_6	92	22	0	0	0		48	29	0	0	0		0	0	0
sgTGGT1_202750_7	193	46	0	0	0		57	34	0	0	0		0	0	0
sgTGGT1_202750_8	243	30	0	0	0		110	34	0	0	0		0	0	0
sgTGGT1_202750_9	203	25	0	0	0		74	23	0	0	0		0	0	0
sgTGGT1_202760_1	199	9	0	0	0		64	32	0	0	0		0	0	0
sgTGGT1_202760_10	682	108	63	262	86		253	221	330	378	201		650	522	494
sgTGGT1_202760_2	149	0	0	0	0		75	62	260	91	61		320	24	176
sgTGGT1_202760_3	43	12	0	0	0		11	248	620	816	1177		944	602	652
sgTGGT1_202760_4	165	1	0	0	0		54	14	44	0	0		46	0	0
sgTGGT1_202760_5	264	12	106	209	93		88	22	0	0	0		0	0	0
sgTGGT1_202760_6	201	18	47	35	11		110	144	191	232	153		439	224	268
sgTGGT1_202760_7	179	24	0	0	0		64	134	534	501	225		669	391	234
sgTGGT1_202760_8	117	0	0	0	0		49	28	0	0	0		0	0	17
sgTGGT1_202760_9	182	18	0	0	0		53	93	135	276	235		217	190	169
sgTGGT1_202770_1	81	5	0	0	0		32	47	0	0	0		0	0	0
sgTGGT1_202770_10	365	25	77	62	39		135	108	154	95	34		280	273	306
sgTGGT1_202770_2	264	45	0	0	0		96	29	3	0	0		0	0	0
sgTGGT1_202770_3	466	50	0	0	0		167	410	475	522	447		1166	1546	2226
sgTGGT1_202770_4	157	19	0	0	0		88	39	0	0	0		0	0	0
sgTGGT1_202770_5	197	17	0	0	0		113	50	0	0	0		0	0	0
sgTGGT1_202770_6	381	29	0	0	0		180	58	0	0	0		0	0	0
sgTGGT1_202770_7	209	48	0	0	0		121	38	0	0	0		0	0	0
sgTGGT1_202770_8	182	10	0	0	0		69	18	0	0	0		0	0	0
sgTGGT1_202770_9	167	15	0	0	0		73	22	171	173	17		249	113	147
sgTGGT1_202780_1	85	0	247	1409	156		25	83	192	195	64		356	243	206
sgTGGT1_202780_10	170	46	0	0	0		70	28	0	0	0		0	0	0
sgTGGT1_202780_2	54	4	0	0	0		17	2	0	0	0		0	0	0
sgTGGT1_202780_3	183	0	0	0	0		55	38	4	0	0		0	0	0
sgTGGT1_202780_4	113	31	0	0	0		53	305	726	851	742		978	767	497
sgTGGT1_202780_5	453	76	11	20	0		151	30	0	17	0		0	0	0
sgTGGT1_202780_6	616	91	74	43	43		244	222	181	115	26		361	107	151
sgTGGT1_202780_7	178	19	0	0	0		73	43	7	13	0		12	0	21
sgTGGT1_202780_8	311	32	0	0	0		114	79	54	48	67		42	79	93
sgTGGT1_202780_9	82	8	0	0	0		21	9	0	0	0		0	0	0
sgTGGT1_202790_1	278	26	0	0	0		87	57	76	80	149		278	189	65
sgTGGT1_202790_10	234	29	4	205	0		73	16	0	4	0		0	0	0
sgTGGT1_202790_2	424	39	0	0	0		188	111	3	2	27		11	0	0
sgTGGT1_202790_3	170	14	0	0	0		63	24	0	0	0		0	0	0
sgTGGT1_202790_4	342	10	115	861	89		129	82	24	0	0		24	0	0
sgTGGT1_202790_5	89	9	0	0	0		43	15	16	0	0		0	0	0
sgTGGT1_202790_6	248	32	0	0	0		96	59	3	0	0		0	0	0
sgTGGT1_202790_7	176	20	141	559	47		76	20	0	0	0		0	0	0
sgTGGT1_202790_8	92	3	0	0	0		37	12	0	0	0		0	0	0
sgTGGT1_202790_9	166	28	0	0	0		87	18	26	13	0		19	0	41
sgTGGT1_202800_1	133	5	0	0	0		46	22	2	0	0		0	0	0
sgTGGT1_202800_10	145	16	0	0	0		56	34	0	0	0		0	0	0
sgTGGT1_202800_2	51	1	0	0	0		15	13	0	0	0		0	0	0
sgTGGT1_202800_3	161	4	0	0	0		61	19	0	1	0		0	0	0
sgTGGT1_202800_4	248	28	0	0	0		86	34	0	0	0		0	0	0
sgTGGT1_202800_5	53	6	0	0	0		22	19	0	0	0		0	0	0
sgTGGT1_202800_6	173	3	324	1899	276		51	20	0	0	0		0	0	0
sgTGGT1_202800_7	114	2	0	0	0		39	11	0	0	0		0	0	0
sgTGGT1_202800_8	206	29	1	0	0		63	30	0	0	0		0	0	0
sgTGGT1_202800_9	78	0	0	0	0		40	12	0	0	0		0	0	0
sgTGGT1_202810_1	55	21	0	0	0		15	10	0	0	0		0	0	0
sgTGGT1_202810_10	924	75	0	1	0		386	138	0	0	0		0	0	0
sgTGGT1_202810_2	75	14	0	0	0		13	21	0	0	0		0	0	0
sgTGGT1_202810_3	99	5	0	0	0		43	9	0	4	0		0	0	0
sgTGGT1_202810_4	702	101	0	0	0		267	162	0	0	0		0	0	0
sgTGGT1_202810_5	113	1	0	0	0		21	15	0	0	0		0	0	0
sgTGGT1_202810_6	174	38	0	0	0		86	29	0	0	0		0	0	0
sgTGGT1_202810_7	461	36	12	0	0		188	101	0	0	1		0	0	0
sgTGGT1_202810_8	228	14	0	0	0		82	57	0	2	0		0	0	0
sgTGGT1_202810_9	267	12	0	0	0		115	27	2	2	0		0	0	0
sgTGGT1_202820_1	260	20	0	0	0		104	51	2	0	0		0	0	0
sgTGGT1_202820_10	252	75	0	0	0		88	43	0	0	0		0	0	0
sgTGGT1_202820_2	351	53	0	0	0		120	41	0	0	0		0	0	0
sgTGGT1_202820_3	178	13	0	0	0		87	25	0	0	0		0	0	0
sgTGGT1_202820_4	168	15	18	0	0		62	35	10	0	0		7	0	0
sgTGGT1_202820_5	142	25	0	0	0		59	20	0	3	0		0	0	0
sgTGGT1_202820_6	221	5	0	0	0		90	55	0	3	0		0	0	0
sgTGGT1_202820_7	692	60	0	0	0		281	93	0	3	0		0	0	0
sgTGGT1_202820_8	361	13	0	0	0		116	92	0	0	0		0	0	0
sgTGGT1_202820_9	193	6	0	0	0		64	23	0	0	0		0	0	0
sgTGGT1_202830_1	163	45	789	4756	1136		60	72	146	247	42		150	109	123
sgTGGT1_202830_10	243	14	0	0	0		71	278	609	958	262		611	772	655
sgTGGT1_202830_2	130	19	0	0	0		58	142	290	271	43		332	243	295
sgTGGT1_202830_3	413	22	178	564	96		102	149	348	675	336		534	343	269
sgTGGT1_202830_4	182	14	0	0	0		44	93	308	465	295		325	336	511
sgTGGT1_202830_5	84	6	0	0	0		27	7	0	0	0		0	0	0
sgTGGT1_202830_6	219	42	0	0	0		84	191	433	743	507		605	281	914
sgTGGT1_202830_7	260	6	29	338	0		147	501	812	1741	1494		1300	1746	1778
sgTGGT1_202830_8	179	12	1211	15346	2148		71	40	0	2	0		0	0	0
sgTGGT1_202830_9	347	51	408	2775	342		159	331	760	1406	834		914	1175	1161
sgTGGT1_202840_1	727	89	0	0	0		282	138	0	0	0		0	0	0
sgTGGT1_202840_10	461	87	0	0	0		179	53	0	0	0		0	0	0
sgTGGT1_202840_2	857	135	0	0	0		423	154	1	0	0		0	0	0
sgTGGT1_202840_3	334	64	0	1	0		160	66	0	0	0		0	0	0
sgTGGT1_202840_4	443	35	0	0	0		215	63	0	0	0		0	0	0
sgTGGT1_202840_5	395	37	0	0	0		220	66	0	0	0		0	0	0
sgTGGT1_202840_6	313	78	0	1	0		129	65	0	0	0		0	0	0
sgTGGT1_202840_7	444	57	0	0	0		170	77	0	1	0		0	0	0
sgTGGT1_202840_8	581	45	0	0	0		244	84	0	0	0		1	0	0
sgTGGT1_202840_9	677	44	0	0	0		259	121	0	5	0		0	0	0
sgTGGT1_202850_1	99	3	0	0	0		30	34	0	0	0		0	0	0
sgTGGT1_202850_10	135	7	0	0	0		42	17	0	0	0		0	0	0
sgTGGT1_202850_2	182	36	0	0	0		74	56	0	0	0		0	0	0
sgTGGT1_202850_3	68	4	0	0	0		33	17	2	0	0		4	0	0
sgTGGT1_202850_4	229	10	0	0	0		117	52	0	0	0		0	0	0
sgTGGT1_202850_5	70	6	0	0	0		50	28	0	0	0		0	0	0
sgTGGT1_202850_6	514	85	0	0	0		221	146	0	0	0		0	0	0
sgTGGT1_202850_7	150	20	0	0	0		74	14	0	0	0		0	0	0
sgTGGT1_202850_8	352	32	0	0	0		151	53	1	3	0		0	0	0
sgTGGT1_202850_9	1048	135	0	0	0		395	226	6	0	0		0	0	0
sgTGGT1_202870_1	283	39	0	0	0		145	56	0	5	0		0	0	0
sgTGGT1_202870_10	231	32	0	1	0		110	57	0	0	0		0	0	0
sgTGGT1_202870_2	876	75	0	0	0		250	73	0	0	0		0	0	0
sgTGGT1_202870_3	80	10	7	0	0		18	21	4	0	0		0	0	0
sgTGGT1_202870_4	135	3	0	0	0		80	21	0	0	0		0	0	0
sgTGGT1_202870_5	265	39	0	0	0		125	30	0	0	0		0	0	0
sgTGGT1_202870_6	132	13	0	0	0		55	17	0	0	0		0	0	0
sgTGGT1_202870_7	284	0	0	0	0		102	28	0	0	0		0	0	0
sgTGGT1_202870_8	316	49	0	0	0		131	52	0	0	0		0	0	0
sgTGGT1_202870_9	636	73	0	0	0		242	96	3	0	0		0	0	0
sgTGGT1_202880_1	422	42	0	0	0		177	84	0	0	0		0	0	0
sgTGGT1_202880_10	455	80	0	0	0		206	118	0	0	0		0	0	0
sgTGGT1_202880_2	192	31	0	0	0		66	20	0	0	0		0	0	0
sgTGGT1_202880_3	53	25	0	0	0		20	3	0	0	0		0	0	0
sgTGGT1_202880_4	144	24	0	1	0		45	41	0	0	0		0	0	0
sgTGGT1_202880_5	205	6	0	0	0		93	21	0	0	0		0	0	0
sgTGGT1_202880_6	331	35	0	0	0		128	51	0	1	0		0	0	0
sgTGGT1_202880_7	242	37	0	0	0		108	66	0	0	0		0	0	0
sgTGGT1_202880_8	167	43	0	0	0		68	7	0	0	0		0	0	0
sgTGGT1_202880_9	161	14	0	0	0		59	21	0	0	0		0	0	0
sgTGGT1_202890_1	345	28	0	0	0		136	87	0	0	0		0	0	0
sgTGGT1_202890_10	176	30	0	0	0		66	23	0	0	0		0	0	0
sgTGGT1_202890_2	121	21	0	0	0		84	38	0	0	0		0	0	0
sgTGGT1_202890_3	723	117	0	0	0		269	118	0	2	0		0	0	0
sgTGGT1_202890_4	114	25	0	0	0		45	29	0	0	0		0	0	0
sgTGGT1_202890_5	31	9	0	0	0		10	5	0	0	0		0	0	0
sgTGGT1_202890_6	332	45	0	0	0		122	344	727	555	1818		1097	953	914
sgTGGT1_202890_7	167	18	0	0	0		74	36	0	0	0		0	0	0
sgTGGT1_202890_8	168	3	0	0	0		73	14	8	0	0		0	0	0
sgTGGT1_202890_9	147	7	0	0	0		58	22	0	31	0		18	27	69
sgTGGT1_202900_1	322	52	695	3970	1767		114	323	857	2027	846		1091	1219	1271
sgTGGT1_202900_10	465	30	311	1747	120		171	63	0	5	0		0	0	0
sgTGGT1_202900_2	347	65	29	463	0		142	313	395	1260	2747		584	741	1188
sgTGGT1_202900_3	274	31	0	0	0		128	94	0	5	0		0	0	0
sgTGGT1_202900_4	178	20	9	0	0		93	44	0	0	0		0	0	0
sgTGGT1_202900_5	223	28	163	1851	55		62	31	67	111	0		7	0	0
sgTGGT1_202900_6	383	59	182	1387	116		153	68	0	3	0		0	0	0
sgTGGT1_202900_7	185	14	560	7936	975		76	197	545	1486	536		572	356	725
sgTGGT1_202900_8	301	65	357	5805	246		118	230	912	1322	399		728	326	371
sgTGGT1_202900_9	235	35	0	0	0		104	43	102	153	24		164	107	155
sgTGGT1_202910_1	261	5	5	0	0		97	30	0	0	0		4	0	0
sgTGGT1_202910_10	75	10	99	592	157		25	126	255	343	555		418	371	220
sgTGGT1_202910_2	162	5	210	1299	387		76	113	105	280	74		261	141	79
sgTGGT1_202910_3	466	77	9	0	0		224	126	215	210	294		232	83	17
sgTGGT1_202910_4	294	26	141	842	131		78	61	0	0	0		0	0	0
sgTGGT1_202910_5	341	27	73	190	59		99	68	2	0	0		0	0	0
sgTGGT1_202910_6	384	74	802	9594	1064		114	304	593	705	560		644	683	813
sgTGGT1_202910_7	147	17	0	0	0		56	42	0	0	0		0	0	0
sgTGGT1_202910_8	157	34	297	2599	452		79	20	0	0	0		0	0	0
sgTGGT1_202910_9	128	25	36	0	0		41	17	0	0	0		0	0	0
sgTGGT1_202920_1	121	2	0	0	0		64	26	4	0	0		2	0	0
sgTGGT1_202920_10	97	17	0	0	0		24	2	0	0	0		0	0	0
sgTGGT1_202920_2	480	32	0	0	0		200	50	0	0	0		0	0	0
sgTGGT1_202920_3	378	84	0	0	0		136	54	0	0	0		0	0	0
sgTGGT1_202920_4	154	9	0	0	0		49	47	0	0	0		0	0	0
sgTGGT1_202920_5	84	4	0	0	0		49	6	0	0	0		0	0	0
sgTGGT1_202920_6	365	53	0	0	0		147	80	0	7	0		0	0	0
sgTGGT1_202920_7	325	86	0	0	0		129	50	13	0	0		0	0	0
sgTGGT1_202920_8	234	57	1	0	0		81	34	0	0	0		0	0	0
sgTGGT1_202920_9	139	20	1	0	0		57	18	0	0	0		0	0	0
sgTGGT1_202930_1	296	74	325	1691	312		141	95	219	207	68		188	140	57
sgTGGT1_202930_10	545	73	0	0	0		187	96	24	5	38		62	139	58
sgTGGT1_202930_2	245	25	0	0	0		116	333	658	709	803		949	821	1203
sgTGGT1_202930_3	217	46	901	12863	1456		61	160	276	369	289		637	234	420
sgTGGT1_202930_4	288	36	254	4365	410		82	41	38	14	13		45	16	30
sgTGGT1_202930_5	207	9	112	1349	130		75	100	150	211	105		146	110	121
sgTGGT1_202930_6	297	20	25	18	0		94	89	149	124	129		179	147	28
sgTGGT1_202930_7	224	23	0	0	0		73	39	93	12	0		76	0	0
sgTGGT1_202930_8	548	111	362	3857	396		170	169	313	428	82		479	358	209
sgTGGT1_202930_9	204	10	429	3349	485		63	11	0	0	0		0	0	0
sgTGGT1_202940_1	229	11	5	0	2		97	41	0	0	0		0	0	0
sgTGGT1_202940_10	143	2	0	0	0		46	40	0	0	0		0	0	0
sgTGGT1_202940_2	65	0	0	0	0		22	13	0	0	0		0	0	0
sgTGGT1_202940_3	207	55	81	387	40		74	79	118	75	82		133	15	95
sgTGGT1_202940_4	200	32	86	387	88		70	30	0	0	0		11	0	0
sgTGGT1_202940_5	309	57	637	3795	671		124	388	877	1129	1952		1119	1304	1196
sgTGGT1_202940_6	122	12	0	0	0		53	24	0	0	0		0	0	0
sgTGGT1_202940_7	300	43	42	743	16		111	107	150	108	4		114	51	58
sgTGGT1_202940_8	707	60	312	1539	133		238	270	534	307	695		664	356	365
sgTGGT1_202940_9	85	6	0	0	0		42	37	0	0	0		0	0	0
sgTGGT1_202950_1	144	2	0	0	0		60	58	14	4	0		30	0	0
sgTGGT1_202950_10	42	7	0	0	0		12	5	0	4	0		0	0	0
sgTGGT1_202950_2	527	26	0	0	0		212	94	41	0	0		15	0	0
sgTGGT1_202950_3	548	80	7	0	0		225	79	26	0	0		15	0	0
sgTGGT1_202950_4	397	48	0	0	0		158	65	0	0	0		5	0	0
sgTGGT1_202950_5	342	28	0	0	0		87	43	0	3	0		0	0	0
sgTGGT1_202950_6	222	41	0	1	0		99	33	0	0	0		0	0	0
sgTGGT1_202950_7	95	18	0	0	0		30	2	0	0	0		0	0	0
sgTGGT1_202950_8	94	14	3	0	0		31	17	0	0	0		0	0	0
sgTGGT1_202950_9	234	35	0	0	0		80	54	8	0	0		6	0	0
sgTGGT1_202960_1	179	10	0	0	0		75	42	0	0	0		0	0	0
sgTGGT1_202960_10	504	36	0	0	0		155	59	0	0	0		0	0	0
sgTGGT1_202960_2	143	0	0	0	0		38	18	0	0	0		0	0	0
sgTGGT1_202960_3	182	15	0	0	0		16	7	0	0	0		0	0	0
sgTGGT1_202960_4	88	23	0	0	0		32	20	0	4	0		0	0	0
sgTGGT1_202960_5	207	42	0	0	0		72	57	0	0	0		0	0	0
sgTGGT1_202960_6	581	78	0	0	0		256	84	0	0	0		0	0	0
sgTGGT1_202960_7	166	9	0	0	0		55	33	0	0	0		0	0	0
sgTGGT1_202960_8	71	8	0	0	0		20	22	85	41	287		76	1	20
sgTGGT1_202960_9	58	13	0	0	0		21	18	0	0	0		0	0	0
sgTGGT1_202970_1	312	28	0	0	0		144	237	450	629	297		705	136	300
sgTGGT1_202970_10	135	19	8	0	0		46	13	0	0	0		0	0	0
sgTGGT1_202970_2	665	76	17	133	0		265	112	128	139	52		146	46	39
sgTGGT1_202970_3	224	18	0	0	0		96	107	287	257	349		474	262	145
sgTGGT1_202970_4	34	18	9	56	0		11	299	297	337	171		576	881	1092
sgTGGT1_202970_5	751	52	68	253	58		233	121	135	57	0		151	166	122
sgTGGT1_202970_6	173	5	0	0	0		77	27	10	0	0		0	0	0
sgTGGT1_202970_7	168	0	3	0	0		93	27	167	87	86		123	28	0
sgTGGT1_202970_8	369	40	0	0	0		141	81	50	22	0		25	23	0
sgTGGT1_202970_9	472	64	340	3653	458		197	409	649	956	1220		912	761	1049
sgTGGT1_202975_1	255	39	47	626	74		90	51	0	0	0		0	0	0
sgTGGT1_202975_10	54	4	0	0	0		16	2	0	0	0		0	0	0
sgTGGT1_202975_2	153	10	15	240	0		76	158	412	680	389		682	450	443
sgTGGT1_202975_3	152	14	0	0	0		70	29	0	0	0		0	0	0
sgTGGT1_202975_4	147	0	0	0	0		45	24	0	0	0		0	0	0
sgTGGT1_202975_5	627	109	1025	10615	1197		183	127	30	24	37		61	0	0
sgTGGT1_202975_6	213	0	0	0	0		97	58	0	0	0		0	0	0
sgTGGT1_202975_7	635	62	85	529	83		278	128	0	0	0		0	0	0
sgTGGT1_202975_8	121	3	25	0	39		41	38	0	2	0		0	0	0
sgTGGT1_202975_9	126	30	319	3212	223		63	30	0	0	0		0	0	0
sgTGGT1_202980_1	146	9	0	0	0		36	18	0	0	0		0	0	0
sgTGGT1_202980_10	172	43	140	353	45		68	54	0	0	0		0	0	0
sgTGGT1_202980_2	170	27	0	0	0		62	30	0	0	0		0	0	0
sgTGGT1_202980_3	144	8	0	0	0		55	41	0	0	0		0	0	0
sgTGGT1_202980_4	626	41	0	0	0		201	83	0	2	0		0	0	0
sgTGGT1_202980_5	536	61	0	0	0		236	88	0	0	0		0	0	0
sgTGGT1_202980_6	133	48	0	0	0		75	24	0	1	0		0	0	0
sgTGGT1_202980_7	121	13	0	0	0		62	25	0	0	0		0	0	0
sgTGGT1_202980_8	191	42	0	0	0		84	53	0	0	0		0	0	0
sgTGGT1_202980_9	100	16	183	2278	382		43	37	19	23	22		67	39	11
sgTGGT1_202990_1	103	3	356	2279	242		37	24	0	0	0		24	18	0
sgTGGT1_202990_10	158	9	0	0	14		63	10	0	0	0		0	0	0
sgTGGT1_202990_2	60	20	0	0	0		23	23	65	63	130		38	39	3
sgTGGT1_202990_3	152	20	0	0	0		52	48	0	1	0		0	0	0
sgTGGT1_202990_4	66	10	0	0	0		25	31	60	17	28		77	48	126
sgTGGT1_202990_5	64	6	0	0	0		30	20	20	0	0		4	0	0
sgTGGT1_202990_6	153	11	0	0	0		49	25	0	0	0		0	0	0
sgTGGT1_202990_7	156	20	0	0	0		67	26	12	5	138		39	0	0
sgTGGT1_202990_8	354	47	314	3340	422		165	87	125	83	21		51	56	91
sgTGGT1_202990_9	247	54	324	1237	327		95	37	0	0	0		0	0	0
sgTGGT1_203000_1	263	49	9	83	10		98	38	0	0	0		0	0	0
sgTGGT1_203000_10	135	14	0	0	0		51	30	0	0	0		0	0	0
sgTGGT1_203000_2	241	27	0	0	0		75	36	0	0	0		0	0	0
sgTGGT1_203000_3	134	36	392	4992	589		56	43	0	0	0		0	0	0
sgTGGT1_203000_4	119	24	0	0	0		45	109	184	308	195		277	387	220
sgTGGT1_203000_5	297	43	195	1590	319		103	45	0	0	0		0	0	0
sgTGGT1_203000_6	215	26	1	0	0		80	161	361	309	379		590	350	503
sgTGGT1_203000_7	190	25	0	0	0		70	30	0	0	0		0	0	0
sgTGGT1_203000_8	327	79	0	0	0		138	81	59	44	0		26	13	12
sgTGGT1_203000_9	448	82	0	0	0		198	120	0	0	0		0	0	0
sgTGGT1_203010_1	357	53	0	0	0		127	63	0	0	0		0	0	0
sgTGGT1_203010_10	823	117	0	0	0		337	163	7	0	0		0	0	0
sgTGGT1_203010_2	748	75	0	0	0		272	127	26	0	0		32	0	0
sgTGGT1_203010_3	547	38	119	83	7		167	207	161	196	72		222	112	145
sgTGGT1_203010_4	334	27	0	0	0		148	35	19	0	0		5	0	0
sgTGGT1_203010_5	899	141	3	0	0		355	142	24	0	0		26	0	0
sgTGGT1_203010_6	368	21	0	0	0		142	97	0	0	0		0	0	0
sgTGGT1_203010_7	274	27	0	0	0		124	96	0	3	0		0	0	0
sgTGGT1_203010_8	414	38	6	0	0		150	106	13	0	0		0	0	0
sgTGGT1_203010_9	846	116	3	1	0		315	124	0	0	0		0	0	0
sgTGGT1_203020_1	771	59	0	0	0		329	125	0	0	0		0	0	0
sgTGGT1_203020_10	309	31	0	0	0		101	35	0	0	0		0	0	0
sgTGGT1_203020_2	324	32	0	0	0		140	35	0	0	0		0	0	0
sgTGGT1_203020_3	118	11	0	1	0		43	54	0	0	0		0	0	0
sgTGGT1_203020_4	192	31	0	0	0		81	32	0	0	0		0	0	0
sgTGGT1_203020_5	412	32	0	0	0		122	53	0	7	0		0	0	0
sgTGGT1_203020_6	135	8	0	0	0		47	20	8	0	0		0	0	0
sgTGGT1_203020_7	66	8	0	0	0		19	16	0	0	0		0	0	0
sgTGGT1_203020_8	19	0	0	0	0		5	0	0	0	0		0	0	0
sgTGGT1_203020_9	147	11	0	0	0		63	37	0	0	0		0	0	0
sgTGGT1_203030_1	430	31	0	0	0		177	84	20	0	0		20	0	0
sgTGGT1_203030_10	882	91	0	0	0		371	144	10	2	0		4	0	35
sgTGGT1_203030_2	424	54	8	0	0		181	92	34	0	0		53	0	0
sgTGGT1_203030_3	504	55	0	0	0		181	82	4	0	0		12	0	0
sgTGGT1_203030_4	510	75	3	0	0		207	98	98	6	0		89	0	0
sgTGGT1_203030_5	616	58	6	0	0		220	121	72	1	0		70	0	80
sgTGGT1_203030_6	388	29	0	0	0		103	41	0	0	0		0	0	0
sgTGGT1_203030_7	552	29	21	0	0		229	93	14	1	0		6	0	0
sgTGGT1_203030_8	519	58	29	0	0		211	71	52	0	92		81	42	12
sgTGGT1_203030_9	490	72	4	1	0		155	99	30	19	76		84	45	111
sgTGGT1_203040_1	402	33	220	1743	78		167	51	0	0	0		0	0	0
sgTGGT1_203040_10	502	10	63	66	66		213	342	981	1679	325		1171	1164	1199
sgTGGT1_203040_2	314	9	0	0	0		114	50	72	49	37		151	56	176
sgTGGT1_203040_3	557	93	0	0	0		220	195	288	279	478		428	280	268
sgTGGT1_203040_4	198	52	191	757	106		78	25	0	0	0		0	0	0
sgTGGT1_203040_5	919	89	301	1299	380		358	450	968	1359	1274		1124	968	810
sgTGGT1_203040_6	311	25	111	1138	203		103	95	56	86	236		170	75	69
sgTGGT1_203040_7	775	127	35	354	45		327	148	111	101	58		172	122	253
sgTGGT1_203040_8	264	5	0	0	0		21	18	34	36	42		50	35	61
sgTGGT1_203040_9	195	36	0	0	0		89	57	85	62	122		138	40	59
sgTGGT1_203050_1	159	9	177	1228	334		61	33	0	1	0		0	0	0
sgTGGT1_203050_10	255	22	488	2317	549		80	52	52	24	0		143	270	244
sgTGGT1_203050_2	533	52	0	0	0		230	77	16	22	0		33	0	0
sgTGGT1_203050_3	632	64	81	778	0		294	177	278	227	152		444	195	221
sgTGGT1_203050_4	338	62	20	266	0		96	41	0	0	0		0	0	0
sgTGGT1_203050_5	98	12	0	0	0		37	16	0	0	0		0	0	0
sgTGGT1_203050_6	226	34	248	2423	161		106	122	391	236	104		551	170	360
sgTGGT1_203050_7	950	103	86	781	37		374	246	153	243	242		299	348	387
sgTGGT1_203050_8	100	10	0	0	0		25	14	0	0	0		0	0	0
sgTGGT1_203050_9	126	12	123	162	84		54	224	452	527	32		697	278	358
sgTGGT1_203060_1	398	59	0	0	0		178	49	17	1	31		8	0	0
sgTGGT1_203060_10	138	20	0	0	0		58	24	0	0	0		0	0	0
sgTGGT1_203060_2	283	31	0	0	0		118	73	34	0	0		0	0	0
sgTGGT1_203060_3	104	30	0	0	0		22	29	0	0	0		0	0	0
sgTGGT1_203060_4	258	23	0	0	0		71	62	0	3	0		0	0	0
sgTGGT1_203060_5	335	7	0	0	0		137	60	0	2	0		0	0	0
sgTGGT1_203060_6	265	46	0	0	0		99	30	0	5	0		0	0	0
sgTGGT1_203060_7	65	6	0	0	0		13	4	0	0	0		0	0	0
sgTGGT1_203060_8	258	28	0	0	0		117	31	0	3	0		0	0	0
sgTGGT1_203060_9	556	43	10	0	0		216	76	0	2	0		0	0	0
sgTGGT1_203070_1	253	19	113	1486	122		88	380	992	1253	1017		1382	512	707
sgTGGT1_203070_10	172	27	0	0	0		55	32	0	0	0		0	0	0
sgTGGT1_203070_2	413	57	370	4895	776		152	273	741	850	972		855	518	828
sgTGGT1_203070_3	58	17	0	0	0		16	34	12	0	0		46	0	0
sgTGGT1_203070_4	328	58	210	1459	359		116	117	168	157	135		163	94	135
sgTGGT1_203070_5	279	53	99	749	64		63	79	85	115	47		146	132	153
sgTGGT1_203070_6	273	27	54	214	60		99	100	0	0	0		9	0	0
sgTGGT1_203070_7	293	27	173	2012	377		122	91	265	296	205		325	145	161
sgTGGT1_203070_8	225	41	426	2636	560		74	32	0	0	0		4	0	0
sgTGGT1_203070_9	394	79	0	0	0		147	88	97	148	257		77	16	93
sgTGGT1_203080_1	157	21	0	0	0		58	34	1	0	0		0	0	0
sgTGGT1_203080_10	71	6	0	0	0		29	7	0	0	0		0	0	0
sgTGGT1_203080_2	159	23	0	0	0		48	23	0	0	0		12	0	0
sgTGGT1_203080_3	42	4	0	0	0		38	16	0	0	0		0	0	0
sgTGGT1_203080_4	232	28	0	0	0		79	47	0	0	0		0	0	0
sgTGGT1_203080_5	99	29	0	0	0		29	28	0	3	0		0	0	0
sgTGGT1_203080_6	284	7	0	0	0		136	67	0	0	0		0	0	0
sgTGGT1_203080_7	135	14	0	0	0		48	7	0	0	0		0	0	0
sgTGGT1_203080_8	536	50	0	0	0		208	86	0	1	0		0	0	0
sgTGGT1_203080_9	175	23	0	1	0		76	44	0	0	0		0	0	0
sgTGGT1_203090_1	779	74	19	235	55		377	286	595	848	437		1198	1024	794
sgTGGT1_203090_10	220	11	117	4396	97		91	44	0	0	0		0	0	0
sgTGGT1_203090_2	136	7	0	0	0		47	15	0	0	0		0	0	0
sgTGGT1_203090_3	422	19	165	870	209		160	133	0	0	0		0	0	0
sgTGGT1_203090_4	139	0	0	0	0		58	22	0	0	0		0	0	0
sgTGGT1_203090_5	232	44	43	51	8		79	342	740	794	559		1084	338	624
sgTGGT1_203090_6	365	40	660	12605	1424		120	329	1041	1127	802		1314	842	1103
sgTGGT1_203090_7	214	12	120	1010	199		85	20	0	0	0		0	0	0
sgTGGT1_203090_8	277	19	0	0	0		101	100	258	292	242		335	232	183
sgTGGT1_203090_9	215	14	0	0	0		62	141	395	618	272		476	597	550
sgTGGT1_203100_1	1032	153	515	2416	364		479	283	245	78	1		236	115	274
sgTGGT1_203100_10	394	18	0	0	0		121	286	516	910	608		645	905	1144
sgTGGT1_203100_2	600	119	1152	9491	1200		188	156	292	416	322		487	212	403
sgTGGT1_203100_3	423	28	0	0	0		160	65	0	0	0		0	0	0
sgTGGT1_203100_4	454	45	0	0	0		192	132	13	30	0		4	0	0
sgTGGT1_203100_5	381	60	15	1	21		119	62	6	0	0		4	0	0
sgTGGT1_203100_6	618	53	169	384	168		230	111	70	58	15		70	32	30
sgTGGT1_203100_7	357	36	66	2360	50		124	142	345	403	171		542	311	183
sgTGGT1_203100_8	351	28	0	0	0		143	62	0	0	0		0	0	0
sgTGGT1_203100_9	231	14	0	0	0		81	54	71	14	0		52	26	27
sgTGGT1_203110_1	166	7	72	234	157		55	112	65	173	331		211	249	286
sgTGGT1_203110_10	1218	55	390	6615	504		467	361	439	507	924		605	275	317
sgTGGT1_203110_2	325	62	335	9147	640		109	52	86	49	20		123	65	33
sgTGGT1_203110_3	337	24	314	6450	639		127	317	394	727	688		542	635	464
sgTGGT1_203110_4	395	72	20	0	0		151	79	60	39	10		79	37	16
sgTGGT1_203110_5	406	49	0	0	0		194	75	4	0	0		0	11	0
sgTGGT1_203110_6	345	52	33	0	14		158	644	700	1257	749		1140	1682	1989
sgTGGT1_203110_7	190	16	0	0	0		62	64	0	0	0		0	0	0
sgTGGT1_203110_8	177	15	0	0	0		40	227	329	198	427		875	721	1358
sgTGGT1_203110_9	407	46	135	971	82		147	83	51	77	167		97	0	0
sgTGGT1_203120_1	103	8	0	0	0		38	43	0	0	0		0	0	0
sgTGGT1_203120_10	162	22	0	0	0		43	266	413	414	74		644	278	385
sgTGGT1_203120_2	331	55	0	0	0		130	47	0	0	0		0	0	0
sgTGGT1_203120_3	194	9	0	0	0		73	47	0	0	0		0	0	0
sgTGGT1_203120_4	245	46	0	1	0		107	87	24	111	20		82	38	34
sgTGGT1_203120_5	79	24	0	0	0		19	12	0	0	0		0	0	0
sgTGGT1_203120_6	425	82	0	0	0		137	72	0	0	0		8	0	46
sgTGGT1_203120_7	86	0	0	0	0		34	18	0	0	0		0	0	0
sgTGGT1_203120_8	269	9	0	0	0		99	66	0	0	0		0	0	0
sgTGGT1_203120_9	242	33	0	0	0		103	57	0	0	0		0	0	0
sgTGGT1_203135_1	60	12	0	0	0		15	16	0	0	0		0	0	0
sgTGGT1_203135_10	425	56	0	1	0		217	106	0	0	0		0	0	0
sgTGGT1_203135_2	211	12	303	6049	538		76	25	0	0	0		0	0	0
sgTGGT1_203135_3	184	11	17	0	0		85	30	0	7	0		0	0	0
sgTGGT1_203135_4	187	13	0	0	0		76	45	0	5	0		0	0	0
sgTGGT1_203135_5	211	7	0	0	0		94	80	4	0	0		0	0	0
sgTGGT1_203135_6	70	11	0	0	0		42	21	0	0	0		0	0	0
sgTGGT1_203135_7	145	30	0	0	0		63	14	0	0	0		0	0	0
sgTGGT1_203135_8	417	65	0	1	0		172	89	0	0	0		0	0	0
sgTGGT1_203135_9	548	68	0	0	0		191	266	488	436	343		532	365	515
sgTGGT1_203150_1	68	7	0	0	0		30	3	0	0	0		0	0	0
sgTGGT1_203150_10	90	15	0	0	0		22	12	0	0	0		0	0	0
sgTGGT1_203150_2	278	28	564	2533	817		123	653	1321	2631	1199		1900	2290	3121
sgTGGT1_203150_3	86	2	0	0	0		50	209	353	748	867		556	792	1102
sgTGGT1_203150_4	156	24	70	83	27		44	37	10	10	63		9	38	27
sgTGGT1_203150_5	212	25	0	0	0		87	84	0	0	0		0	0	0
sgTGGT1_203150_6	283	49	0	0	0		132	56	0	4	0		0	0	0
sgTGGT1_203150_7	423	58	0	0	0		133	763	557	1347	2717		1073	1414	1876
sgTGGT1_203150_8	46	0	0	0	0		33	7	0	2	0		0	0	0
sgTGGT1_203150_9	174	33	0	0	0		54	66	0	0	0		0	0	0
sgTGGT1_203160_1	132	0	0	0	0		51	31	0	1	0		0	0	0
sgTGGT1_203160_10	214	5	4	0	0		92	78	160	57	0		124	91	118
sgTGGT1_203160_2	291	43	0	0	0		101	52	0	0	0		0	0	0
sgTGGT1_203160_3	256	69	285	1619	71		83	47	0	0	0		13	10	0
sgTGGT1_203160_4	331	55	0	0	0		128	63	1	8	0		16	0	18
sgTGGT1_203160_5	238	24	0	0	0		48	86	320	178	495		436	162	66
sgTGGT1_203160_6	143	9	0	0	0		67	44	75	47	159		121	14	0
sgTGGT1_203160_7	206	6	0	0	0		71	43	0	0	0		0	0	0
sgTGGT1_203160_8	251	18	0	0	0		88	25	1	0	0		0	0	0
sgTGGT1_203160_9	409	65	214	0	33		187	120	228	119	62		377	82	54
sgTGGT1_203170_1	76	7	0	0	0		45	41	0	2	0		0	0	0
sgTGGT1_203170_10	248	21	0	0	0		65	33	0	0	0		0	0	0
sgTGGT1_203170_2	239	48	0	0	0		62	29	0	0	0		0	0	0
sgTGGT1_203170_3	148	9	0	0	0		36	18	0	0	0		0	0	0
sgTGGT1_203170_4	200	39	0	0	0		67	31	0	5	0		0	0	0
sgTGGT1_203170_5	207	20	0	0	0		98	52	0	0	0		0	0	0
sgTGGT1_203170_6	144	19	0	0	0		69	35	0	0	0		0	0	0
sgTGGT1_203170_7	134	6	0	0	0		50	32	0	0	0		0	0	0
sgTGGT1_203170_8	154	8	0	0	0		35	16	0	0	0		0	0	0
sgTGGT1_203170_9	212	18	0	0	0		80	27	0	0	0		0	0	0
sgTGGT1_203175_1	122	2	0	0	0		67	25	0	0	0		0	0	0
sgTGGT1_203175_10	194	12	0	0	0		58	64	0	2	0		7	0	0
sgTGGT1_203175_2	263	47	0	0	0		105	59	0	0	0		4	10	0
sgTGGT1_203175_3	175	6	0	0	0		49	160	288	306	133		453	226	340
sgTGGT1_203175_4	257	20	12	0	0		88	41	6	0	0		1	0	0
sgTGGT1_203175_5	145	31	0	1	0		68	26	11	0	0		10	0	0
sgTGGT1_203175_6	276	61	0	0	0		121	45	57	199	176		105	165	324
sgTGGT1_203175_7	467	86	387	2677	511		85	438	609	1253	1766		891	1533	2282
sgTGGT1_203175_8	254	18	0	0	0		73	30	29	5	0		0	0	0
sgTGGT1_203175_9	252	20	0	0	0		108	28	0	0	0		0	0	0
sgTGGT1_203180_1	170	6	23	0	0		73	28	0	0	0		0	0	0
sgTGGT1_203180_10	257	33	0	0	0		85	31	0	0	0		0	0	0
sgTGGT1_203180_2	63	0	0	0	0		32	9	7	0	0		0	0	0
sgTGGT1_203180_3	203	37	0	0	0		85	42	0	0	0		0	0	0
sgTGGT1_203180_4	491	54	57	212	24		55	36	7	0	0		8	0	0
sgTGGT1_203180_5	455	40	2	0	0		178	65	5	0	0		0	0	0
sgTGGT1_203180_6	179	10	0	0	0		79	23	0	3	0		0	0	0
sgTGGT1_203180_7	379	41	0	0	0		135	82	10	0	0		3	0	0
sgTGGT1_203180_8	374	27	0	0	0		150	50	0	0	0		0	0	0
sgTGGT1_203180_9	142	19	0	0	0		48	30	0	0	0		0	0	0
sgTGGT1_203200_1	69	17	0	0	0		20	9	0	0	0		0	0	0
sgTGGT1_203200_10	112	11	0	0	0		31	16	0	0	0		0	0	0
sgTGGT1_203200_2	117	10	0	0	0		0	1	0	0	0		0	0	0
sgTGGT1_203200_3	520	38	1	0	0		149	116	75	8	0		20	0	0
sgTGGT1_203200_4	87	26	0	0	0		11	4	0	0	0		0	0	0
sgTGGT1_203200_5	100	15	0	0	0		0	0	0	0	0		0	0	0
sgTGGT1_203200_6	224	7	0	0	0		68	28	0	0	0		0	0	0
sgTGGT1_203200_7	85	14	0	0	0		32	37	2	0	0		8	0	0
sgTGGT1_203200_8	112	11	0	0	0		50	82	259	422	75		275	270	299
sgTGGT1_203200_9	360	15	0	0	0		123	81	81	18	0		187	83	91
sgTGGT1_203220_1	170	13	0	0	0		59	33	0	0	0		0	0	0
sgTGGT1_203220_10	230	35	0	0	0		72	27	0	0	0		0	0	0
sgTGGT1_203220_2	158	44	0	0	0		57	15	0	0	0		0	0	0
sgTGGT1_203220_3	116	18	0	0	0		74	30	0	0	0		0	0	0
sgTGGT1_203220_4	333	41	0	0	0		142	112	0	0	0		0	0	0
sgTGGT1_203220_5	208	12	0	0	0		125	29	0	0	0		0	0	0
sgTGGT1_203220_6	112	36	0	0	0		26	19	0	5	0		0	0	0
sgTGGT1_203220_7	137	23	0	0	0		49	16	0	0	0		0	0	0
sgTGGT1_203220_8	175	31	0	0	0		64	22	0	0	0		0	0	0
sgTGGT1_203220_9	251	16	0	0	0		108	48	0	0	0		0	0	0
sgTGGT1_203230_1	170	31	0	0	0		62	20	1	1	0		33	0	0
sgTGGT1_203230_10	231	32	28	67	35		93	46	0	0	0		0	0	0
sgTGGT1_203230_2	464	40	0	0	0		172	430	581	1218	1389		700	333	482
sgTGGT1_203230_3	485	63	230	3813	278		151	327	724	1021	704		1069	1116	590
sgTGGT1_203230_4	281	33	0	1	0		96	232	525	297	224		284	156	316
sgTGGT1_203230_5	163	19	0	0	0		55	194	571	579	199		776	467	501
sgTGGT1_203230_6	315	72	69	1728	77		123	71	79	24	24		11	10	20
sgTGGT1_203230_7	160	17	0	0	0		48	20	22	32	119		64	44	41
sgTGGT1_203230_8	426	72	0	1	0		140	298	409	545	629		698	613	695
sgTGGT1_203230_9	269	94	73	585	62		114	96	145	167	77		125	231	114
sgTGGT1_203240_1	951	106	54	78	0		369	170	40	0	13		76	21	32
sgTGGT1_203240_10	97	18	0	0	0		33	38	2	3	0		0	0	0
sgTGGT1_203240_2	151	25	0	0	0		50	21	0	0	0		0	0	0
sgTGGT1_203240_3	152	23	0	1	0		76	29	0	0	0		0	0	0
sgTGGT1_203240_4	181	27	0	0	0		75	37	0	1	0		0	0	0
sgTGGT1_203240_5	19	0	0	0	0		6	1	0	0	0		0	0	0
sgTGGT1_203240_6	152	9	0	0	0		81	109	90	135	277		143	124	200
sgTGGT1_203240_7	411	68	382	4922	304		137	161	402	295	765		557	275	326
sgTGGT1_203240_8	181	33	319	107	228		65	45	0	0	0		0	0	0
sgTGGT1_203240_9	385	46	23	543	0		136	70	0	0	0		13	0	0
sgTGGT1_203250_1	227	17	4	0	0		66	78	23	19	0		25	0	54
sgTGGT1_203250_10	310	41	121	2966	277		100	36	0	2	0		0	0	0
[truncated: 79,370 more rows]
